# Supplementary material for: Characterization of toxin-antitoxin systems from public sequencing data: A case study in Pseudomonas aeruginosa
Source: Front Microbiol. 2022 Aug 16;13:951774. doi: 10.3389/fmicb.2022.951774 (PMC9424990; doi:10.3389/fmicb.2022.951774)
Supplement: Supplementary file 2 [file Data_Sheet_2.xlsx]

## Sheet: TableS1
	Table S1 Genome sequences of Pseudomonas aeruginosa selected as references.
	Strain	BioSample	BioProject	Assembly	Assembly Level	Genome Size (Mb)	GC%	Accession_ID_chromosome	Accession_ID_plasmid	Scaffolds	Release Date
	PAO1	SAMN02603714	PRJNA331	GCA_000006765.1	Complete	6.2644	66.6	chromosome:NC_002516.2/AE004091.2	-	1	2000-05-16
	PA14	SAMN02603591	PRJNA386	GCA_000014625.1	Complete	6.53765	66.3	chromosome:NZ_CP012001.1/CP012001.1	-	1	2006-10-06
	DSM 50071	SAMN03761153	PRJNA285827	GCA_001045685.1	Complete	6.31705	66.5	chromosome 1:NZ_LN831024.1/LN831024.1	-	1	2015-07-02
	NCTC10332	SAMEA2479570	PRJEB6403	GCA_001457615.1	Complete	6.31698	66.5	chromosome:NZ_CP053706.1/CP053706.1	-	1	2015-03-22
	PAC1	SAMN14970706	PRJNA633788	GCA_013201115.1	Complete	7.56438	65.4	chromosome:NZ_CP011317.1/CP011317.1	-	1	2020-05-31
	Carb01 63	SAMN03389320	PRJNA281807	GCA_000981825.1	Complete	7.49759	65.6	chromosome:NZ_CP022001.1/CP022001.1	-	1	2015-04-29
	Pa1207	SAMN05020325	PRJNA389181	GCA_002208645.1	Complete	7.41186	65.7	chromosome:NZ_CP016955.1/CP016955.1	-	1	2017-06-22
	RIVM-EMC2982	SAMN05583819	PRJNA339235	GCA_002085605.1	Complete	7.38006	65.7	chromosome:NZ_CP046061.1/CP046061.1	-	1	2017-04-11
	1811-13R031	SAMN13267614	PRJNA589136	GCA_009676765.1	Complete	7.34408	65.8	chromosome:NZ_CP046060.1/CP046060.1	-	1	2019-11-20
	1811-18R001	SAMN13267615	PRJNA589137	GCA_009676785.1	Complete	7.343	65.8	chromosome:NZ_CP008857.1/CP008857.1	-	1	2019-11-20
	F30658	SAMN02894357	PRJNA253624	GCA_001516265.1	Complete	7.27326	65.8	chromosome:NZ_CP029090.1/CP029090.1	-	1	2016-01-15
	AR442	SAMN07291535	PRJNA316321	GCA_003073795.1	Complete	7.26757	65.8	chromosome:NZ_CP021775.1/CP021775.1	-	1	2018-04-30
	Pa58	SAMN05020321	PRJNA389181	GCA_002192495.1	Complete	7.24158	65.8	chromosome:NZ_CP027172.1/CP027172.1	plasmid unnamed1:NZ_CP027173.1/CP027173.1	1	2017-06-13
	AR_0353	SAMN07291496	PRJNA316321	GCA_002968655.1	Complete	7.28224	65.672	chromosome 1:NZ_LS998783.1/LS998783.1	plasmid 2:NZ_LS998784.1/LS998784.1	2	2018-03-05
	1	SAMEA4785251	PRJEB27483	GCA_900497025.1	Complete	7.23191	65.5708	chromosome:NZ_CP045739.1/CP045739.1	-	2	2019-01-29
	AG1	SAMN13182580	PRJNA587210	GCA_009662315.1	Complete	7.19021	65.7	chromosome:NZ_CP054581.1/CP054581.1	-	1	2019-11-14
	YTSEY8	SAMN15165965	PRJNA638045	GCA_016745115.1	Complete	7.17705	65.7	chromosome:NZ_CP027166.1/CP027166.1	-	1	2021-01-22
	AR_0357	SAMN07291500	PRJNA316321	GCA_002968955.1	Complete	7.16278	65.8	chromosome:NZ_CP046406.2/CP046406.2	-	1	2018-03-05
	SE5458	SAMN13419657	PRJNA592278	GCA_013394475.2	Complete	7.15775	66	chromosome:NZ_CP065865.1/CP065865.1	-	1	2020-07-08
	TJ2019-022	SAMN16673817	PRJNA674734	GCA_016105505.1	Complete	7.15719	65.8	chromosome:NZ_CP046403.1/CP046403.1	-	1	2020-12-17
	SE5369	SAMN13419538	PRJNA592269	GCA_013393685.1	Complete	7.15322	65.8	chromosome:NZ_CP022000.1/CP022000.1	-	1	2020-07-08
	Pa127	SAMN05020324	PRJNA389181	GCA_002205355.1	Complete	7.1483	65.7	chromosome:NZ_CP029097.1/CP029097.1	plasmid unnamed1:NZ_CP029095.1/CP029095.1	1	2017-06-22
	AR439	SAMN07291532	PRJNA316321	GCA_003073895.1	Complete	7.57804	65.3788	chromosome:NZ_CP024024.1/CP024024.1	-	3	2018-04-30
	PARM801	SAMN05383898	PRJNA328898	GCA_016864415.1	Complete	7.13056	65.8	chromosome:NZ_CP029088.1/CP029088.1	-	1	2021-02-11
	AR445	SAMN07291538	PRJNA316321	GCA_003073735.1	Complete	7.12598	65.8	chromosome:NZ_CP033835.1/CP033835.1	plasmid unnamed:NZ_CP033834.1/CP033834.1	1	2018-04-30
	FDAARGOS_570	SAMN10163194	PRJNA231221	GCA_003813025.1	Complete	7.15514	65.8768	chromosome:NZ_CP030912.1/CP030912.1	-	2	2018-11-21
	Y82	SAMN09469732	PRJNA477432	GCA_003369755.1	Complete	7.10686	65.8	chromosome:NZ_CP054845.1/CP054845.1	-	1	2018-08-10
	SE5429	SAMN15214166	PRJNA638871	GCA_016745175.1	Complete	7.10385	66	chromosome:NZ_CP029605.1/CP029605.1	-	1	2021-01-22
	24Pae112	SAMN07958398	PRJNA416504	GCA_003433235.1	Complete	7.09724	66	chromosome:NZ_CP059995.1/CP059995.1	-	1	2018-08-30
	401853	SAMN15732853	PRJNA655354	GCA_014155905.1	Complete	7.09267	65.8	chromosome Unknown:NZ_AP014651.1/AP014651.1	-	1	2020-08-11
	NCGM257	SAMD00020552	PRJDB3186	GCA_001547955.1	Complete	7.09069	65.9	chromosome:NZ_CP060243.1/CP060243.1	-	1	2015-02-25
	A-I-1	SAMN15783927	PRJNA656414	GCA_015697665.1	Complete	7.08709	65.8	chromosome:NZ_CP033684.1/CP033684.1	-	1	2020-11-30
	H26027	SAMN10374626	PRJNA503802	GCA_003798105.1	Complete	7.0796	66.1	chromosome:NZ_CP046402.2/CP046402.2	-	1	2018-11-20
	SE5331	SAMN13419003	PRJNA592264	GCA_013393665.2	Complete	7.05643	65.9	chromosome:NZ_CP013993.1/CP013993.1	-	1	2020-07-08
	MRSN12280	SAMN08776459	PRJNA445324	GCA_003028335.1	Complete	7.05093	66	chromosome:NZ_CP022002.1/CP022002.1	-	1	2018-04-01
	Pa1242	SAMN05020326	PRJNA389181	GCA_002205375.1	Complete	7.05051	65.8	chromosome Main_chromosome:LT969520.1	chromosome Mainomosome:NZ_LT969520.1/	1	2017-06-22
	RW109	SAMEA104432335	PRJEB23462	GCA_900243355.1	Complete	7.75622	65.0826	chromosome:NZ_CP034354.1/CP034354.1	plasmid pPYO_TB:NZ_CP034355.1/CP034355.1	3	2017-12-20
	IMP-13	SAMN10503341	PRJNA507737	GCA_003950015.1	Complete	7.17801	65.653	chromosome:NZ_CP065848.1/CP065848.1	-	2	2018-12-15
	CMC-097	SAMN15950776	PRJNA660482	GCA_016064595.1	Complete	7.04406	66.1	chromosome:NZ_CP054844.1/CP054844.1	-	1	2020-12-15
	SE5357	SAMN15214164	PRJNA638869	GCA_016745155.1	Complete	7.04347	65.7	chromosome:NZ_CP020603.1/CP020603.1	plasmid pJHX613:NZ_CP020602.1/CP020602.1	1	2021-01-22
	E6130952	SAMN06349407	PRJNA376024	GCA_002085755.1	Complete	7.07741	65.8763	chromosome:NZ_CP029707.1/CP029707.1	plasmid pK34-7-1:NZ_CP029708.1/CP029708.1	2	2017-04-11
	K34-7	SAMN08954392	PRJNA450903	GCA_003206535.1	Complete	7.04245	65.8774	chromosome:NZ_CP032761.1/CP032761.1	-	2	2018-06-11
	268	SAMN10163255	PRJNA494389	GCA_003641125.1	Complete	7.03047	65.9	chromosome:NZ_CP033832.1/CP033832.1	-	1	2018-10-15
	FDAARGOS_505	SAMN10163199	PRJNA231221	GCA_003813005.1	Complete	7.02982	65.9	chromosome:NZ_CP015377.1/CP015377.1	-	1	2018-11-21
	BAMCPA07-48	SAMN04893615	PRJNA319532	GCA_001632245.1	Complete	7.02155	66	chromosome:NZ_CP014999.1/CP014999.1	plasmid pPA7790:NZ_CP015000.1/CP015000.1	1	2016-04-26
	PA7790	SAMN04455155	PRJNA310740	GCA_001870265.1	Complete	7.06771	65.9508	chromosome:NZ_CP065412.1/CP065412.1	plasmid pP33-1:NZ_CP065413.1/CP065413.1	2	2016-11-07
	P33	SAMN16965915	PRJNA681715	GCA_015832055.1	Complete	7.11759	65.722	chromosome:NZ_CP027174.1/CP027174.1	plasmid unnamed1:NZ_CP027175.1/CP027175.1	5	2020-12-08
	AR_0230	SAMN04901620	PRJNA316321	GCA_002968695.1	Complete	7.08605	65.8338	chromosome:NZ_CP043328.1/CP043328.1	-	3	2018-03-05
	CCUG 51971	SAMN12634799	PRJNA305687	GCA_008195485.1	Complete	7.0128	66.1	chromosome:NZ_CP021774.1/CP021774.1	-	1	2019-09-02
	Pa124	SAMN05020323	PRJNA389181	GCA_002192475.1	Complete	7.00852	65.8	chromosome:NZ_CP015003.1/CP015003.1	-	1	2017-06-13
	PA11803	SAMN04455162	PRJNA310742	GCA_001792875.1	Complete	7.00658	66	chromosome:NZ_CP034409.1/CP034409.1	-	1	2016-10-20
	SP4527	SAMN10525987	PRJNA508614	GCA_003991465.1	Complete	7.00521	65.8	chromosome:NZ_CP033833.1/CP033833.1	-	1	2018-12-17
	FDAARGOS_571	SAMN10163195	PRJNA231221	GCA_003812885.1	Complete	6.99977	65.9	chromosome:NZ_CP020704.1/CP020704.1	-	1	2018-11-21
	PASGNDM699	SAMN06689795	PRJNA381838	GCA_002104595.1	Complete	6.9851	66	chromosome:NZ_CP012901.1/CP012901.1	-	1	2017-04-18
	N15-01092	SAMN04108365	PRJNA292869	GCA_003571505.1	Complete	6.9729	65.9	chromosome:NZ_CP022526.1/CP022526.1	-	1	2016-01-05
	Ocean-1155	SAMN07347483	PRJNA394047	GCA_002237405.1	Complete	6.95224	66	chromosome:NZ_CP069198.1/CP069198.1	-	1	2017-07-31
	152962	SAMN17575725	PRJNA548476	GCA_016811975.1	Complete	6.95017	66	chromosome:NZ_CP032257.1/CP032257.1	plasmid unnamed:NZ_CP032256.1/CP032256.1	1	2021-02-07
	AR_0111	SAMN04014952	PRJNA292904	GCA_003571805.1	Complete	7.07565	65.8445	chromosome:NZ_CP022525.1/CP022525.1	-	2	2018-09-17
	Ocean-1175	SAMN07347485	PRJNA394047	GCA_002237425.1	Complete	6.94322	66	chromosome 0:NZ_LR130533.1/LR130533.1	-	1	2017-07-31
	paerg009	SAMEA4916107	PRJEB28660	GCA_900618305.1	Complete	6.94129	66	chromosome:NZ_CP030911.1/CP030911.1	-	1	2018-11-27
	Y71	SAMN09469727	PRJNA477430	GCA_003408495.1	Complete	6.94095	66	chromosome:NZ_CP034369.1/CP034369.1	-	1	2018-08-20
	SP4371	SAMN10526368	PRJNA508615	GCA_003950255.1	Complete	6.93761	65.8	chromosome:NZ_CP060242.1/CP060242.1	-	1	2018-12-16
	B-I-1	SAMN15783928	PRJNA656414	GCA_015697645.1	Complete	6.93585	66	chromosome:NZ_CP008865.2/CP008865.2	-	1	2020-11-30
	S86968	SAMN02894350	PRJNA253624	GCA_001515845.2	Complete	6.93428	66	chromosome 1:NZ_LR898867.1/LR898867.1	-	1	2016-01-15
	MINF_3A-sc-2280432	SAMEA3357500	PRJNA646837	GCA_905071885.1	Complete	6.93186	65.9	chromosome 0:NZ_LR130534.1/LR130534.1	-	1	2020-11-19
	paerg005	SAMEA4916069	PRJEB28660	GCA_900618285.1	Complete	6.93142	66	chromosome:NZ_CP023316.1/CP023316.1	-	1	2018-11-27
	PPF-1	SAMN06547042	PRJNA378495	GCA_002287725.2	Complete	6.93089	65.9	chromosome:NZ_CP050332.1/CP050332.1	-	1	2017-09-11
	DVT413	SAMN14271763	PRJNA610040	GCA_013343515.1	Complete	6.9306	66.1	chromosome:NZ_CP033771.1/CP033771.1	plasmid unnamed1:NZ_CP033772.1/CP033772.1	1	2020-06-15
	FDAARGOS_532	SAMN10163227	PRJNA231221	GCA_003812165.1	Complete	6.93125	66.0943	chromosome:NZ_CP015002.1/CP015002.1	-	3	2018-11-21
	PA8281	SAMN04455156	PRJNA310741	GCA_001792855.1	Complete	6.92874	66	chromosome:NZ_CP024630.1/CP024630.1	plasmid unnamed1:NZ_CP024631.1/CP024631.1	1	2016-10-20
	PA59	SAMN07709120	PRJNA412294	GCA_009497675.1	Complete	6.97299	66.0532	chromosome:NZ_CP031449.2/CP031449.2	-	2	2019-11-04
	97	SAMN07692776	PRJNA411997	GCA_002411865.3	Complete	6.92589	65.9	chromosome:NZ_CP053917.1/CP053917.1	-	1	2018-08-07
	PSE6684	SAMN14986373	PRJNA634205	GCA_013255565.1	Complete	6.92437	66	chromosome:NZ_CP065417.1/CP065417.1	plasmid pP23-KPC:NZ_CP065418.1/CP065418.1	1	2020-06-03
	P23	SAMN16965916	PRJNA681716	GCA_015832075.1	Complete	6.95019	65.8558	chromosome:NZ_CP060392.1/CP060392.1	-	2	2020-12-08
	1903031130	SAMN15834152	PRJNA657641	GCA_016745195.1	Complete	6.90551	66	chromosome:NZ_CP054843.1/CP054843.1	-	1	2021-01-22
	SE5352	SAMN15214140	PRJNA638842	GCA_016745135.1	Complete	6.90422	66	chromosome I:NZ_LT883143.1/LT883143.1	-	1	2021-01-22
	C-NN2	SAMEA104083446	PRJEB5222	GCA_900185255.1	Complete	6.90297	66.1	chromosome:NZ_CP035739.1/CP035739.1	-	1	2017-06-09
	1334/14	SAMN10880118	PRJNA521107	GCA_004193735.1	Complete	6.90214	65.8	chromosome:NZ_CP008863.1/CP008863.1	-	1	2019-02-13
	M37351	SAMN02894351	PRJNA253624	GCA_001516385.1	Complete	6.89723	66	chromosome Unknown:NZ_AP017302.1/AP017302.1	-	1	2016-01-15
	IOMTU 133	SAMD00042491	PRJDB4304	GCA_001548335.1	Complete	6.89702	66	chromosome:NZ_CP008864.2/CP008864.2	-	1	2015-11-26
	W60856	SAMN02894343	PRJNA253624	GCA_001516225.2	Complete	6.8967	66.2	chromosome:NZ_CP061850.1/CP061850.1	plasmid pR31-KPC:NZ_CP061851.1/CP061851.1	1	2016-01-15
	R31	SAMN16229869	PRJNA664682	GCA_014792125.1	Complete	6.92328	65.7648	chromosome:NZ_CP020703.1/CP020703.1	-	2	2020-09-29
	PASGNDM345	SAMN06689794	PRJNA381838	GCA_002104615.1	Complete	6.89316	66.1	chromosome:NZ_CP028584.2/CP028584.2	-	1	2017-04-18
	WCHPA075019	SAMN08866462	PRJNA415331	GCA_003052005.2	Complete	6.88608	66	chromosome:NZ_CP039293.1/CP039293.1	plasmid pPABL048:NZ_CP039294.1/CP039294.1	1	2018-04-16
	PABL048	SAMN09831360	PRJNA485889	GCA_003411785.2	Complete	7.29458	65.4653	chromosome:NZ_CP033439.1/CP033439.1	-	2	2019-04-11
	SP4528	SAMN10187562	PRJNA494980	GCA_003716765.1	Complete	6.87729	65.8	chromosome:NZ_CP030861.1/CP030861.1	-	1	2018-11-07
	HS9	SAMN08102919	PRJNA419995	GCA_003319235.1	Complete	6.87699	66.2	chromosome:NZ_CP032569.1/CP032569.2	-	1	2018-07-15
	BA7823	SAMN10135988	PRJNA493550	GCA_003626935.2	Complete	6.87611	65.8	chromosome:NZ_CP046404.1/CP046404.1	-	1	2018-10-07
	SE5416	SAMN13419547	PRJNA592271	GCA_013393705.1	Complete	6.87427	66.1	chromosome:NZ_CP045552.2/CP045552.2	-	1	2020-07-08
	YT12746	SAMN13107356	PRJNA579258	GCA_013305645.2	Complete	6.87066	65.6	chromosome:NZ_CP030913.1/CP030913.1	plasmid pY89:NZ_CP030914.1/CP030914.1	1	2020-06-09
	Y89	SAMN09469733	PRJNA477434	GCA_003369735.1	Complete	6.95467	66.0259	chromosome:NZ_CP028917.1/CP028917.1	-	2	2018-08-10
	JB2	SAMN08524370	PRJNA433941	GCA_003060845.1	Complete	6.86731	66	chromosome:NZ_CP017353.1/CP017353.1	-	1	2018-04-23
	FA-HZ1	SAMN05729608	PRJNA341834	GCA_001750705.1	Complete	6.86679	66.2	chromosome:NZ_CP033843.1/CP033843.1	-	1	2016-10-03
	FDAARGOS_501	SAMN10163177	PRJNA231221	GCA_003812905.1	Complete	6.86584	66	chromosome:NZ_CP023255.1/CP023255.1	-	1	2018-11-21
	CCUG 70744	SAMN07602569	PRJNA401330	GCA_003194245.1	Complete	6.85923	66	chromosome:NZ_CP068239.1/CP068239.1	-	1	2018-06-06
	PA19-3047	SAMN17266662	PRJNA690863	GCA_016743115.1	Complete	6.8574	65.7	chromosome:NZ_CP029089.1/CP029089.1	-	1	2021-01-22
	AR444	SAMN07291537	PRJNA316321	GCA_003073615.1	Complete	6.8535	66.1	chromosome:NZ_AP014646.1/AP014646.1	-	1	2018-04-30
	NCGM 1984	SAMD00019082	PRJDB3032	GCA_000829255.1	Complete	6.85095	66	chromosome:NZ_CP070471.1/CP070471.1	plasmid p1B17932:NZ_CP070472.1/CP070472.1	1	2014-09-18
	B17932	SAMN17915152	PRJNA701857	GCA_016925475.1	Complete	6.8502	65.7987	chromosome:NZ_CP065966.1/CP065966.1	-	3	2021-02-24
	FDAARGOS_1041	SAMN16357210	PRJNA231221	GCA_016126955.1	Complete	6.84248	66.1	chromosome 1:NZ_LR134309.1/LR134309.1	-	1	2020-12-20
	NCTC12903	SAMEA3856677	PRJEB6403	GCA_900636755.1	Complete	6.83999	66.1	chromosome:NZ_CP008861.1/CP008861.1	-	1	2018-12-19
	H47921	SAMN02894353	PRJNA253624	GCA_001516345.1	Complete	6.83641	66.1	chromosome:NZ_CP041945.1/CP041945.1	-	1	2016-01-15
	ST773	SAMN12307670	PRJNA555326	GCA_009664165.1	Complete	6.83573	66.1	chromosome:NZ_CP021380.2/CP021380.2	-	1	2019-11-15
	ATCC 27853	SAMN03774891	PRJNA286982	GCA_001687285.1	Complete	6.83319	66.1	chromosome:NZ_CP054591.1/CP054591.1	-	1	2016-07-19
	CDN118	SAMN15084586	PRJNA636792	GCA_013347245.1	Complete	6.83239	66.1	chromosome PcyII-40:NZ_LR739069.1/LR739069.1	-	1	2020-06-16
	PcyII-40	SAMEA6246861	PRJEB35547	GCA_902703195.1	Complete	6.83127	66.1	chromosome:NZ_CP030910.1/CP030910.1	-	1	2020-01-25
	Y31	SAMN09469677	PRJNA477422	GCA_003369775.1	Complete	6.83108	66.2	chromosome:NZ_CP015117.1/CP015117.1	-	1	2018-08-10
	ATCC 27853	SAMN04589231	PRJNA316664	GCA_001618925.1	Complete	6.82774	66.1	chromosome:NZ_CP022478.1/CP022478.1	-	1	2016-04-12
	LW	SAMN07256503	PRJNA391028	GCA_004010895.1	Complete	6.82484	66	chromosome:NZ_CP027538.1/CP027538.1	-	1	2019-01-10
	AR_0095	SAMN04014936	PRJNA292904	GCA_002997005.1	Complete	6.82267	66.1	chromosome:NZ_CP031677.1/CP031677.1	-	1	2018-03-14
	E80	SAMN09407355	PRJNA475978	GCA_004291075.1	Complete	6.81914	66.1	chromosome:NZ_CP008739.1/CP008739.2	-	1	2019-02-22
	PA83	SAMN05773092	PRJNA343072	GCA_002215345.1	Complete	7.21431	65.7303	chromosome:NZ_AP014622.1/AP014622.1	-	2	2017-07-06
	NCGM 1900	SAMD00018700	PRJDB2972	GCA_000829275.1	Complete	6.81494	66	chromosome:NZ_CP044006.1/CP044006.1	-	1	2014-08-01
	E90	SAMN12561707	PRJNA559863	GCA_008705235.1	Complete	6.81313	66.2	chromosome:NZ_CP032552.1/CP032552.1	-	1	2019-09-24
	PA34	SAMN08435059	PRJNA431326	GCA_003332705.2	Complete	6.81008	66.1	chromosome:NZ_CP041774.1/CP041774.1	-	1	2018-09-27
	60503	SAMN12306201	PRJNA555258	GCA_007559065.1	Complete	6.80906	66.1	chromosome:NZ_CP008869.2/CP008869.2	-	1	2019-07-28
	W16407	SAMN02894346	PRJNA253624	GCA_001516165.2	Complete	6.80884	65.9	chromosome:NZ_CP050323.1/CP050323.1	-	1	2016-01-15
	DVT429	SAMN14271777	PRJNA610040	GCA_013343335.1	Complete	6.80522	66.2	chromosome:NZ_CP029745.1/CP029745.1	-	1	2020-06-15
	AR_0110	SAMN04014951	PRJNA292904	GCA_003204335.1	Complete	6.79978	66	chromosome:NZ_CP045916.1/CP045916.1	plasmid pCF39S:NZ_CP045917.1/CP045917.1	1	2018-06-10
	CF39S	SAMN13226654	PRJNA588088	GCA_011466835.1	Complete	7.26655	65.5809	chromosome:NZ_CP008866.2/CP008866.2	-	2	2020-03-19
	T38079	SAMN02894349	PRJNA253624	GCA_001515915.2	Complete	6.79574	66.1	chromosome:NZ_CP008873.1/CP008873.1	-	1	2016-01-15
	F9670	SAMN02894359	PRJNA253624	GCA_001542835.1	Complete	6.79435	66.1	chromosome:NZ_CP041013.1/CP041013.1	-	1	2016-01-29
	FDAARGOS_610	SAMN10346774	PRJNA231221	GCA_006364795.1	Complete	6.79221	66.2	chromosome:NZ_CP008870.2/CP008870.2	-	1	2019-06-19
	W36662	SAMN02894345	PRJNA253624	GCA_001516185.2	Complete	6.79173	66.2	chromosome:NZ_CP039988.1/CP039988.1	plasmid pBT2436:NZ_CP039989.1/CP039989.1	1	2016-01-15
	T2436	SAMN07424174	PRJNA540594	GCA_009720405.1	Complete	7.2049	65.5601	chromosome:NZ_CP054473.1/CP054473.1	-	2	2019-11-29
	PAAK095	SAMN10697224	PRJNA513142	GCA_013341315.1	Complete	6.78078	66	chromosome:NZ_CP008871.2/CP008871.2	-	1	2020-06-14
	W45909	SAMN02894344	PRJNA253624	GCA_001516205.2	Complete	6.77757	66.2	chromosome:NZ_CP056774.1/CP056774.1	-	1	2016-01-15
	CDN129	SAMN15336737	PRJNA640884	GCA_013376775.1	Complete	6.77063	66.1	chromosome 1:NZ_LR134308.1/LR134308.1	-	1	2020-06-30
	NCTC11445	SAMEA3856675	PRJEB6403	GCA_900636735.1	Complete	6.76629	66.1	chromosome 1:NZ_LR134330.1/LR134330.1	-	1	2018-12-19
	NCTC13715	SAMEA3923580	PRJEB6403	GCA_900636975.1	Complete	6.76531	66.1	chromosome 1:NC_017549.1/AP012280.1	-	1	2018-12-19
	C79	SAMN11836198	PRJNA544424	GCA_007833895.1	Complete	6.79633	66.0527	chromosome:NZ_CP070467.1/CP070467.1	plasmid p1B17416:NZ_CP070468.1/CP070468.1	2	2019-08-05
	B17416	SAMN17915141	PRJNA701855	GCA_016925455.1	Complete	6.85018	65.7879	chromosome:NZ_CP025055.2/CP025055.2	-	4	2021-02-24
	PB350	SAMN08101543	PRJNA419916	GCA_002812905.2	Complete	6.75291	66.2	chromosome:NZ_CP025056.2/CP025056.3	-	1	2017-12-06
	PB367	SAMN08101542	PRJNA419916	GCA_002812925.3	Complete	6.75291	66.2	chromosome:NZ_CP060086.1/CP060086.1	-	1	2017-12-06
	JNQH-PA57	SAMN15755534	PRJNA655803	GCA_014217315.1	Complete	6.74707	66	chromosome:NZ_CP027171.1/CP027171.1	-	1	2020-08-17
	AR_0354	SAMN07291497	PRJNA316321	GCA_002968585.1	Complete	6.74701	66.1	chromosome:NZ_CP034436.1/CP034436.1	-	1	2018-03-05
	B17932	SAMN10579150	PRJNA509363	GCA_003952325.1	Complete	6.74466	65.9	chromosome:NZ_CP046069.1/CP046069.1	-	1	2018-12-18
	KRP1	SAMN11126830	PRJNA527076	GCA_009676885.1	Complete	6.7374	66.3	chromosome:NZ_CP033685.1/CP033685.1	-	1	2019-11-20
	H26023	SAMN10374625	PRJNA503802	GCA_003798145.1	Complete	6.72922	66.2	chromosome:NC_023149.1/CP006931.1	-	1	2018-11-20
	B10W	SAMN05969160	PRJNA352277	GCA_001874465.1	Complete	6.72338	66.2	chromosome:NZ_CP015001.1/CP015001.1	-	1	2016-11-10
	PA1088	SAMN04455104	PRJNA310735	GCA_001792835.1	Complete	6.72148	66.1	chromosome:NZ_CP045002.1/CP045002.1	plasmid pPAG5:NZ_CP045003.1/CP045003.1	1	2016-10-20
	PAG5	SAMN12911489	PRJNA575816	GCA_011106815.1	Complete	7.2299	65.3113	chromosome:NZ_CP050326.1/CP050326.1	-	2	2020-03-10
	DVT423	SAMN14271772	PRJNA610040	GCA_013343395.1	Complete	6.71624	66.2	chromosome:NZ_CP041773.1/CP041773.1	-	1	2020-06-15
	519119	SAMN12306195	PRJNA555257	GCA_007559105.1	Complete	6.71425	66	chromosome:NZ_CP010555.1/CP010555.1	-	1	2019-07-28
	FRD1	SAMN02732380	PRJNA245215	GCA_000829885.1	Complete	6.71234	66.1	chromosome:NZ_CP033686.1/CP033686.1	-	1	2015-01-29
	H25883	SAMN10374624	PRJNA503802	GCA_003798125.1	Complete	6.7068	66.2	chromosome:NZ_CP030327.1/CP030327.1	-	1	2018-11-20
	AR_458	SAMN07291551	PRJNA316321	GCA_003288435.1	Complete	6.6851	66.2	chromosome:NZ_CP012584.1/CP012584.1	-	1	2018-07-05
	PA_D25	SAMN04914479	PRJNA294254	GCA_001721845.1	Complete	6.6832	66.2	chromosome:NZ_CP012579.1/CP012579.1	-	1	2016-09-08
	PA_D5	SAMN04910061	PRJNA294254	GCA_001722025.1	Complete	6.68199	66.2	chromosome:NZ_CP012583.1/CP012583.1	-	1	2016-09-08
	PA_D22	SAMN04914475	PRJNA294254	GCA_001721825.1	Complete	6.68198	66.2	chromosome:NZ_CP012581.1/CP012581.1	-	1	2016-09-08
	PA_D16	SAMN04914381	PRJNA294254	GCA_001721805.1	Complete	6.68198	66.2	chromosome:NZ_CP052759.1/CP052759.1	plasmid unnamed1:NZ_CP052760.1/CP052760.1	1	2016-09-08
	LYT4	SAMN14667371	PRJNA627302	GCA_012971705.1	Complete	6.81402	65.8922	chromosome:NZ_CP019338.1/CP019338.1	-	2	2020-05-04
	L10	SAMN06234157	PRJNA361478	GCA_002223805.1	Complete	6.66196	66.1	chromosome:NZ_CP065867.1/CP065867.1	-	1	2017-07-21
	TJ2014-049	SAMN16673815	PRJNA674734	GCA_016105885.1	Complete	6.66026	66.3	chromosome:NZ_CP012580.1/CP012580.1	-	1	2020-12-17
	PA_D9	SAMN04910066	PRJNA294254	GCA_001721785.1	Complete	6.64548	66.2	chromosome:NZ_CP026680.1/CP026680.1	-	1	2016-09-08
	F5677	SAMN02887043	PRJNA253624	GCA_002946935.1	Complete	6.64523	65.9	chromosome:NZ_CP012585.1/CP012585.1	-	1	2018-02-17
	PA_D1	SAMN04910034	PRJNA294254	GCA_001721745.1	Complete	6.64382	66.2	chromosome:NZ_CP012578.1/CP012578.1	-	1	2016-09-08
	PA_D2	SAMN04910045	PRJNA294254	GCA_001721765.1	Complete	6.643	66.2	chromosome:NZ_CP017099.1/CP017099.1	plasmid unnamed1:NZ_CP018048.1/CP018048.1	1	2016-09-08
	DN1	SAMN05717682	PRJNA341318	GCA_001722005.2	Complete	6.95925	65.8714	chromosome:NZ_CP012582.1/CP012582.1	-	2	2016-09-08
	PA_D21	SAMN04914386	PRJNA294254	GCA_001722045.1	Complete	6.63911	66.2	chromosome:NZ_CP071730.1/CP071730.1	-	1	2016-09-08
	LYSZa5	SAMN18237805	PRJNA712958	GCA_017378395.1	Complete	6.63899	66.2	chromosome:NZ_CP071731.1/CP071731.1	-	1	2021-03-18
	LYSZa2	SAMN18237922	PRJNA712961	GCA_017378475.1	Complete	6.63898	66.2	chromosome:NZ_CP025050.1/CP025050.1	-	1	2021-03-18
	PB368	SAMN08101546	PRJNA419916	GCA_002812845.1	Complete	6.63856	66	chromosome:NZ_CP024477.1/CP024477.1	-	1	2017-12-06
	12939	SAMN07831757	PRJNA415682	GCA_002753655.1	Complete	6.62138	66.2	chromosome PcyII-29:NZ_LR739068.1/LR739068.1	-	1	2017-11-06
	PcyII-29	SAMEA6246860	PRJEB35547	GCA_902703185.1	Complete	6.62121	66.3	chromosome:NZ_CP008858.2/CP008858.2	-	1	2020-01-25
	F63912	SAMN02894356	PRJNA253624	GCA_001594325.2	Complete	6.61877	66.3	chromosome:NZ_CP041771.1/CP041771.1	-	1	2016-01-15
	A681	SAMN12305659	PRJNA555210	GCA_007559085.1	Complete	6.61625	66.2	chromosome Unknown:NZ_AP014839.1/AP014839.2	-	1	2019-07-28
	8380	SAMD00027370	PRJDB3600	GCA_001548135.1	Complete	6.61326	66.2	chromosome:NZ_CP007399.1/CP007399.1	-	1	2015-04-22
	F22031	SAMN02673269	PRJNA237986	GCA_000816985.1	Complete	6.6031	66.2	chromosome:CP072783.1	-	1	2015-01-09
	LICME WGH-6	SAMN18536858	PRJNA718464	GCA_017900915.1	Complete	6.60299	66.1	chromosome:NC_011770.1/FM209186.1	-	1	2021-04-12
	AR_0356	SAMN07291499	PRJNA316321	GCA_002968755.1	Complete	7.24787	65.5522	chromosome:NZ_CP029093.1/CP029093.1	plasmid unnamed1:NZ_CP029091.1/CP029091.1	4	2018-03-05
	AR441	SAMN07291534	PRJNA316321	GCA_003073695.1	Complete	7.24577	65.5519	chromosome:NC_023019.1/CP006853.1	-	4	2018-04-30
	SE5443	SAMN13419548	PRJNA592272	GCA_013394455.1	Complete	6.57957	66.2	chromosome:NZ_CP039990.1/CP039990.1	plasmid pBT2101:NZ_CP039991.1/CP039991.1	1	2020-07-08
	T2101	SAMN07424172	PRJNA540594	GCA_009720425.1	Complete	7.01338	65.6232	chromosome:NZ_CP008860.2/CP008860.2	-	2	2019-11-29
	H27930	SAMN02894354	PRJNA253624	GCA_001516325.2	Complete	6.56823	66.3	chromosome:NZ_CP021999.1/CP021999.1	-	1	2016-01-15
	DVT401	SAMN14271758	PRJNA610040	GCA_013343575.1	Complete	6.5576	66.3	chromosome:NZ_CP054623.1/CP054623.1	-	1	2020-06-15
	DL201330	SAMN15166411	PRJNA638052	GCA_016134915.1	Complete	6.55268	66.1	chromosome:NZ_CP061034.1/CP061034.1	-	1	2020-12-21
	PA3	SAMN10290269	PRJNA498342	GCA_014490645.1	Complete	6.55015	66.3	chromosome:NC_023066.1/CP006937.1	-	1	2020-09-08
	DVT729	SAMN14271780	PRJNA610040	GCA_013343315.1	Complete	6.54669	66.4	chromosome:NZ_CP031659.1/CP031659.1	-	1	2020-06-15
	PABL012	SAMN09831327	PRJNA485889	GCA_003429185.1	Complete	6.54647	66.3	chromosome:NZ_CP053705.1/CP053705.1	-	1	2018-08-28
	PAC6	SAMN14970707	PRJNA633788	GCA_013201095.1	Complete	6.54389	66.3	chromosome PA14OR:NZ_LT608330.1/LT608330.1	-	1	2020-05-31
	PA14Or_reads	SAMEA4393802	PRJEB14496	GCA_900095805.1	Complete	6.54148	66.3	chromosome:NZ_CP030328.1/CP030328.1	-	1	2016-09-06T23:08:00Z
	AR_455	SAMN07291548	PRJNA316321	GCA_003288355.1	Complete	6.541	65.9	chromosome:NZ_CP040127.1/CP040127.1	plasmid pBM908:NZ_CP040126.1/CP040126.1	1	2018-07-05
	PA298	SAMN11388516	PRJNA531888	GCA_005305005.1	Complete	6.93567	65.6693	chromosome:NC_008463.1/CP000438.1	-	2	2019-05-14
	LYSZa7	SAMN15770402	PRJNA656096	GCA_016584725.1	Complete	6.53436	66.2	chromosome:NZ_CP061699.1/CP061699.1	-	1	2021-01-08
	AZPAE15042	SAMN03105739	PRJNA397126	GCA_006971785.1	Complete	6.71247	66.3014	chromosome:NZ_CP041354.1/CP041354.1	plasmid pIHMA87:NZ_CP041355.1/CP041355.1	2	2019-07-15
	PB369	SAMN08101547	PRJNA419916	GCA_002812825.1	Complete	6.52681	66	chromosome:NZ_CP025049.1/CP025049.1	-	1	2017-12-06
	DVT414	SAMN14271764	PRJNA610040	GCA_013343495.1	Complete	6.52248	66.3	chromosome:NZ_CP050331.1/CP050331.1	-	1	2020-06-15
	JT86	SAMN16275376	PRJNA665936	GCA_014854655.1	Complete	6.52028	66.3	chromosome:NZ_CP062219.1/CP062219.1	-	1	2020-10-06
	F23197	SAMN02894358	PRJNA253624	GCA_001516245.2	Complete	6.51734	66.2	chromosome:NZ_CP008856.2/CP008856.2	-	1	2016-01-15
	243931	SAMN12306121	PRJNA555248	GCA_007559125.1	Complete	6.51421	66.3	chromosome:NZ_CP041772.1/CP041772.1	-	1	2019-07-28
	DVT425	SAMN14271773	PRJNA610040	GCA_013343375.1	Complete	6.50694	66.4	chromosome:NZ_CP050325.1/CP050325.1	-	1	2020-06-15
	PAER4_119	SAMN04209275	PRJNA299511	GCA_001879525.1	Complete	6.50466	66.4	chromosome:NZ_CP013113.1/CP013113.1	-	1	2016-11-16
	PABL017	SAMN09831332	PRJNA485889	GCA_003429205.1	Complete	6.50346	66.3	chromosome:NZ_CP031660.1/CP031660.1	-	1	2018-08-28
	IMP67	SAMN08915618	PRJNA449643	GCA_008033725.1	Complete	6.50141	66.4	chromosome:NZ_CP028848.1/CP028848.1	-	1	2019-08-20
	PA1RG	SAMN04074798	PRJNA295473	GCA_001293085.1	Complete	6.50044	66.3	chromosome:NZ_CP012679.1/CP012679.1	-	1	2015-09-17
	YD001	SAMN15013515	PRJNA634931	GCA_013260445.1	Complete	6.49676	66.3	chromosome:NZ_CP053922.1/CP053922.1	-	1	2020-06-03
	paerg000	SAMEA4916038	PRJEB28660	GCA_900618245.1	Complete	6.49356	66.4	chromosome 0:NZ_LR130528.1/LR130528.1	-	1	2018-11-27
	ACR22	SAMN15346999	PRJNA641213	GCA_013467605.1	Complete	6.49002	66.3	chromosome:NZ_CP058331.1/CP058331.1	-	1	2020-07-22
	ACR20	SAMN15347007	PRJNA641220	GCA_013467585.1	Complete	6.49002	66.3	chromosome:NZ_CP058333.1/CP058333.1	-	1	2020-07-22
	IMP66	SAMN08915456	PRJNA449629	GCA_008033765.1	Complete	6.48634	66.4	chromosome:NZ_CP028959.1/CP028959.1	-	1	2019-08-20
	IMP68	SAMN08918338	PRJNA449809	GCA_008033745.1	Complete	6.4817	66.4	chromosome:NZ_CP028849.1/CP028849.1	-	1	2019-08-20
	C7-25	SAMEA6246859	PRJEB35547	GCA_902703215.1	Complete	6.47988	66.3	chromosome C7-25:NZ_LR739071.1/LR739071.1	-	1	2020-01-25
	TJ2019-017	SAMN16673816	PRJNA674734	GCA_016105665.1	Complete	6.47878	66.4	chromosome:NZ_CP065866.1/CP065866.1	-	1	2020-12-17
	AR_0446	SAMN07291539	PRJNA316321	GCA_003193645.1	Complete	6.47558	66.3	chromosome:NZ_CP029660.1/CP029660.1	-	1	2018-06-06
	AR_0360	SAMN07291503	PRJNA316321	GCA_002968515.1	Complete	6.46357	66.4	chromosome:NZ_CP027165.1/CP027165.1	-	1	2018-03-05
	M1608	SAMN02894352	PRJNA253624	GCA_001516365.2	Complete	6.46002	66	chromosome:NZ_CP008862.2/CP008862.2	-	1	2016-01-15
	T63266	SAMN02894347	PRJNA253624	GCA_001516105.1	Complete	6.45687	66.3	chromosome:NZ_CP008868.1/CP008868.1	-	1	2016-01-15
	paerg004	SAMEA4916061	PRJEB28660	GCA_900618265.1	Complete	6.45281	66.4	chromosome 0:NZ_LR130531.1/LR130531.1	-	1	2018-11-27
	paerg002	SAMEA4916049	PRJEB28660	GCA_900618255.1	Complete	6.45147	66.4	chromosome 0:NZ_LR130527.1/LR130527.1	-	1	2018-11-27
	PA_154197	SAMN04452263	PRJNA310413	GCA_002075065.1	Complete	6.44524	66.4	chromosome:NZ_CP014866.1/CP014866.1	-	1	2017-03-29
	CFSAN084950	SAMN10574818	PRJNA541977	GCA_009648875.1	Complete	6.44192	66.3	chromosome:NZ_CP045768.1/CP045768.1	-	1	2019-11-11
	NRD619	SAMN15860813	PRJNA658200	GCA_014467035.1	Complete	6.43895	66.4	chromosome:NZ_CP060703.1/CP060703.1	-	1	2020-09-03
	PB353	SAMN08101545	PRJNA419916	GCA_002812865.1	Complete	6.49744	66.3161	chromosome:NZ_CP025051.1/CP025051.1	plasmid pPB353_1:NZ_CP025052.1/CP025052.1	2	2017-12-06
	paerg012	SAMEA4916123	PRJEB28660	GCA_900618335.1	Complete	6.43402	66.4	chromosome 0:NZ_LR130537.1/LR130537.1	-	1	2018-11-27
	paerg003	SAMEA4916059	PRJEB28660	GCA_900618275.1	Complete	6.43396	66.4	chromosome 0:NZ_LR130530.1/LR130530.1	-	1	2018-11-27
	paerg010	SAMEA4916108	PRJEB28660	GCA_900618315.1	Complete	6.43396	66.4	chromosome 0:NZ_LR130536.1/LR130536.1	-	1	2018-11-27
	12-4-4(59)	SAMN04351367	PRJNA306518	GCA_001482325.1	Complete	6.43191	66.3	chromosome:NZ_CP013696.1/CP013696.1	-	1	2015-12-24
	PA121617	SAMN05006707	PRJNA321921	GCA_001679685.1	Complete	6.85351	65.2373	chromosome:NZ_CP016214.1/CP016214.1	plasmid pBM413:CP016215.1	2	2016-07-05
	DVT427	SAMN14271775	PRJNA610040	GCA_013343355.1	Complete	6.41492	66.4	chromosome:NZ_CP050324.1/CP050324.1	-	1	2020-06-15
	VA-134	SAMN04284690	PRJNA302926	GCA_001447845.1	Complete	6.40042	66.4	chromosome:NZ_CP013245.1/CP013245.1	-	1	2015-11-24
	RD1-3	SAMN13831656	PRJNA600807	GCA_009911735.1	Complete	6.39716	66.4	chromosome:NZ_CP047697.1/CP047697.1	-	1	2020-01-22
	PAK	SAMEA1695737	PRJEB657	GCA_902172305.2	Complete	6.39587	66.4	chromosome 1:NZ_LR657304.1/LR657304.1	-	1	2019-07-24
	DVT412	SAMN14271762	PRJNA610040	GCA_013343535.1	Complete	6.39492	66.4	chromosome:NZ_CP050333.1/CP050333.1	-	1	2020-06-15
	PAAK088	SAMN10697223	PRJNA513141	GCA_013341295.1	Complete	6.39021	66.4	chromosome:NZ_CP054472.1/CP054472.1	-	1	2020-06-14
	DVT779	SAMN14271766	PRJNA610040	GCA_013343475.1	Complete	6.38689	66.4	chromosome:NZ_CP050330.1/CP050330.1	-	1	2020-06-15
	PAO1161	SAMN09951375	PRJNA489238	GCA_004102665.1	Complete	6.3838	66.4	chromosome:NZ_CP032126.1/CP032126.1	-	1	2019-01-22
	CMC-115	SAMN13451386	PRJNA593818	GCA_012276675.1	Complete	6.37526	66.4	chromosome:NZ_CP046602.1/CP046602.1	-	1	2020-04-13
	A39-1	SAMN17207384	PRJNA689362	GCA_016743035.1	Complete	6.37412	66.6	chromosome:NZ_CP068238.1/CP068238.1	-	1	2021-01-22
	AES1R	SAMN11087508	PRJNA525714	GCA_004355145.1	Complete	6.37389	66.5	chromosome:NZ_CP037926.1/CP037926.1	-	1	2019-03-19
	AES1M	SAMN11087507	PRJNA525715	GCA_004355125.1	Complete	6.37314	66.5	chromosome:NZ_CP037925.1/CP037925.1	-	1	2019-03-19
	N17-1	SAMN03145716	PRJNA265138	GCA_001606045.1	Complete	6.37073	66.4	chromosome:NZ_CP014948.1/CP014948.1	-	1	2016-04-04
	F9676	SAMN03852256	PRJNA289296	GCA_001077475.1	Complete	6.36801	66.5	chromosome:NZ_CP012066.1/CP012066.1	-	1	2015-07-13
	USDA-ARS-USMARC-41639	SAMN04158502	PRJNA281531	GCA_001518975.1	Complete	6.36458	66.4	chromosome:NZ_CP013989.1/CP013989.1	-	1	2016-01-20
	NCTC10728	SAMEA4007823	PRJEB6403	GCA_900637045.1	Complete	6.36339	66.4	chromosome 1:NZ_LR134342.1/LR134342.1	-	1	2018-12-19
	X78812	SAMN02894342	PRJNA253624	GCA_001542795.2	Complete	6.34876	66.4	chromosome:NZ_CP008872.2/CP008872.2	-	1	2016-01-29
	INP-43	SAMN13611833	PRJNA596064	GCA_009905195.1	Complete	6.33503	66.4	chromosome:NZ_CP047592.1/CP047592.1	-	1	2020-01-19
	PA_150577	SAMN04452273	PRJNA310413	GCA_002442855.1	Complete	6.33447	66.5	chromosome:NZ_CP017306.1/CP017306.1	-	1	2017-10-04
	H5708	SAMN02894355	PRJNA253624	GCA_001516305.2	Complete	6.33438	66.5	chromosome:NZ_CP008859.2/CP008859.2	-	1	2016-01-15
	C-I-1	SAMN15783929	PRJNA656414	GCA_015697605.1	Complete	6.32539	66.5	chromosome:NZ_CP060241.1/CP060241.1	-	1	2020-11-30
	T52373	SAMN02894348	PRJNA253624	GCA_001516005.1	Complete	6.32246	66.5	chromosome:NZ_CP008867.1/CP008867.1	-	1	2016-01-15
	AR_460	SAMN07291553	PRJNA316321	GCA_003288335.1	Complete	6.30387	66.6	chromosome:NZ_CP030351.1/CP030351.1	-	1	2018-07-05
	YB01	SAMN08730588	PRJNA438848	GCA_009867055.1	Complete	6.29946	66.6	chromosome:NZ_CP028132.1/CP028132.1	-	1	2020-01-14
	DVT417	SAMN14271767	PRJNA610040	GCA_013343455.1	Complete	6.29801	66.5	chromosome:NZ_CP050329.1/CP050329.1	-	1	2020-06-15
	PcyII-10	SAMEA26686918	PRJEB18612	GCA_900149285.1	Complete	6.28864	66.5	chromosome PcyII-10:NZ_LT673656.1/LT673656.1	-	1	2017-01-26
	AA2	SAMN14554964	PRJNA623623	GCA_012935295.1	Complete	6.28819	66.5	chromosome:NZ_CP051547.1/CP051547.1	-	1	2020-04-30
	MS14403	SAMN14129756	PRJNA607102	GCA_011045375.1	Complete	6.33231	66.4454	chromosome:NZ_CP049161.1/CP049161.1	plasmid pMS14403A:NZ_CP049162.1/CP049162.1	2	2020-03-02
	PAO1_Orsay	SAMEA3485223	PRJEB9838	GCA_900070375.1	Complete	6.27647	66.5	chromosome I:NZ_LN871187.1/LN871187.1	-	1	2015-09-08
	ATCC 15692	SAMN05715193	PRJNA340360	GCA_001729505.1	Complete	6.27643	66.5	chromosome:NZ_CP017149.1/CP017149.1	-	1	2016-09-16
	MPAO1	SAMN08722738	PRJNA438597	GCA_016107485.1	Complete	6.27547	66.5	chromosome:NZ_CP027857.1/CP027857.1	-	1	2020-12-17
	LIUYANG-E	SAMN13612476	PRJNA596099	GCA_013305765.1	Complete	6.27514	66.5	chromosome:NZ_CP050052.1/CP050052.1	-	1	2020-06-09
	LIUYANG-A	SAMN13612472	PRJNA596099	GCA_013305845.1	Complete	6.289	66.4403	chromosome:NZ_CP050054.1/CP050054.1	plasmid unnamed1:NZ_CP050056.1/CP050056.1	4	2020-06-09
	MINF_7A-sc-2280434	SAMEA3357502	PRJNA646837	GCA_904866275.1	Complete	6.27046	66.5	chromosome 1:NZ_LR890619.1/LR890619.1	-	1	2020-10-30
	LIUYANG-C	SAMN13612474	PRJNA596099	GCA_013305815.1	Complete	6.26674	66.5	chromosome:NZ_CP050053.1/CP050053.1	-	1	2020-06-09
	FDAARGOS_767	SAMN11056482	PRJNA231221	GCA_006364735.1	Complete	6.26368	66.5	chromosome:NZ_CP041008.1/CP041008.1	-	1	2019-06-19
	GIMC5015:PAKB6	SAMN10449072	PRJNA506142	GCA_003957825.1	Complete	6.25849	66.5	chromosome:NZ_CP034429.1/CP034429.1	-	1	2018-12-21
	PA0750	SAMN10697128	PRJNA512290	GCA_004014755.2	Complete	6.24188	66.6	chromosome:NZ_CP034908.1/CP034908.2	-	1	2019-01-13
	DVT410	SAMN14271760	PRJNA610040	GCA_013343555.1	Complete	6.22993	66.5	chromosome:NZ_CP050334.1/CP050334.1	-	1	2020-06-15
	KC-Tt-1	SAMN16393143	PRJNA667996	GCA_014930935.1	Complete	6.2294	66.6	chromosome:NZ_CP063047.1/CP063047.1	-	1	2020-10-26
	PAO1	SAMN14421669	PRJNA613708	GCA_013001005.1	Complete	6.2179	66.5	chromosome:NZ_CP053028.1/CP053028.1	-	1	2020-05-09
	NHmuc	SAMN03940420	PRJNA291143	GCA_001900265.1	Complete	6.21328	66.6	chromosome:NZ_CP013479.1/CP013479.1	-	1	2016-12-12
	SCVJan	SAMN03940421	PRJNA291144	GCA_001900225.1	Complete	6.21303	66.6	chromosome:NZ_CP013478.1/CP013478.1	-	1	2016-12-12
	SCVFeb	SAMN03940423	PRJNA291145	GCA_001900195.1	Complete	6.21303	66.6	chromosome:NZ_CP013477.1/CP013477.1	-	1	2016-12-12
	DK1 substr. NH57388A	SAMEA3484633	PRJEB9823	GCA_900069025.1	Complete	6.21253	66.6	chromosome I:NZ_LN870292.1/LN870292.1	-	1	2015-11-03
	HOU1	SAMN12368444	PRJNA556762	GCA_008245185.1	Complete	6.29044	66.3602	chromosome:NZ_CP042269.1/CP042269.1	plasmid pHOU1-1:NZ_CP042268.1/CP042268.1	2	2019-09-03
	CR1	SAMN06673526	PRJNA381281	GCA_003025345.2	Complete	6.16486	66.8415	chromosome:NZ_CP020560.1/CP020560.1	plasmid pCR1:NZ_CP020561.2/CP020561.2	2	2018-03-30
	DVT421	SAMN14271770	PRJNA610040	GCA_013343415.1	Complete	6.06526	66.5	chromosome:NZ_CP050327.1/CP050327.1	-	1	2020-06-15
	DVT419	SAMN14271769	PRJNA610040	GCA_013343435.1	Complete	6.05204	66.3	chromosome:NZ_CP050328.1/CP050328.1	-	1	2020-06-15
	AR_0440	SAMN07291533	PRJNA316321	GCA_003074095.1	Chromosome	7.16721	65.8	chromosome:NZ_CP029148.1/CP029148.1	-	1	2018-04-30
	PABCH42	SAMN15183619	PRJNA638217	GCA_013375895.1	Chromosome	7.27492	65.6522	chromosome:NZ_CP056090.1/CP056090.1	plasmid unnamed1:NZ_CP056091.1/CP056091.1	2	2020-06-29
	PABCH14	SAMN15183616	PRJNA638217	GCA_013375855.1	Chromosome	7.12308	65.9	chromosome:NZ_CP056092.1/CP056092.1	-	1	2020-06-29
	PABCH01	SAMN15183620	PRJNA638217	GCA_013375915.1	Chromosome	7.04645	66	chromosome:NZ_CP056100.1/CP056100.1	-	1	2020-06-29
	PABCH10	SAMN15183622	PRJNA638217	GCA_013375815.1	Chromosome	7.02567	66.1	chromosome:NZ_CP056094.1/CP056094.1	-	1	2020-06-29
	PABCH46	SAMN15183621	PRJNA638217	GCA_013375875.1	Chromosome	6.86621	65.8	chromosome:NZ_CP056089.1/CP056089.1	-	1	2020-06-29
	K19PSE24	SAMN14918493	PRJNA632718	GCA_013201015.1	Chromosome	6.81578	66.1	chromosome:NZ_CP053687.1/CP053687.1	-	1	2020-05-31
	PRD-10	SAMN09475316	PRJNA477598	GCA_005154325.1	Chromosome	6.81169	66.2	chromosome:NZ_CP039749.1/CP039749.1	-	1	2019-05-06
	AR_0443	SAMN07291536	PRJNA316321	GCA_003074115.1	Chromosome	6.77671	65.8	chromosome:NZ_CP029147.1/CP029147.1	-	1	2018-04-30
	PABCH09	SAMN15183617	PRJNA638217	GCA_013375775.1	Chromosome	7.03893	65.6151	chromosome:NZ_CP056095.1/CP056095.1	plasmid unnamed1:NZ_CP056096.1/CP056096.1	3	2020-06-29
	PABCH13	SAMN15183615	PRJNA638217	GCA_013375795.1	Chromosome	6.4962	66.3	chromosome:NZ_CP056093.1/CP056093.1	-	1	2020-06-29
	LV	SAMN08930812	PRJNA450135	GCA_003347525.2	Chromosome	6.46833	66.4	chromosome:NZ_CP058323.1/CP058323.1	-	1	2020-06-30
	PDNC003	SAMN17844875	PRJNA610894	GCA_016919425.1	Chromosome	6.39877	66.4	chromosome:CP070355.1	-	1	2021-02-23
	PABCH05	SAMN15183614	PRJNA638217	GCA_013375755.1	Chromosome	6.31926	66.4463	chromosome:NZ_CP056098.1/CP056098.1	plasmid unnamed1:NZ_CP056099.1/CP056099.1	2	2020-06-29
	A17CT	SAMN14687759	PRJNA627527	GCA_013415085.1	Chromosome	6.26476	66.6	chromosome:NZ_CP053119.1/CP053119.1	-	1	2020-07-14
	P16CT	SAMN14687761	PRJNA627527	GCA_013415045.1	Chromosome	6.26465	66.6	chromosome:NZ_CP053117.1/CP053117.1	-	1	2020-07-14
	PAO1CT	SAMN14687765	PRJNA627527	GCA_013414965.1	Chromosome	6.26457	66.6	chromosome:NZ_CP053113.1/CP053113.1	-	1	2020-07-14
	P4PBS	SAMN14687764	PRJNA627527	GCA_013414985.1	Chromosome	6.26457	66.6	chromosome:NZ_CP053114.1/CP053114.1	-	1	2020-07-14
	PAO1PBS	SAMN14687766	PRJNA627527	GCA_013414945.1	Chromosome	6.26453	66.6	chromosome:NZ_CP053112.1/CP053112.1	-	1	2020-07-14
	P4CT	SAMN14687763	PRJNA627527	GCA_013415005.1	Chromosome	6.26452	66.6	chromosome:NZ_CP053115.1/CP053115.1	-	1	2020-07-14
	P16PBS	SAMN14687762	PRJNA627527	GCA_013415025.1	Chromosome	6.26452	66.6	chromosome:NZ_CP053116.1/CP053116.1	-	1	2020-07-14
	UAB2PBS	SAMN14687768	PRJNA627527	GCA_013414905.1	Chromosome	6.26452	66.6	chromosome:NZ_CP053110.1/CP053110.1	-	1	2020-07-14
	A17PBS	SAMN14687760	PRJNA627527	GCA_013415065.1	Chromosome	6.26451	66.6	chromosome:NZ_CP053118.1/CP053118.1	-	1	2020-07-14
	UAB2CT	SAMN14687767	PRJNA627527	GCA_013414925.1	Chromosome	6.26448	66.6	chromosome:NZ_CP053111.1/CP053111.1	-	1	2020-07-14
	PABCH45	SAMN15183618	PRJNA638217	GCA_013375835.1	Chromosome	7.09337	66.0829	chromosome:NZ_CP056101.1/CP056101.1	plasmid unnamed:NZ_CP056102.1/CP056102.1	2	2020-06-29
	S04 90	SAMN03396926	PRJNA277811	GCA_000988505.1	Chromosome	7.25915	65.818	chromosome:NZ_CP011369.1/CP011369.1	plasmid unnamed:NZ_CP011370.1/CP011370.1	2	2015-05-06
	UCBPP-PA14	SAMN10505679	PRJNA507784	GCA_006974045.1	Chromosome	6.53659	66.3	chromosome:NZ_CP034244.1/CP034244.1	-	1	2019-07-15
	Cas9_2	SAMN13577966	PRJNA595961	GCA_009800125.1	Chromosome	6.26442	66.5	chromosome:NZ_CP047068.1/CP047068.1	-	1	2019-12-26
	Cas9_1	SAMN13577965	PRJNA595961	GCA_009800105.1	Chromosome	6.26442	66.5	chromosome:NZ_CP047067.1/CP047067.1	-	1	2019-12-26
	GIMC5016:PA1840	SAMN10449147	PRJNA506147	GCA_004000495.1	Chromosome	6.75027	66	chromosome:NZ_CP034430.1/CP034430.1	-	1	2019-01-08
	PA-VAP-1	SAMN08706627	PRJNA438112	GCA_004347005.1	Chromosome	6.38214	66.5	chromosome:NZ_CP028332.1/CP028332.1	-	1	2019-03-12
	GIMC5034:PA52Ts32	SAMN15501998	PRJNA625416	GCA_014109785.1	Chromosome	6.82462	65.9	chromosome:NZ_CP059063.1/CP059063.1	plasmid pPA52Ts32:NZ_CP059062.1/CP059062.1	2	2020-08-07
	GIMC5001:PAT-23	SAMN12640651	PRJNA562421	GCA_008330985.1	Chromosome	6.47769	65.9493	chromosome:NZ_CP043483.1/CP043483.1	plasmid pPAT23:NZ_CP043482.1/CP043482.1	2	2019-09-09
	BH9	SAMN09270621	PRJNA473307	GCA_003795165.1	Chromosome	7.19704	65.7869	chromosome:NZ_CP029713.1/CP029713.1	plasmid pBH6:NZ_CP029714.1/CP029714.1	2	2018-11-19
	PA-VAP-2	SAMN08706628	PRJNA438112	GCA_004347025.1	Chromosome	6.28348	66.6	chromosome:NZ_CP028331.1/CP028331.1	-	1	2019-03-12
	PA-VAP-3	SAMN08706629	PRJNA438112	GCA_004346985.1	Chromosome	6.66526	66.2	chromosome:NZ_CP028330.1/CP028330.1	-	1	2019-03-12
	GIMC5019:PA52Ts1	SAMN14564660	PRJNA625416	GCA_013114915.1	Chromosome	6.86056	65.8999	chromosome:NZ_CP051766.1/CP051766.1	plasmid pPA52Ts1:NZ_CP051767.1/CP051767.1	2	2020-05-18
	GIMC5020:PA52Ts2	SAMN14564661	PRJNA625416	GCA_013114935.1	Chromosome	6.81499	65.8999	chromosome:NZ_CP051768.1/CP051768.1	plasmid pPA52Ts2:NZ_CP051769.1/CP051769.1	2	2020-05-18
	Ps33	SAMN12815552	PRJNA573525	GCA_013122735.1	Chromosome	6.29754	66.5	chromosome:NZ_CP044533.1/CP044533.1	-	1	2020-05-19
	delta6_4	SAMN13577961	PRJNA595961	GCA_009800025.1	Chromosome	6.26441	65.3	chromosome:NZ_CP047063.1/CP047063.1	-	1	2019-12-26
	delta6_2	SAMN13577959	PRJNA595961	GCA_009799985.1	Chromosome	6.2644	65.1	chromosome:NZ_CP047061.1/CP047061.1	-	1	2019-12-26
	delta6_6	SAMN13577963	PRJNA595961	GCA_009800065.1	Chromosome	6.26441	65.3	chromosome:NZ_CP047065.1/CP047065.1	-	1	2019-12-26
	delta6_3	SAMN13577960	PRJNA595961	GCA_009800005.1	Chromosome	6.2644	64.8	chromosome:NZ_CP047062.1/CP047062.1	-	1	2019-12-26
	GIMC5002:PAT-169	SAMN12651335	PRJNA562821	GCA_008370085.1	Chromosome	6.49908	65.8502	chromosome:NZ_CP043549.1/CP043549.1	plasmid pPAT169:NZ_CP043548.1/CP043548.1	2	2019-09-11
	SCAID PHRX1-2019	SAMN14968947	PRJNA627194	GCA_013200975.1	Chromosome	6.33547	66.4	chromosome:NZ_CP053686.1/CP053686.1	-	1	2020-05-31
	PA-VAP-4	SAMN08706630	PRJNA438112	GCA_004347045.1	Chromosome	6.27176	66.6	chromosome:NZ_CP028368.1/CP028368.1	-	1	2019-03-12
	delta6_5	SAMN13577962	PRJNA595961	GCA_009800045.1	Chromosome	6.26442	64.8	chromosome:NZ_CP047064.1/CP047064.1	-	1	2019-12-26
	GIMC5021:PA52Ts17	SAMN14564662	PRJNA625416	GCA_013114955.1	Chromosome	6.85171	65.8999	chromosome:NZ_CP051770.1/CP051770.1	plasmid pPA52Ts17:NZ_CP051771.1/CP051771.1	2	2020-05-18
	Environ_1	SAMN13577967	PRJNA595961	GCA_009800145.1	Chromosome	6.12981	66.6	chromosome:NZ_CP047069.1/CP047069.1	-	1	2019-12-26
	AJ D 2	SAMN11269578	PRJNA529563	GCA_004769055.1	Chromosome	6.28152	66.3	chromosome:NZ_CP038661.1/CP038661.1	-	1	2019-04-10
	delta10	SAMN13577964	PRJNA595961	GCA_009800085.1	Chromosome	6.26443	64.2	chromosome:NZ_CP047066.1/CP047066.1	-	1	2019-12-26
	PGN4	SAMN10093511	PRJNA492074	GCA_003952765.1	Chromosome	6.26442	65.6	chromosome:CP032540.1	-	1	2018-12-18
	PGN5	SAMN10093512	PRJNA492129	GCA_003952745.1	Chromosome	6.26445	66.4	chromosome:CP032541.1	-	1	2018-12-18
	WPB100	SAMN09859345	PRJNA486613	GCA_003441515.1	Chromosome	6.86956	66.1	chromosome:CP031877.1	-	1	2018-09-02
	WPB099	SAMN09859344	PRJNA486613	GCA_003441555.1	Chromosome	6.87211	66.1	chromosome:CP031878.1	-	1	2018-09-02
	6762	SAMN09389275	PRJNA475459	GCA_003665495.1	Chromosome	6.71484	66.1	chromosome:NZ_CP030075.1/CP030075.1	-	1	2018-10-17
	WPB101	SAMN09859346	PRJNA486613	GCA_003441535.1	Chromosome	6.87198	66.1	chromosome:CP031876.1	-	1	2018-09-02
	mPA08-31	SAMN16435645	PRJNA669133	GCA_015034565.1	Chromosome	6.73567	66.2	chromosome:NZ_CP063237.1/CP063237.1	-	1	2020-10-28
	WPB098	SAMN09859343	PRJNA486613	GCA_003441575.1	Chromosome	6.51521	66.3	chromosome:CP031879.1	-	1	2018-09-02
	Environ_2	SAMN13577968	PRJNA595961	GCA_009800165.1	Chromosome	6.26435	66.2	chromosome:NZ_CP047070.1/CP047070.1	-	1	2019-12-26
	PA179	SAMN15332912	PRJNA640813	GCA_014775635.1	Chromosome	6.58069	65.9	chromosome:CP058257.1	-	1	2020-09-28
	M8A4	SAMN04916454	PRJNA320096	GCA_002116985.1	Chromosome	6.3499	66.4	chromosome:NZ_CP015648.1/CP015648.1	-	1	2017-05-02
	Pb18	SAMN04916456	PRJNA320097	GCA_002117045.1	Chromosome	6.40152	66.2	chromosome:NZ_CP015650.1/CP015650.1	-	1	2017-05-02
	M28A1	SAMN04916457	PRJNA320098	GCA_002117025.1	Chromosome	6.49944	66.1	chromosome:NZ_CP015649.1/CP015649.1	-	1	2017-05-02
	M8A1	SAMN04916455	PRJNA320095	GCA_002116945.1	Chromosome	6.3683	66.4	chromosome:NZ_CP015647.1/CP015647.1	-	1	2017-05-02
	SCAID WND3-2019	SAMN12288115	PRJNA554979	GCA_007567125.1	Chromosome	6.38215	66.4	chromosome:NZ_CP041785.1/CP041785.1	-	1	2019-07-29
	SCAID WND2-2019	SAMN12288114	PRJNA554979	GCA_007566955.1	Chromosome	6.18561	66.5	chromosome:NZ_CP041786.1/CP041786.1	-	1	2019-07-29
	SCAID WND1-2019	SAMN12288113	PRJNA554979	GCA_007567285.1	Chromosome	6.26715	66.1	chromosome:NZ_CP041787.1/CP041787.1	-	1	2019-07-29
	DSM 50071	SAMN03328803	PRJNA274345	GCA_001042925.1	Contig	6.29104	66.6	-	-	30	2015-06-30
	DSM 50071	SAMN14381909	PRJNA612806	GCA_012987025.1	Contig	6.29104	66.6	-	-	30	2020-05-07
	CCUG 551	SAMN12697582	PRJNA563568	GCA_008801675.1	Contig	6.42367	66.4	-	-	75	2019-10-01
	DSM 50071	SAMN02745748	PRJEB19572	GCA_900167195.1	Contig	6.28349	66.5	-	-	85	2017-03-04
	AR_0355	SAMN07291498	PRJNA316321	GCA_003000655.1	Contig	7.17247	65.8	-	-	1	2018-03-14
	AR_0447	SAMN07291540	PRJNA316321	GCA_003260415.1	Contig	7.17879	65.9	-	-	2	2018-06-22
	S103	SAMN15616708	PRJNA648026	GCA_016820055.1	Contig	7.15871	65.7	-	-	3	2021-02-07
	FDAARGOS_502	SAMN10163178	PRJNA231221	GCA_003938805.1	Contig	7.08769	65.9	-	-	1	2018-12-11
	AR_0456	SAMN07291549	PRJNA316321	GCA_003324295.1	Contig	7.0793	65.9	-	-	1	2018-07-16
	AR_0241	SAMN04901631	PRJNA316321	GCA_003324405.1	Contig	7.2265	65.6	-	-	2	2018-07-16
	DVT639	SAMN14271779	PRJNA610040	GCA_013240325.1	Contig	7.43684	65.5	-	-	2	2020-06-02
	AR_0457	SAMN07291550	PRJNA316321	GCA_003324275.1	Contig	7.38125	65.6	-	-	2	2018-07-16
	Ocean-1170	SAMN07347484	PRJNA394047	GCA_002263545.1	Contig	7.00871	65.9	-	-	3	2017-08-22
	AR_0092	SAMN04014933	PRJNA292904	GCA_001874805.1	Contig	6.96368	66	-	-	1	2016-11-10
	FDAARGOS_121	SAMN03996267	PRJNA231221	GCA_001471435.2	Contig	6.96079	66	-	-	3	2015-12-21
	AR_0359	SAMN07291502	PRJNA316321	GCA_003000695.1	Contig	6.94034	65.9	-	-	3	2018-03-14
	ZBX-P21	SAMN16132409	PRJNA663432	GCA_017693575.1	Contig	7.16397	65.8	-	-	2	2021-04-02
	AR_0108	SAMN04014949	PRJNA292904	GCA_001875215.1	Contig	6.97112	66	-	-	3	2016-11-10
	BTP036	SAMN03787337	PRJNA287647	GCA_001086805.1	Contig	6.87901	66	-	-	1	2015-07-17
	NCTC13719	SAMEA3919792	PRJEB6403	GCA_900455415.1	Contig	7.02835	65.6	-	-	4	2018-07-30
	FDAARGOS_154	SAMN03996297	PRJNA231221	GCA_001471355.2	Contig	6.84831	65.8	-	-	5	2015-12-21
	PA3448	SAMN04455121	PRJNA310738	GCA_001802735.1	Contig	6.84334	66.0483	-	plasmid pPA3448:NZ_CM007350.1/CM007350.1	3	2016-10-20
	AR_0459	SAMN07291552	PRJNA316321	GCA_003324255.1	Contig	6.75271	66.2	-	-	1	2018-07-16
	D-I-1	SAMN15784063	PRJNA656414	GCA_015732105.1	Contig	7.00889	66.1	-	-	2	2020-12-03
	IPM3H3	SAMN16401795	PRJNA666944	GCA_016461995.1	Contig	6.76316	66.2	-	-	2	2021-01-03
	DVT418	SAMN14271768	PRJNA610040	GCA_013240435.1	Contig	6.71875	66.2	-	-	2	2020-06-02
	ZBX-P19	SAMN16132407	PRJNA663432	GCA_017693635.1	Contig	7.21943	65.7	-	-	3	2021-04-02
	FDAARGOS_340	SAMN06173353	PRJNA231221	GCA_002206285.2	Contig	6.90023	65.8	-	-	2	2017-06-23
	ZBX-P18	SAMN16132406	PRJNA663432	GCA_017693625.1	Contig	6.68958	66.2	-	-	2	2021-04-02
	NCTC10730	SAMEA3714876	PRJEB6403	GCA_900455425.1	Contig	6.72012	66.1	-	-	2	2018-07-31
	ZBX-P10	SAMN16132398	PRJNA663432	GCA_017693715.1	Contig	7.2105	65.8	-	-	4	2021-04-02
	ZBX-P24	SAMN16132412	PRJNA663432	GCA_017693465.1	Contig	7.10713	65.8	-	-	4	2021-04-02
	NCTC8058	SAMEA4537261	PRJEB6403	GCA_900455555.1	Contig	6.64927	66.1	-	-	2	2018-07-30
	AR_0351	SAMN07291494	PRJNA316321	GCA_003000795.1	Contig	6.61105	66.2	-	-	4	2018-03-14
	DVT426	SAMN14271774	PRJNA610040	GCA_013240385.1	Contig	6.69417	66	-	-	2	2020-06-02
	NCTC11446	SAMEA3711435	PRJEB6403	GCA_900455255.1	Contig	6.78339	65.9	-	-	2	2018-07-30
	paerg006	SAMEA4916076	PRJEB28660	GCA_900607915.1	Contig	6.62101	66.3	-	-	3	2018-11-09
	paerg001	SAMEA4916046	PRJEB28660	GCA_900607565.1	Contig	6.50198	66.4	-	-	2	2018-11-09
	paerg008	SAMEA4916097	PRJEB28660	GCA_900608125.1	Contig	6.5088	66.4	-	-	2	2018-11-09
	S77	SAMN15616682	PRJNA648026	GCA_016820075.1	Contig	6.89104	65.8	-	-	8	2021-02-07
	DVT422	SAMN14271771	PRJNA610040	GCA_013240415.1	Contig	6.48984	66.3	-	-	2	2020-06-02
	AR_0352	SAMN07291495	PRJNA316321	GCA_003324465.1	Contig	6.4185	66.4	-	-	1	2018-07-16
	NCTC11839	SAMEA3724097	PRJEB6403	GCA_901482535.1	Contig	6.8721	66	-	-	8	2019-05-13
	S67	SAMN15616672	PRJNA648026	GCA_016820125.1	Contig	6.75492	65.9	-	-	2	2021-02-07
	ZBX-P2	SAMN16132390	PRJNA663432	GCA_017694015.1	Contig	6.37636	66.5	-	-	4	2021-04-02
	paerg007	SAMEA4916088	PRJEB28660	GCA_900608035.1	Contig	6.76898	65.9	-	-	2	2018-11-09
	DVT411	SAMN14271761	PRJNA610040	GCA_013240475.1	Contig	6.66634	65.7	-	-	2	2020-06-02
	NCTC11447	SAMEA3856676	PRJEB6403	GCA_900455405.1	Contig	6.83691	66.1	-	-	7	2018-07-30
	AR_0449	SAMN07291542	PRJNA316321	GCA_003324385.1	Contig	6.79224	66	-	-	6	2018-07-16
	F-I-1	SAMN15784065	PRJNA656414	GCA_015732085.1	Contig	6.7179	66.1	-	-	2	2020-12-03
	L6-1	SAMN04325380	PRJNA305457	GCA_001483235.1	Contig	6.79525	66	-	-	2	2015-12-29
	DVT428	SAMN14271776	PRJNA610040	GCA_013240375.1	Contig	6.6318	66.2	-	-	2	2020-06-02
	AR_0103	SAMN04014944	PRJNA292904	GCA_001874795.1	Contig	6.90017	66	-	-	3	2016-11-10
	DVT402	SAMN14271759	PRJNA610040	GCA_013240515.1	Contig	6.31737	66.4	-	-	5	2020-06-02
	4068	SAMN07424178	PRJNA540594	GCA_009725015.1	Contig	7.20305	65.7561	-	plasmid pBT4068:NZ_CM019124.1/CM019124.1	5	2019-12-02
	T36994	SAMN02887039	PRJNA253624	GCA_002927165.1	Contig	5.85154	62.1	-	-	2	2018-02-13
	NCTC6750	SAMEA3881052	PRJEB6403	GCA_900461635.1	Contig	6.29681	66.5	-	-	2	2018-07-30
	RM1	SAMN02887041	PRJNA253624	GCA_002927195.1	Contig	6.80858	66.1	-	-	2	2018-02-13
	S76	SAMN15616681	PRJNA648026	GCA_016820095.1	Contig	7.05337	65.8	-	-	9	2021-02-07
	AR_0358	SAMN07291501	PRJNA316321	GCA_003000755.1	Contig	7.28412	65.7	-	-	5	2018-03-14
	ZBX-P25	SAMN16132413	PRJNA663432	GCA_017693455.1	Contig	7.14016	65.8	-	-	6	2021-04-02
	BTP037	SAMN03787338	PRJNA287647	GCA_001086645.1	Contig	6.85713	66	-	-	44	2015-07-17
	SPA03	SAMN17193576	PRJNA689041	GCA_016595165.1	Contig	6.82927	65.9	-	-	9	2021-01-09
	DVT466	SAMN14271778	PRJNA610040	GCA_013240315.1	Contig	6.51522	66.3	-	-	10	2020-06-02
	NCTC7244	SAMEA3881053	PRJEB6403	GCA_900455295.1	Contig	6.36641	66.5	-	-	3	2018-07-30
	S28	SAMN15616633	PRJNA648026	GCA_016820155.1	Contig	7.49881	65.2	-	-	23	2021-02-07
	E-I-1	SAMN15784064	PRJNA656414	GCA_015732095.1	Contig	7.07939	66	-	-	2	2020-12-03
	NCTC13628	SAMEA3270533	PRJEB6403	GCA_900706985.1	Contig	6.37349	66.6	-	-	2	2019-03-14
	Ocean-238	SAMN07347486	PRJNA394047	GCA_002263685.1	Contig	6.81197	66.2	-	-	3	2017-08-22
	ZBX-P14	SAMN16132402	PRJNA663432	GCA_017693755.1	Contig	7.37585	65.6	-	-	5	2021-04-02
	S35	SAMN15616640	PRJNA648026	GCA_016820015.1	Contig	6.49821	66.3	-	-	15	2021-02-07
	AR_0100	SAMN04014941	PRJNA292904	GCA_001874975.1	Contig	6.92957	66	-	-	12	2016-11-10
	PS00100	SAMN07561568	PRJNA400231	GCA_003703855.1	Contig	6.80451	66.1	-	-	4	2018-10-31
	M74707	SAMN02887042	PRJNA253624	GCA_002927095.1	Contig	6.43124	66.2	-	-	4	2018-02-13
	NCTC11449	SAMEA3711437	PRJEB6403	GCA_900455205.1	Contig	6.53716	66	-	-	8	2018-07-30
	W91453	SAMN02887036	PRJNA253624	GCA_002927135.1	Contig	7.14917	65.8	-	-	4	2018-02-13
	ZBX-P6	SAMN16132394	PRJNA663432	GCA_017693925.1	Contig	6.68603	66.2	-	-	8	2021-04-02
	S72	SAMN15616677	PRJNA648026	GCA_016820115.1	Contig	6.97699	65.8	-	-	8	2021-02-07
	ZBX-P20	SAMN16132408	PRJNA663432	GCA_017693615.1	Contig	6.83809	65.9	-	-	2	2021-04-02
	F34365	SAMN02700179	PRJNA242659	GCA_002724075.1	Contig	6.54451	66.3	-	-	4	2017-10-26
	ZBX-P9	SAMN16132397	PRJNA663432	GCA_017693745.1	Contig	6.98416	66.1	-	-	3	2021-04-02
	ZBX-P8	SAMN16132396	PRJNA663432	GCA_017693735.1	Contig	6.87852	65.8	-	-	2	2021-04-02
	NCTC10782	SAMEA3714878	PRJEB6403	GCA_900455355.1	Contig	6.35507	66	-	-	5	2018-07-30
	PA77	SAMN05773091	PRJNA343070	GCA_002211545.1	Contig	7.02562	66	-	-	4	2017-06-30
	DVT415	SAMN14271765	PRJNA610040	GCA_013240425.1	Contig	6.68209	66	-	-	15	2020-06-02
	NCTC10731	SAMEA3714877	PRJEB6403	GCA_900455385.1	Contig	6.59799	66.3	-	-	3	2018-07-30
	T6313	SAMN02887040	PRJNA253624	GCA_002927155.1	Contig	6.89986	65.9	-	-	5	2018-02-13
	NCTC11452	SAMEA3711440	PRJEB6403	GCA_900455145.1	Contig	6.62961	66	-	-	13	2018-06-16
	W25637	SAMN02887038	PRJNA253624	GCA_002927035.1	Contig	7.30104	65.8	-	-	6	2018-02-13
	KOL14.W25.495.77	SAMN13075217	PRJNA579073	GCA_016622185.1	Contig	6.49332	66.4	-	-	5	2021-01-12
	AR_0094	SAMN04014935	PRJNA292904	GCA_001875205.1	Contig	6.88258	66.1	-	-	5	2016-11-10
	BTP032	SAMN03787333	PRJNA287647	GCA_001086635.1	Contig	7.54717	66.1	-	-	32	2015-07-17
	blood	SAMEA5564691	PRJEB32155	GCA_901010245.1	Contig	6.624	66.2	-	-	3	2019-05-08
	ZBX-P16	SAMN16132404	PRJNA663432	GCA_017693695.1	Contig	7.17882	65.9	-	-	9	2021-04-02
	AR_0105	SAMN04014946	PRJNA292904	GCA_001874995.1	Contig	6.42565	66.2	-	-	6	2016-11-10
	ZBX-P22	SAMN16132410	PRJNA663432	GCA_017693485.1	Contig	7.16412	65.8	-	-	5	2021-04-02
	PA12117	SAMN04455163	PRJNA310743	GCA_001806505.1	Contig	6.64378	66.2	-	-	3	2016-10-21
	M55212	SAMN02887045	PRJNA253624	GCA_002927235.1	Contig	7.35539	65.7	-	-	10	2018-02-13
	AR_0054	SAMN04014895	PRJNA292904	GCA_001875165.1	Contig	7.26771	65.8	-	-	9	2016-11-10
	ATCC 27853	SAMN03787331	PRJNA287647	GCA_001086625.1	Contig	6.84774	66.1	-	-	21	2015-07-17
	BTP035	SAMN03787336	PRJNA287647	GCA_001086745.1	Contig	6.87338	66	-	-	19	2015-07-17
	ZBX-P17	SAMN16132405	PRJNA663432	GCA_017693665.1	Contig	7.1597	65.8	-	-	7	2021-04-02
	X9820	SAMN02887035	PRJNA253624	GCA_002724095.1	Contig	6.40001	66.5	-	-	4	2017-10-26
	S33	SAMN15616638	PRJNA648026	GCA_016820025.1	Contig	7.06685	65.7	-	-	28	2021-02-07
	KOL14.W.495.36	SAMN13075215	PRJNA579073	GCA_016622205.1	Scaffold	6.48826	66.4	-	-	7	2021-01-12
	TUEPA7472	SAMN09389195	PRJNA475453	GCA_003324555.1	Scaffold	6.80682	66.2	-	-	18	2018-07-16
	9_P_PA	SAMEA5578878	PRJEB31907	GCA_901456165.1	Contig	6.78648	66.1	-	-	18	2019-05-13
	KOL14.W.495.34	SAMN13075211	PRJNA579073	GCA_016622285.1	Contig	6.48489	66.4	-	-	9	2021-01-12
	ZBX-P1	SAMN16132389	PRJNA663432	GCA_017694055.1	Contig	7.12345	65.9	-	-	7	2021-04-02
	PA1120	SAMN15616628	PRJNA648026	GCA_016807225.1	Contig	7.33606	65.1925	-	plasmid unnamed1:NZ_JAEVLV010000005.1/; plasmid unnamed2:NZ_JAEVLV010000015.1/	19	2021-02-04
	W70322	SAMN02887037	PRJNA253624	GCA_002927215.1	Contig	6.7193	66.3	-	-	5	2018-02-13
	11_P_PA	SAMEA5578817	PRJEB31907	GCA_901456185.1	Contig	6.80811	66.1	-	-	14	2019-05-13
	PA34	SAMN07782262	PRJNA414228	GCA_002591765.1	Contig	6.30234	66.3	-	-	17	2017-10-19
	ZBX-P15	SAMN16132403	PRJNA663432	GCA_017693765.1	Contig	6.87434	65.8	-	-	11	2021-04-02
	ER06896	SAMN07561567	PRJNA400231	GCA_003703685.1	Contig	6.766	66.1	-	-	6	2018-10-30
	NCTC12448	SAMEA3711443	PRJEB6403	GCA_900455395.1	Contig	6.77227	66	-	-	12	2018-06-16
	ZBX-P7	SAMN16132395	PRJNA663432	GCA_017693875.1	Contig	7.10022	65.8	-	-	7	2021-04-02
	39_P_PA	SAMEA5578864	PRJEB31907	GCA_901456215.1	Contig	6.65023	66.2	-	-	19	2019-05-13
	KOL14.W.495.20	SAMN13075202	PRJNA579073	GCA_016622505.1	Scaffold	6.54707	66.3	-	-	6	2021-01-12
	NCTC11448	SAMEA3711436	PRJEB6403	GCA_900455115.1	Contig	6.3861	66.4	-	-	9	2018-07-30
	BTP038	SAMN03787339	PRJNA287647	GCA_001086725.1	Contig	7.08558	66	-	-	41	2015-07-17
	HIAE_PA14	SAMN08913640	PRJNA449616	GCA_003055505.1	Contig	6.31961	66.5	-	-	23	2018-04-17
	ZBX-P3	SAMN16132391	PRJNA663432	GCA_017693985.1	Contig	7.08668	65.8	-	-	16	2021-04-02
	BTP033	SAMN03787334	PRJNA287647	GCA_001086735.1	Contig	6.89976	66	-	-	22	2015-07-17
	SPA02	SAMN17152525	PRJNA687738	GCA_016456225.1	Contig	6.76671	66	-	-	24	2021-01-02
	KOL14.W.495.35	SAMN13075214	PRJNA579073	GCA_016622265.1	Scaffold	6.48961	66.4	-	-	7	2021-01-12
	37_P_PA	SAMEA5578860	PRJEB31907	GCA_901456195.1	Contig	6.81872	66.1	-	-	20	2019-05-13
	BTP031	SAMN03787332	PRJNA287647	GCA_001086655.1	Contig	6.87878	66	-	-	15	2015-07-17
	BTP034	SAMN03787335	PRJNA287647	GCA_001086755.1	Contig	6.9247	66	-	-	16	2015-07-17
	AUS505	SAMN10478449	PRJNA325248	GCA_003975665.1	Contig	6.32336	66.5	-	-	26	2018-12-27
	NCTC13921	SAMEA104318200	PRJEB6403	GCA_900455535.1	Contig	6.90261	66	-	-	24	2018-06-16
	EC22	SAMN05226619	PRJNA325248	GCA_003698855.1	Contig	6.20918	66.6	-	-	23	2018-10-30
	18G	SAMN10478256	PRJNA325248	GCA_004373595.1	Scaffold	6.53329	66.3	-	-	20	2019-03-25
	19R	SAMN10478259	PRJNA325248	GCA_004372905.1	Scaffold	6.53663	66.3	-	-	18	2019-03-25
	NCTC8506	SAMEA4537263	PRJEB6403	GCA_900455565.1	Contig	6.47315	66.3	-	-	14	2018-06-16
	57RV	SAMN10478265	PRJNA325248	GCA_004372615.1	Contig	6.53506	66.3	-	-	17	2019-03-25
	326S290611BSL_PA1	SAMN10478181	PRJNA325248	GCA_004374265.1	Contig	6.23126	66.5	-	-	30	2019-03-25
	PAC5B	SAMN10478187	PRJNA325248	GCA_004374585.1	Contig	6.50327	66.5	-	-	22	2019-03-25
	PAC61A	SAMN10478189	PRJNA325248	GCA_004374205.1	Contig	6.50136	66.5	-	-	24	2019-03-25
	FM4	SAMN10478558	PRJNA325248	GCA_003973895.1	Contig	6.43687	66.5	-	-	20	2018-12-27
	CN573=PSE143	SAMN07424043	PRJNA325248	GCA_003836905.1	Contig	6.20787	66.6	-	-	21	2018-11-26
	U350	SAMN07424109	PRJNA325248	GCA_003835985.1	Contig	6.2462	66.5	-	-	30	2018-11-26
	PA-CL513	SAMN10478278	PRJNA325248	GCA_004372815.1	Scaffold	6.71655	66.1	-	-	14	2019-03-25
	KOL14.W.495.33	SAMN13075203	PRJNA579073	GCA_016622475.1	Scaffold	6.48836	66.4	-	-	9	2021-01-12
	AUS128	SAMN10478431	PRJNA325248	GCA_003976555.1	Contig	6.46627	66.3	-	-	27	2018-12-27
	HCF238	SAMN10478547	PRJNA325248	GCA_003974565.1	Contig	6.47284	66.4	-	-	25	2018-12-27
	MSH3	SAMN10478503	PRJNA325248	GCA_003975025.1	Contig	6.45214	66.4	-	-	15	2018-12-27
	AUS258	SAMN10478418	PRJNA325248	GCA_003976675.1	Contig	6.39554	66.4	-	-	28	2018-12-27
	AUS021	SAMN07424000	PRJNA325248	GCA_003840385.1	Scaffold	6.33884	66.5	-	-	23	2018-11-26
	PA-CL524	SAMN10478289	PRJNA325248	GCA_004372705.1	Contig	7.00659	66.1	-	-	40	2019-03-25
	AR_0064	SAMN04014905	PRJNA292904	GCA_001875185.1	Contig	6.82714	66	-	-	16	2016-11-10
	AUS177	SAMN10478444	PRJNA325248	GCA_003975755.1	Contig	6.32485	66.5	-	-	17	2018-12-27
	2032935751	SAMN10478363	PRJNA325248	GCA_004371155.1	Contig	6.41983	66.3	-	-	19	2019-03-25
	4124363474-14	SAMN10478366	PRJNA325248	GCA_004370515.1	Contig	6.73782	66.3	-	-	18	2019-03-25
	4104355315	SAMN10478385	PRJNA325248	GCA_004370295.1	Scaffold	6.83627	66.1	-	-	25	2019-03-25
	MRSN 321	SAMN03486517	PRJNA223630	GCA_000982155.1	Contig	6.26688	66.5	-	-	24	2015-04-29
	AUS489	SAMN07423979	PRJNA325248	GCA_003838935.1	Contig	6.35067	66.5	-	-	31	2018-11-26
	AUS141	SAMN10478435	PRJNA325248	GCA_003976805.1	Contig	6.55857	66.3	-	-	31	2018-12-27
	AUS343	SAMN07423931	PRJNA325248	GCA_003840885.1	Contig	6.43381	66.4	-	-	38	2018-11-26
	ATCC BAA-2112	SAMN06320149	PRJNA325248	GCA_002237085.1	Contig	6.31127	66.5	-	-	29	2017-07-28
	W5Aug28	SAMN10478487	PRJNA325248	GCA_003975225.1	Contig	6.78081	66.2	-	-	27	2018-12-27
	HCF483	SAMN10478543	PRJNA325248	GCA_003974095.1	Contig	6.60307	66.1	-	-	27	2018-12-27
	AUS275	SAMN07423926	PRJNA325248	GCA_003839825.1	Contig	6.33942	66.5	-	-	32	2018-11-26
	AUS344	SAMN07424001	PRJNA325248	GCA_003838695.1	Contig	6.37173	66.5	-	-	27	2018-11-26
	U0330A	SAMN07424108	PRJNA325248	GCA_003836025.1	Contig	6.4131	66.4	-	-	29	2018-11-26
	U0284	SAMN07424104	PRJNA325248	GCA_003858125.1	Contig	6.20709	66.6	-	-	23	2018-12-03
	AUS422	SAMN07423999	PRJNA325248	GCA_003838765.1	Contig	6.24624	66.6	-	-	30	2018-11-26
	6086.2	SAMN10478328	PRJNA325248	GCA_004371505.1	Contig	6.31005	66.5	-	-	24	2019-03-25
	4124363474-15	SAMN10478365	PRJNA325248	GCA_004370535.1	Contig	6.73041	66.3	-	-	18	2019-03-25
	C3128	SAMN07424047	PRJNA325248	GCA_003837625.1	Contig	6.7295	66.3	-	-	25	2018-11-26
	259S240811BSL_PA1	SAMN10478163	PRJNA325248	GCA_004374515.1	Contig	6.62744	66.2	-	-	25	2019-03-25
	AMT0006-64	SAMN10478463	PRJNA325248	GCA_003975485.1	Contig	6.31901	66.5	-	-	30	2018-12-27
	PAC10B	SAMN10478199	PRJNA325248	GCA_004374095.1	Contig	6.35702	66.2	-	-	31	2019-03-25
	AMT0006-65	SAMN10478464	PRJNA325248	GCA_003975435.1	Contig	6.37277	66.5	-	-	36	2018-12-27
	AMT0046-108	SAMN10478469	PRJNA325248	GCA_003975415.1	Contig	6.44997	66.4	-	-	21	2018-12-27
	AMT0046-107	SAMN10478468	PRJNA325248	GCA_003976235.1	Contig	6.44922	66.4	-	-	19	2018-12-27
	PD1	SAMN10478531	PRJNA325248	GCA_003974645.1	Contig	6.57869	66.4	-	-	27	2018-12-27
	128S180412BSL_PA2	SAMN10478145	PRJNA325248	GCA_004375375.1	Contig	6.71944	66.3	-	-	32	2019-03-25
	SMC1596	SAMN10478569	PRJNA325248	GCA_003973825.1	Contig	6.26749	66.5	-	-	31	2018-12-27
	PAC31A	SAMN10478233	PRJNA325248	GCA_004378725.1	Contig	6.48666	66.4	-	-	29	2019-03-26
	313s141011BSL_PA1	SAMN10478176	PRJNA325248	GCA_004374625.1	Contig	6.38454	66.4	-	-	35	2019-03-25
	BJ4	SAMN10478555	PRJNA325248	GCA_003973915.1	Contig	6.42423	66.4	-	-	25	2018-12-27
	6003	SAMN10478324	PRJNA325248	GCA_004371555.1	Contig	6.74739	66.2	-	-	30	2019-03-25
	Zw64	SAMN10478535	PRJNA325248	GCA_003974205.1	Contig	6.17016	66.5	-	-	25	2018-12-27
	JD303	SAMN07424095	PRJNA325248	GCA_003836165.1	Contig	6.3946	66.5	-	-	30	2018-11-26
	Zw49	SAMN10478534	PRJNA325248	GCA_003974625.1	Contig	6.38192	66.5	-	-	20	2018-12-27
	AUS277	SAMN10478423	PRJNA325248	GCA_003976565.1	Contig	6.23387	66.6	-	-	25	2018-12-27
	21	SAMN10478410	PRJNA325248	GCA_004369935.1	Contig	6.37332	66.4	-	-	26	2019-03-25
	JYH28	SAMN07424209	PRJNA325248	GCA_003833805.1	Contig	6.2694	66.6	-	-	20	2018-11-26
	AUS106	SAMN07423962	PRJNA325248	GCA_003840585.1	Contig	6.3512	66.5	-	-	27	2018-11-26
	PAC42A	SAMN10478235	PRJNA325248	GCA_004373745.1	Contig	6.62862	66.3	-	-	32	2019-03-25
	PAC70A	SAMN10478236	PRJNA325248	GCA_004373235.1	Contig	6.48707	66.4	-	-	27	2019-03-25
	PAC80A	SAMN10478238	PRJNA325248	GCA_004373175.1	Contig	6.48853	66.4	-	-	30	2019-03-25
	PAC70B	SAMN10478237	PRJNA325248	GCA_004373195.1	Contig	6.48804	66.4	-	-	28	2019-03-25
	PAC31B	SAMN10478234	PRJNA325248	GCA_004373225.1	Contig	6.4882	66.4	-	-	26	2019-03-25
	PAC98C	SAMN10478241	PRJNA325248	GCA_004373725.1	Contig	6.62562	66.3	-	-	28	2019-03-25
	PAC98B	SAMN10478240	PRJNA325248	GCA_004373675.1	Contig	6.4879	66.4	-	-	25	2019-03-25
	PA-CL508	SAMN10478273	PRJNA325248	GCA_004372445.1	Scaffold	6.76346	66.3	-	-	21	2019-03-25
	MCF134	SAMN10478522	PRJNA325248	GCA_003974695.1	Contig	6.37015	66.5	-	-	23	2018-12-27
	AUS510	SAMN10478450	PRJNA325248	GCA_003975645.1	Contig	6.3544	66.5	-	-	33	2018-12-27
	AUS026	SAMN07423951	PRJNA325248	GCA_003839465.1	Contig	6.21143	66.6	-	-	23	2018-11-26
	PA218	SAMN13340392	PRJNA590804	GCA_009727235.1	Contig	6.37515	66.4	-	-	76	2019-12-03
	403	SAMN06547023	PRJNA378495	GCA_002312695.1	Contig	6.31508	66.5	-	-	25	2017-09-19
	PAC46A	SAMN10478188	PRJNA325248	GCA_004374525.1	Contig	6.50444	66.5	-	-	27	2019-03-25
	78RV	SAMN10478266	PRJNA325248	GCA_004372595.1	Contig	6.53439	66.3	-	-	17	2019-03-25
	19SJV	SAMN10478258	PRJNA325248	GCA_004373585.1	Scaffold	6.53667	66.3	-	-	19	2019-03-25
	5990.3	SAMN10478308	PRJNA325248	GCA_004371805.1	Contig	6.25526	66.6	-	-	33	2019-03-25
	P2733	SAMN10478490	PRJNA325248	GCA_003976035.1	Contig	6.25092	66.5	-	-	20	2018-12-27
	PT31M	SAMN07424091	PRJNA325248	GCA_003836225.1	Contig	6.87549	66.1	-	-	34	2018-11-26
	AUS134	SAMN07423967	PRJNA325248	GCA_003839205.1	Contig	6.18213	66.6	-	-	27	2018-11-26
	5994	SAMN10478312	PRJNA325248	GCA_004371755.1	Contig	6.94257	66	-	-	37	2019-03-25
	279	SAMN06547028	PRJNA378495	GCA_002312385.1	Contig	6.72941	66.3	-	-	33	2017-09-19
	PAC107A	SAMN10478200	PRJNA325248	GCA_004374065.1	Contig	6.41427	66.2	-	-	25	2019-03-25
	6001	SAMN10478323	PRJNA325248	GCA_004372025.1	Contig	6.27074	66.5	-	-	27	2019-03-25
	JYH15	SAMN10478509	PRJNA325248	GCA_003974995.1	Contig	6.7744	66.2	-	-	26	2018-12-27
	PAC112A	SAMN10478249	PRJNA325248	GCA_004373025.1	Contig	6.72313	66.3	-	-	34	2019-03-25
	NA04	SAMN06546651	PRJNA378434	GCA_002204155.1	Contig	6.37359	66.5	-	-	52	2017-06-21
	2042723558	SAMN10478369	PRJNA325248	GCA_004371145.1	Contig	6.55945	66.3	-	-	20	2019-03-25
	PAC18A	SAMN10478216	PRJNA325248	GCA_004373805.1	Contig	6.32138	66.3	-	-	29	2019-03-25
	NCTC8203	SAMEA4537262	PRJEB6403	GCA_900455445.1	Contig	7.04435	65.9	-	-	13	2018-06-16
	PAC23A	SAMN10478225	PRJNA325248	GCA_004373315.1	Contig	6.77245	66.2	-	-	25	2019-03-25
	Ps2	SAMN04054214	PRJNA295428	GCA_001420525.1	Scaffold	6.56363	66.3	-	-	31	2015-10-29
	NCTC12449	SAMEA3711444	PRJEB6403	GCA_900455325.1	Contig	6.72933	66.1	-	-	26	2018-06-16
	5024382738-25	SAMN10478378	PRJNA325248	GCA_004370345.1	Contig	6.44976	66.5	-	-	23	2019-03-25
	PAC78B	SAMN10478221	PRJNA325248	GCA_004373415.1	Contig	6.33081	66.3	-	-	34	2019-03-25
	AUS174	SAMN10478441	PRJNA325248	GCA_003976775.1	Contig	6.45449	66.4	-	-	26	2018-12-27
	PAC78A	SAMN10478220	PRJNA325248	GCA_004373405.1	Contig	6.36351	66.3	-	-	32	2019-03-25
	PAC54A	SAMN10478185	PRJNA325248	GCA_004374175.1	Contig	6.31973	66.3	-	-	36	2019-03-25
	PA-CL511	SAMN10478276	PRJNA325248	GCA_004372415.1	Contig	6.96161	66	-	-	18	2019-03-25
	WH-SGI-V-07069	SAMN04128500	PRJNA297679	GCA_001449425.1	Contig	6.34073	66.5	-	-	73	2015-11-30
	4	SAMN10478392	PRJNA325248	GCA_004370985.1	Contig	6.43445	66.5	-	-	24	2019-03-25
	333S200112BSL_PA1	SAMN10478184	PRJNA325248	GCA_004374185.1	Contig	6.25478	66.5	-	-	27	2019-03-25
	AUS120	SAMN07423965	PRJNA325248	GCA_003840555.1	Contig	6.25591	66.5	-	-	28	2018-11-26
	AUS452	SAMN10478421	PRJNA325248	GCA_003976645.1	Contig	6.37643	66.5	-	-	27	2018-12-27
	AUS207	SAMN07423916	PRJNA325248	GCA_003839865.1	Contig	6.31467	66.5	-	-	26	2018-11-26
	WH-SGI-V-07265	SAMN04128713	PRJNA297679	GCA_001452995.1	Scaffold	6.38918	66.5	-	-	39	2015-11-30
	PAC127A	SAMN10478245	PRJNA325248	GCA_004373665.1	Contig	6.28413	66.5	-	-	21	2019-03-25
	Tu61	SAMN07424062	PRJNA325248	GCA_003836685.1	Contig	6.42686	66.5	-	-	25	2018-11-26
	PAC10A	SAMN10478198	PRJNA325248	GCA_004373965.1	Contig	6.35202	66.3	-	-	29	2019-03-25
	PAC95A	SAMN10478253	PRJNA325248	GCA_004372985.1	Contig	6.32072	66.3	-	-	35	2019-03-25
	5054408350-18	SAMN10478355	PRJNA325248	GCA_004370625.1	Contig	6.5838	66.3	-	-	34	2019-03-25
	MH19	SAMEA2786265	PRJEB7395	GCA_001051345.1	Contig	7.12369	65.9	-	-	32	2014-12-17
	CCUG 59626	SAMN12635140	PRJNA305687	GCA_008180925.1	Contig	6.63513	66.1	-	-	38	2019-09-01
	CF27	SAMN07424191	PRJNA325248	GCA_003834305.1	Contig	6.49241	66.3	-	-	33	2018-11-26
	3020837212	SAMN10478382	PRJNA325248	GCA_004370285.1	Contig	6.84474	66.2	-	-	21	2019-03-25
	JYH9	SAMN10478506	PRJNA325248	GCA_003975005.1	Contig	6.48836	66.4	-	-	36	2018-12-27
	AMT0046-109	SAMN07424018	PRJNA325248	GCA_003838405.1	Contig	6.45107	66.4	-	-	25	2018-11-26
	19SJO	SAMN10478257	PRJNA325248	GCA_004378685.1	Contig	6.53839	66.3	-	-	21	2019-03-26
	PA-CL512	SAMN10478277	PRJNA325248	GCA_004372395.1	Contig	6.95874	66	-	-	17	2019-03-25
	57SJ	SAMN10478264	PRJNA325248	GCA_004372845.1	Scaffold	6.46092	66.4	-	-	18	2019-03-25
	5023272159	SAMN10478379	PRJNA325248	GCA_004370315.1	Contig	6.40301	66.5	-	-	21	2019-03-25
	PA-CL501	SAMN10478267	PRJNA325248	GCA_004372585.1	Contig	6.76028	66.3	-	-	27	2019-03-25
	6092.2	SAMN10478334	PRJNA325248	GCA_004371405.1	Contig	6.44175	66.4	-	-	26	2019-03-25
	AMT0020-1	SAMN07424014	PRJNA325248	GCA_003840345.1	Contig	6.30419	66.5	-	-	24	2018-11-26
	F462	SAMN05226615	PRJNA325248	GCA_003698765.1	Contig	6.41544	66.4	-	-	37	2018-10-30
	Urg-5	SAMN06547035	PRJNA378495	GCA_002312645.1	Contig	6.67188	66.3	-	-	45	2017-09-19
	PA-W8	SAMN07423873	PRJNA325248	GCA_003841755.1	Contig	6.38819	66.5	-	-	23	2018-11-26
	PA-W9	SAMN07423874	PRJNA325248	GCA_003841805.1	Scaffold	6.38694	66.5	-	-	25	2018-11-26
	PAC108A	SAMN10478230	PRJNA325248	GCA_004373755.1	Contig	6.77143	66.2	-	-	29	2019-03-25
	AUS124	SAMN07423966	PRJNA325248	GCA_003839215.1	Contig	6.27377	66.5	-	-	44	2018-11-26
	AUS526	SAMN10478453	PRJNA325248	GCA_003975575.1	Contig	6.27342	66.5	-	-	28	2018-12-27
	AUS136	SAMN10478432	PRJNA325248	GCA_003976855.1	Contig	6.3506	66.4	-	-	28	2018-12-27
	55AA	SAMN05226605	PRJNA325248	GCA_003698385.1	Contig	6.3791	66.5	-	-	23	2018-10-30
	4124363505	SAMN10478344	PRJNA325248	GCA_004370735.1	Contig	6.35737	66.5	-	-	21	2019-03-25
	AUS214	SAMN10478414	PRJNA325248	GCA_003976965.1	Contig	6.31904	66.5	-	-	36	2018-12-27
	PA-CL510	SAMN10478275	PRJNA325248	GCA_004372435.1	Contig	6.96316	66	-	-	17	2019-03-25
	MSH10	SAMN10478504	PRJNA325248	GCA_003975915.1	Contig	6.45026	66.4	-	-	19	2018-12-27
	AMT0006-1	SAMN07424011	PRJNA325248	GCA_003838555.1	Contig	6.49	66.4	-	-	36	2018-11-26
	NCTC13717	SAMEA3930549	PRJEB6403	GCA_900455365.1	Contig	7.02041	65.9	-	-	26	2018-06-16
	U451	SAMN07424115	PRJNA325248	GCA_003837085.1	Contig	6.20712	66.6	-	-	24	2018-11-26
	11	SAMN10478399	PRJNA325248	GCA_004370925.1	Contig	6.49347	66.3	-	-	27	2019-03-25
	AUS165	SAMN07423974	PRJNA325248	GCA_003839085.1	Contig	6.3385	66.5	-	-	32	2018-11-26
	293S080611BSL_PA1	SAMN10478171	PRJNA325248	GCA_004374685.1	Contig	6.33774	66.2	-	-	34	2019-03-25
	AUS229	SAMN07423924	PRJNA325248	GCA_003840965.1	Contig	6.2974	66.5	-	-	22	2018-11-26
	CLB 24388	SAMN17616831	PRJNA342804	GCA_016905405.1	Scaffold	7.09126	65.8	-	-	36	2021-02-17
	PA-W19	SAMN07423881	PRJNA325248	GCA_003841185.1	Contig	6.45005	66.4	-	-	32	2018-11-26
	5992	SAMN10478310	PRJNA325248	GCA_004371775.1	Contig	6.26143	66.6	-	-	24	2019-03-25
	PA-W13	SAMN07423877	PRJNA325248	GCA_003841205.1	Contig	6.34474	66.5	-	-	28	2018-11-26
	5	SAMN10478393	PRJNA325248	GCA_004370145.1	Contig	6.76241	66.3	-	-	38	2019-03-25
	326S290611BSL_PA2	SAMN10478182	PRJNA325248	GCA_004374195.1	Contig	6.22897	66.5	-	-	30	2019-03-25
	PAC98A	SAMN10478239	PRJNA325248	GCA_004373155.1	Contig	6.31189	66.5	-	-	30	2019-03-25
	AMT0005-1	SAMN07424009	PRJNA325248	GCA_003838605.1	Contig	6.38161	66.4	-	-	34	2018-11-26
	HCF410	SAMN10478551	PRJNA325248	GCA_003973985.1	Contig	6.37337	66.5	-	-	23	2018-12-27
	PA-CL505	SAMN10478270	PRJNA325248	GCA_004372505.1	Contig	6.75964	66.3	-	-	21	2019-03-25
	DUN-009B	SAMN07424133	PRJNA325248	GCA_003835775.1	Contig	6.51963	66.4	-	-	29	2018-11-26
	WH-SGI-V-07629	SAMN04128639	PRJNA297679	GCA_001453385.1	Contig	6.66677	66.2	-	-	46	2015-11-30
	1042828174-21	SAMN10478368	PRJNA325248	GCA_004370455.1	Contig	6.56403	66.3	-	-	20	2019-03-25
	WH-SGI-V-07245	SAMN04128551	PRJNA297679	GCA_001450095.1	Contig	6.83239	66.2	-	-	45	2015-11-30
	MRSN1613	SAMN09788388	PRJNA446057	GCA_003969395.1	Contig	6.27635	66.5	-	-	47	2018-12-24
	PA-CL517	SAMN10478282	PRJNA325248	GCA_004372745.1	Contig	7.03303	66	-	-	33	2019-03-25
	PA-CL509	SAMN10478274	PRJNA325248	GCA_004372825.1	Contig	6.95836	66	-	-	18	2019-03-25
	144S190811BSL_PA2	SAMN10478150	PRJNA325248	GCA_004375295.1	Contig	6.33504	66.5	-	-	26	2019-03-25
	JYH13	SAMN10478508	PRJNA325248	GCA_003975885.1	Contig	6.96144	65.9	-	-	50	2018-12-27
	HIAE_PA06	SAMN08913632	PRJNA449616	GCA_003055385.1	Contig	6.32821	66.5	-	-	44	2018-04-17
	A15	SAMN07424034	PRJNA325248	GCA_003837025.1	Contig	6.14695	66.6	-	-	30	2018-11-26
	32SB	SAMN10478262	PRJNA325248	GCA_004372875.1	Contig	6.53703	66.3	-	-	24	2019-03-25
	PA-CL542a	SAMN10478296	PRJNA325248	GCA_004371955.1	Contig	6.75864	66.3	-	-	23	2019-03-25
	WH-SGI-V-07261	SAMN04128711	PRJNA297679	GCA_001452985.1	Contig	6.52692	66.5	-	-	74	2015-11-30
	PA-CL520	SAMN10478285	PRJNA325248	GCA_004372325.1	Scaffold	7.03051	66	-	-	25	2019-03-25
	F69A	SAMN05226607	PRJNA325248	GCA_003698685.1	Contig	6.32679	66.5	-	-	23	2018-10-30
	Ortho-1	SAMN06547032	PRJNA378495	GCA_002312335.1	Contig	6.67212	66.3	-	-	47	2017-09-19
	SCH_ABX20	SAMN06289378	PRJNA369567	GCA_001990285.1	Contig	6.42832	66.3	-	-	50	2017-02-08
	P2404	SAMN10478491	PRJNA325248	GCA_003975215.1	Contig	6.67589	66.2	-	-	36	2018-12-27
	19SV	SAMN10478260	PRJNA325248	GCA_004372645.1	Contig	6.54071	66.3	-	-	23	2019-03-25
	KOL14.W.495.27	SAMN13075213	PRJNA579073	GCA_016622225.1	Scaffold	6.47312	66.4	-	-	18	2021-01-12
	NCTC12447	SAMEA3711442	PRJEB6403	GCA_900455175.1	Contig	6.64404	66.1	-	-	23	2018-06-16
	CPHL10701	SAMN07424061	PRJNA325248	GCA_003837465.1	Contig	5.91158	66.3	-	-	33	2018-11-26
	234	SAMEA6109561	PRJEB35006	GCA_902633005.1	Contig	6.40242	66.4	-	-	41	2020-02-28
	WH-SGI-V-07233	SAMN04128539	PRJNA297679	GCA_001450715.1	Contig	5.84125	66.5	-	-	39	2015-11-30
	707A	SAMN06547049	PRJNA378495	GCA_002312575.1	Contig	6.49149	66.2	-	-	31	2017-09-19
	PA-CL515	SAMN10478280	PRJNA325248	GCA_004372805.1	Contig	6.79119	66.2	-	-	18	2019-03-25
	AUS464	SAMN10478446	PRJNA325248	GCA_003975705.1	Contig	6.31667	66.6	-	-	18	2018-12-27
	AUS105	SAMN07423961	PRJNA325248	GCA_003839175.1	Contig	6.2149	66.6	-	-	24	2018-11-26
	AUS512	SAMN10478452	PRJNA325248	GCA_003975605.1	Contig	6.42484	66.4	-	-	30	2018-12-27
	7	SAMN10478395	PRJNA325248	GCA_004370965.1	Contig	6.78986	66.2	-	-	37	2019-03-25
	AUS631	SAMN07423986	PRJNA325248	GCA_003840445.1	Contig	6.43036	66.4	-	-	37	2018-11-26
	PA-CL518	SAMN10478283	PRJNA325248	GCA_004372725.1	Contig	7.02818	66	-	-	19	2019-03-25
	PA-CL519	SAMN10478284	PRJNA325248	GCA_004372345.1	Contig	7.02406	66	-	-	21	2019-03-25
	S2239_15	SAMN07424097	PRJNA325248	GCA_003836275.1	Contig	6.37926	66.5	-	-	35	2018-11-26
	S2820	SAMN07424099	PRJNA325248	GCA_003837225.1	Contig	6.37595	66.5	-	-	23	2018-11-26
	AUS119	SAMN07423964	PRJNA325248	GCA_003839255.1	Contig	6.30155	66.6	-	-	24	2018-11-26
	AU16960	SAMN04436476	PRJNA309533	GCA_001554625.1	Contig	6.49923	66.2	-	-	33	2016-02-09
	AMT0046-1	SAMN07424017	PRJNA325248	GCA_003838505.1	Contig	6.31547	66.5	-	-	29	2018-11-26
	C3	SAMN07424144	PRJNA325248	GCA_003835055.1	Contig	6.91221	66.2	-	-	32	2018-11-26
	Us411	SAMN07424084	PRJNA325248	GCA_003837375.1	Contig	6.35343	66.4	-	-	34	2018-11-26
	T3354	SAMN10478498	PRJNA325248	GCA_003975965.1	Contig	6.93776	65.9	-	-	34	2018-12-27
	4064321111	SAMN10478360	PRJNA325248	GCA_004370615.1	Contig	6.82553	66	-	-	26	2019-03-25
	AUS265	SAMN10478425	PRJNA325248	GCA_003976845.1	Contig	6.82269	65.9	-	-	46	2018-12-27
	PA-CL514	SAMN10478279	PRJNA325248	GCA_004372375.1	Contig	6.79505	66.2	-	-	22	2019-03-25
	PA-CL522b	SAMN10478288	PRJNA325248	GCA_004372275.1	Scaffold	7.00462	66.1	-	-	42	2019-03-25
	A237	SAMN07424038	PRJNA325248	GCA_003836985.1	Contig	6.48932	66.5	-	-	33	2018-11-26
	5034388498-21	SAMN10478353	PRJNA325248	GCA_004371245.1	Contig	6.8062	66.1	-	-	24	2019-03-25
	F69A	SAMN05226606	PRJNA325248	GCA_003698655.1	Contig	6.32676	66.5	-	-	28	2018-10-30
	AUS158	SAMN10478440	PRJNA325248	GCA_003975735.1	Contig	6.40942	66.5	-	-	34	2018-12-27
	6092.3	SAMN10478335	PRJNA325248	GCA_004371975.1	Contig	6.44138	66.4	-	-	28	2019-03-25
	PA-W31	SAMN07424230	PRJNA325248	GCA_003834015.1	Contig	7.0663	66	-	-	50	2018-11-26
	CPHL10662	SAMN07424060	PRJNA325248	GCA_003836605.1	Contig	6.95282	66	-	-	34	2018-11-26
	HCF55	SAMN10478544	PRJNA325248	GCA_003974085.1	Contig	6.5476	66.3	-	-	34	2018-12-27
	237	SAMN17723438	PRJNA698544	GCA_016836545.1	Scaffold	6.95963	65.9	-	-	14	2021-02-08
	FRD1	SAMN03342417	PRJNA275365	GCA_000950725.1	Contig	6.68852	66.1	-	-	31	2015-03-11
	AUS176	SAMN10478443	PRJNA325248	GCA_003976445.1	Contig	6.33649	66.5	-	-	26	2018-12-27
	4084336477	SAMN10478387	PRJNA325248	GCA_004370975.1	Contig	6.80184	66.2	-	-	19	2019-03-25
	P1885	SAMN10478501	PRJNA325248	GCA_003975085.1	Contig	6.27398	66.6	-	-	38	2018-12-27
	NCTC11450	SAMEA3711438	PRJEB6403	GCA_900455165.1	Contig	6.7031	66.1	-	-	24	2018-06-16
	JYH7	SAMN10478505	PRJNA325248	GCA_003975055.1	Contig	6.904	65.9	-	-	33	2018-12-27
	PA-CL549	SAMN10478300	PRJNA325248	GCA_004372145.1	Contig	6.81107	66.2	-	-	28	2019-03-25
	PAC98D	SAMN10478242	PRJNA325248	GCA_004373135.1	Contig	6.48758	66.4	-	-	27	2019-03-25
	236	SAMN17723437	PRJNA698544	GCA_016836565.1	Scaffold	6.94803	65.9	-	-	20	2021-02-08
	JYH24	SAMN07424207	PRJNA325248	GCA_003834405.1	Contig	6.39102	66.5	-	-	43	2018-11-26
	4084334344	SAMN10478384	PRJNA325248	GCA_004370995.1	Contig	6.61404	66.3	-	-	25	2019-03-25
	4064320487	SAMN10478354	PRJNA325248	GCA_004370635.1	Contig	6.98123	66.1	-	-	30	2019-03-25
	259S240811BSL_PA2	SAMN10478164	PRJNA325248	GCA_004375115.1	Contig	6.68636	66.2	-	-	37	2019-03-25
	358	SAMN06547029	PRJNA378495	GCA_002312375.1	Contig	6.81222	66.2	-	-	46	2017-09-19
	AUS336	SAMN07423945	PRJNA325248	GCA_003839585.1	Contig	6.45172	66.3	-	-	31	2018-11-26
	E9(4068)	SAMN07424178	PRJNA325248	GCA_003834825.1	Contig	7.06885	65.8	-	-	71	2018-11-26
	Jp241	SAMN10478476	PRJNA325248	GCA_003976175.1	Contig	6.80593	65.9	-	-	42	2018-12-27
	903	SAMN04125228	PRJNA297512	GCA_002914495.1	Contig	6.48079	66.4	-	-	32	2018-02-02
	1090	SAMN07423899	PRJNA325248	GCA_003840155.1	Contig	6.48079	66.4	-	-	32	2018-11-26
	197S020911BSL_PA1	SAMN10478157	PRJNA325248	GCA_004375205.1	Contig	6.30753	66.5	-	-	28	2019-03-25
	PAC44C	SAMN10478228	PRJNA325248	GCA_004373305.1	Contig	6.77522	66.2	-	-	32	2019-03-25
	Pae549	SAMN18384104	PRJNA556419	GCA_017742195.1	Contig	6.72482	66.2	-	-	61	2021-04-03
	AUS440	SAMN07423994	PRJNA325248	GCA_003840315.1	Contig	7.00378	66	-	-	40	2018-11-26
	AUS430	SAMN07423976	PRJNA325248	GCA_003840545.1	Contig	6.29244	66.5	-	-	33	2018-11-26
	712	SAMN06547054	PRJNA378495	GCA_002312095.1	Contig	6.75341	66.2	-	-	34	2017-09-19
	462	SAMN06547051	PRJNA378495	GCA_002312065.1	Contig	6.70475	66.3	-	-	28	2017-09-19
	AMT0006-66	SAMN07424012	PRJNA325248	GCA_003840365.1	Contig	6.3733	66.5	-	-	33	2018-11-26
	AUS222	SAMN10478417	PRJNA325248	GCA_003976685.1	Contig	6.25049	66.6	-	-	29	2018-12-27
	AUS345	SAMN07424002	PRJNA325248	GCA_003838705.1	Contig	6.4432	66.4	-	-	29	2018-11-26
	SS1	SAMN10478530	PRJNA325248	GCA_003974255.1	Contig	6.55867	66.2	-	-	25	2018-12-27
	5014375428	SAMN10478380	PRJNA325248	GCA_004370305.1	Contig	6.57027	66.3	-	-	22	2019-03-25
	AL561	SAMN07424244	PRJNA325248	GCA_003833455.1	Contig	6.56713	66.3	-	-	29	2018-11-26
	CPHL2000	SAMN07424054	PRJNA325248	GCA_003837535.1	Contig	6.48722	66.4	-	-	30	2018-11-26
	AUS054	SAMN07423954	PRJNA325248	GCA_003840605.1	Contig	6.28644	66.6	-	-	27	2018-11-26
	ATCC BAA-2113	SAMN06320150	PRJNA325248	GCA_002237015.1	Contig	6.34512	66.5	-	-	27	2017-07-28
	FA0A	SAMN05226613	PRJNA325248	GCA_003698795.1	Contig	6.67354	66.3	-	-	44	2018-10-30
	PAC39A	SAMN10478192	PRJNA325248	GCA_004374495.1	Contig	6.57895	66.3	-	-	42	2019-03-25
	266S141211BSL_PA1	SAMN10478165	PRJNA325248	GCA_004375525.1	Contig	6.71174	66.3	-	-	36	2019-03-25
	HCF331	SAMN10478548	PRJNA325248	GCA_003973995.1	Contig	6.35215	66.5	-	-	28	2018-12-27
	6087	SAMN10478329	PRJNA325248	GCA_004371485.1	Contig	6.47926	66.3	-	-	41	2019-03-25
	Tu863	SAMN07424092	PRJNA325248	GCA_003837195.1	Contig	6.48226	66.4	-	-	31	2018-11-26
	WH-SGI-V-07312	SAMN04128744	PRJNA297679	GCA_001454335.1	Contig	6.48144	66.4	-	-	46	2015-11-30
	PA-CL529	SAMN10478292	PRJNA325248	GCA_004372255.1	Contig	6.81426	66.2	-	-	28	2019-03-25
	U0310A	SAMN07424107	PRJNA325248	GCA_003837165.1	Scaffold	6.41024	66.4	-	-	38	2018-11-26
	PAC18B	SAMN10478217	PRJNA325248	GCA_004373455.1	Contig	6.32637	66.3	-	-	39	2019-03-25
	5985	SAMN10478301	PRJNA325248	GCA_004371915.1	Contig	6.60344	66.2	-	-	42	2019-03-25
	PA-W18	SAMN07423880	PRJNA325248	GCA_003841645.1	Contig	6.92072	65.9	-	-	54	2018-11-26
	020MIC	SAMN07424139	PRJNA325248	GCA_003835095.1	Contig	6.78244	65.8	-	-	53	2018-11-26
	WH-SGI-V-07314	SAMN04128746	PRJNA297679	GCA_001454385.1	Scaffold	6.35561	66.6	-	-	41	2015-11-30
	PAC38A	SAMN10478243	PRJNA325248	GCA_004373125.1	Scaffold	6.28059	66.5	-	-	28	2019-03-25
	AUS225	SAMN07423923	PRJNA325248	GCA_003839785.1	Contig	6.40419	66.4	-	-	36	2018-11-26
	VD609	SAMN06547022	PRJNA378495	GCA_002312705.1	Contig	6.39773	66.4	-	-	30	2017-09-19
	AUS153	SAMN10478436	PRJNA325248	GCA_003976505.1	Contig	6.34732	66.5	-	-	31	2018-12-27
	994	SAMN07423900	PRJNA325248	GCA_003840145.1	Contig	6.45547	66.4	-	-	33	2018-11-26
	PAC115A	SAMN10478231	PRJNA325248	GCA_004373255.1	Contig	6.77406	66.2	-	-	34	2019-03-25
	AL363(Israel 14)	SAMN07424243	PRJNA325248	GCA_003833965.1	Contig	6.36216	66.4	-	-	61	2018-11-26
	PA-CL506b	SAMN10478271	PRJNA325248	GCA_004372485.1	Contig	6.7638	66.3	-	-	34	2019-03-25
	AUS525	SAMN10478416	PRJNA325248	GCA_003976945.1	Contig	6.30793	66.5	-	-	35	2018-12-27
	Ps1	SAMN04054213	PRJNA295426	GCA_001420535.1	Scaffold	6.56281	66.3	-	-	30	2015-10-29
	VD564	SAMN06547020	PRJNA378495	GCA_002312495.1	Contig	6.39593	66.4	-	-	36	2017-09-19
	AUS155	SAMN10478437	PRJNA325248	GCA_003976425.1	Contig	6.36336	66.4	-	-	33	2018-12-27
	6093	SAMN10478336	PRJNA325248	GCA_004371325.1	Contig	6.3476	66.4	-	-	39	2019-03-25
	X24509	SAMN07424196	PRJNA325248	GCA_003834355.1	Contig	6.40585	66.4	-	-	37	2018-11-26
	PAC93A	SAMN10478194	PRJNA325248	GCA_004374105.1	Scaffold	6.63783	66.3	-	-	46	2019-03-25
	HIAE_PA15	SAMN08913641	PRJNA449616	GCA_003055465.1	Contig	6.3047	66.5	-	-	37	2018-04-17
	C5311	SAMN07424041	PRJNA325248	GCA_003837705.1	Contig	6.31446	66.6	-	-	21	2018-11-26
	4044301968	SAMN10478362	PRJNA325248	GCA_004370545.1	Contig	6.97982	65.9	-	-	32	2019-03-25
	14673	SAMN04129522	PRJNA297686	GCA_001414175.1	Scaffold	6.35285	66.5	-	-	11	2015-10-26
	HCF591	SAMN10478553	PRJNA325248	GCA_003974515.1	Contig	6.45953	66.4	-	-	25	2018-12-27
	AMT0005-135	SAMN10478460	PRJNA325248	GCA_003975535.1	Contig	6.4579	66.4	-	-	34	2018-12-27
	223	SAMEA6109559	PRJEB35006	GCA_902633075.1	Scaffold	6.44555	66.4	-	-	33	2020-02-28
	PAL1.31	SAMN15595447	PRJNA647613	GCA_013912995.1	Contig	6.31087	66.5	-	-	34	2020-07-29
	W15Apr4	SAMN10478482	PRJNA325248	GCA_003975285.1	Contig	6.76679	66.1	-	-	32	2018-12-27
	PAC95B	SAMN10478254	PRJNA325248	GCA_004372935.1	Contig	6.27735	66.3	-	-	30	2019-03-25
	WH-SGI-V-07258	SAMN04128708	PRJNA297679	GCA_001452935.1	Scaffold	6.80146	66.1	-	-	62	2015-11-30
	223	SAMEA6109558	PRJEB35006	GCA_902633035.1	Contig	6.58095	66.2	-	-	129	2020-02-28
	W15Aug23	SAMN10478483	PRJNA325248	GCA_003976105.1	Contig	6.50556	66.4	-	-	23	2018-12-27
	AUS501	SAMN10478448	PRJNA325248	GCA_003975655.1	Contig	6.48943	66.3	-	-	35	2018-12-27
	PA-W6	SAMN07423871	PRJNA325248	GCA_003841775.1	Contig	6.43373	66.4	-	-	32	2018-11-26
	WH-SGI-V-07073	SAMN04128489	PRJNA297679	GCA_001449255.1	Contig	6.45198	66.4	-	-	43	2015-11-30
	WH-SGI-V-07377	SAMN04128562	PRJNA297679	GCA_001450245.1	Contig	6.4005	66.4	-	-	37	2015-11-30
	5988.3	SAMN10478304	PRJNA325248	GCA_004372125.1	Contig	6.41669	66.4	-	-	43	2019-03-25
	AUS263	SAMN07423985	PRJNA325248	GCA_003840455.1	Contig	6.41938	66.4	-	-	71	2018-11-26
	Zw9	SAMN10478538	PRJNA325248	GCA_003974615.1	Contig	6.55809	66.3	-	-	39	2018-12-27
	WH-SGI-V-07228	SAMN04128534	PRJNA297679	GCA_001449885.1	Contig	6.54536	66.4	-	-	53	2015-11-30
	WH-SGI-V-07710	SAMN04128695	PRJNA297679	GCA_001453775.1	Contig	6.6562	66.3	-	-	82	2015-11-30
	5987	SAMN10478302	PRJNA325248	GCA_004371905.1	Contig	6.40515	66.4	-	-	31	2019-03-25
	PA-CL534x	SAMN10478295	PRJNA325248	GCA_004378765.1	Contig	6.81816	66.2	-	-	29	2019-03-26
	5024382738-26	SAMN10478377	PRJNA325248	GCA_004370385.1	Contig	6.44884	66.5	-	-	25	2019-03-25
	LiP13	SAMN07424167	PRJNA325248	GCA_003835565.1	Contig	6.36073	66.4	-	-	44	2018-11-26
	LiP13	SAMN14453444	PRJNA615626	GCA_013619705.1	Contig	6.36073	66.4	-	-	43	2020-07-24
	WH-SGI-V-07416	SAMN04128590	PRJNA297679	GCA_001453095.1	Contig	6.38442	66.4	-	-	42	2015-11-30
	AUS503	SAMN07423960	PRJNA325248	GCA_003839365.1	Scaffold	6.85422	66	-	-	49	2018-11-26
	PA-CL502	SAMN10478268	PRJNA325248	GCA_004372535.1	Contig	6.76076	66.3	-	-	28	2019-03-25
	PA-CL507	SAMN10478272	PRJNA325248	GCA_004372495.1	Contig	6.76192	66.2	-	-	57	2019-03-25
	MRSN321	SAMN09788350	PRJNA446057	GCA_003968585.1	Contig	6.26088	66.5	-	-	50	2018-12-24
	6086.1	SAMN10478327	PRJNA325248	GCA_004371535.1	Contig	6.46221	66.5	-	-	24	2019-03-25
	E1(T4189)	SAMN07424175	PRJNA325248	GCA_003834235.1	Contig	6.33484	66.4	-	-	32	2018-11-26
	3C1A	SAMN05226611	PRJNA325248	GCA_003698715.1	Contig	6.36857	66.5	-	-	32	2018-10-30
	WH-SGI-V-07692	SAMN04128677	PRJNA297679	GCA_001452545.1	Contig	6.46797	66.4	-	-	73	2015-11-30
	17	SAMN10478406	PRJNA325248	GCA_004369995.1	Contig	6.99592	66	-	-	38	2019-03-25
	6000.3	SAMN10478322	PRJNA325248	GCA_004372035.1	Contig	6.84868	66	-	-	48	2019-03-25
	WH-SGI-V-07064	SAMN04128496	PRJNA297679	GCA_001450465.1	Contig	6.336	66.7	-	-	87	2015-11-30
	AUS327	SAMN07423943	PRJNA325248	GCA_003840705.1	Contig	6.29737	66.5	-	-	29	2018-11-26
	16	SAMN10478405	PRJNA325248	GCA_004370025.1	Contig	6.43318	66.4	-	-	30	2019-03-25
	5014375233	SAMN10478386	PRJNA325248	GCA_004370235.1	Contig	7.02551	66	-	-	42	2019-03-25
	PAL1.34	SAMN15595450	PRJNA647613	GCA_014040815.1	Contig	6.40426	66.5	-	-	40	2020-08-01
	WH-SGI-V-07708	SAMN04128693	PRJNA297679	GCA_001454585.1	Contig	6.15727	66.4	-	-	60	2015-11-30
	282	SAMN06547050	PRJNA378495	GCA_002312115.1	Contig	6.39866	66.4	-	-	34	2017-09-19
	AMT0047-2	SAMN10478471	PRJNA325248	GCA_003975405.1	Contig	6.96278	66	-	-	41	2018-12-27
	HIAE_PA08	SAMN08913634	PRJNA449616	GCA_003055325.1	Contig	6.44367	66.5	-	-	30	2018-04-17
	PAC97A	SAMN10478255	PRJNA325248	GCA_004372925.1	Contig	6.26805	66.4	-	-	26	2019-03-25
	AUS157	SAMN10478439	PRJNA325248	GCA_003975765.1	Contig	6.26785	66.6	-	-	31	2018-12-27
	HJ2	SAMN10478528	PRJNA325248	GCA_003974295.1	Contig	6.90149	66	-	-	32	2018-12-27
	Lw1047	SAMN07424089	PRJNA325248	GCA_003837305.1	Contig	6.29447	66.5	-	-	40	2018-11-26
	WH-SGI-V-07071	SAMN04128490	PRJNA297679	GCA_001449275.1	Contig	6.45478	66.4	-	-	48	2015-11-30
	WH-SGI-V-07234	SAMN04128540	PRJNA297679	GCA_001449965.1	Contig	6.26947	66.7	-	-	65	2015-11-30
	MRSN18560	SAMN09788377	PRJNA446057	GCA_003978035.1	Contig	6.26848	66.5	-	-	38	2018-12-24
	PA100	SAMN08435075	PRJNA431326	GCA_003332535.1	Contig	6.30914	66.5	-	-	78	2018-07-20
	A9	SAMN07424030	PRJNA325248	GCA_003837645.1	Contig	6.28083	66.6	-	-	37	2018-11-26
	359	SAMN06547025	PRJNA378495	GCA_002312455.1	Contig	6.43673	66.4	-	-	35	2017-09-19
	AUS088	SAMN07423930	PRJNA325248	GCA_003839665.1	Contig	6.13128	66.6	-	-	30	2018-11-26
	DUN-001C	SAMN07424118	PRJNA325248	GCA_003837055.1	Contig	6.24594	66.3	-	-	38	2018-11-26
	DUN-001B	SAMN07424117	PRJNA325248	GCA_003836005.1	Contig	6.24793	66.3	-	-	39	2018-11-26
	HCF100	SAMN10478546	PRJNA325248	GCA_003974575.1	Contig	6.57641	66.3	-	-	91	2018-12-27
	PA175	SAMN08435067	PRJNA431326	GCA_003332455.1	Contig	6.75737	66.2	-	-	60	2018-07-20
	001-5A	SAMN07424124	PRJNA325248	GCA_003835785.1	Contig	6.24939	66.3	-	-	43	2018-11-26
	EC2A	SAMN05226623	PRJNA325248	GCA_003698505.1	Contig	6.51249	66.3	-	-	25	2018-10-30
	62	SAMN10478502	PRJNA325248	GCA_003975905.1	Contig	6.48184	66.3	-	-	35	2018-12-27
	UMB0740	SAMN08193713	PRJNA316969	GCA_002861065.1	Scaffold	6.03557	66.4	-	-	39	2017-12-28
	CPHL1999	SAMN07424053	PRJNA325248	GCA_003836745.1	Contig	6.43509	66.4	-	-	33	2018-11-26
	AU7032	SAMN04436477	PRJNA309533	GCA_001555135.1	Contig	6.5398	66.3	-	-	33	2016-02-09
	WH-SGI-V-07050	SAMN04128502	PRJNA297679	GCA_001449435.1	Scaffold	6.33664	66.5	-	-	49	2015-11-30
	AUS675	SAMN07423988	PRJNA325248	GCA_003840405.1	Contig	6.26701	66.6	-	-	38	2018-11-26
	14.1	SAMN10478402	PRJNA325248	GCA_004370045.1	Contig	6.4536	66.4	-	-	35	2019-03-25
	W-101	SAMN09767472	PRJNA484258	GCA_003413835.1	Contig	6.31582	66.5	-	-	71	2018-08-22
	136S260811BSL_PA2	SAMN10478147	PRJNA325248	GCA_004375405.1	Contig	6.29759	66.6	-	-	29	2019-03-25
	DUN-001-2B	SAMN07424120	PRJNA325248	GCA_003835835.1	Contig	6.24775	66.3	-	-	38	2018-11-26
	PAC14B	SAMN10478210	PRJNA325248	GCA_004373565.1	Contig	7.02574	65.9	-	-	39	2019-03-25
	DUN-001-3A	SAMN07424121	PRJNA325248	GCA_003835825.1	Contig	6.24258	66.3	-	-	35	2018-11-26
	Pae110	SAMN07424094	PRJNA325248	GCA_003837265.1	Contig	6.44578	66.4	-	-	36	2018-11-26
	NF011	SAMN15057087	PRJNA635904	GCA_013285125.1	Contig	6.2373	66.5	-	-	31	2020-06-07
	OY15	SAMN10478561	PRJNA325248	GCA_003973905.1	Contig	6.35399	66.5	-	-	33	2018-12-27
	192S190811BSL_PA2	SAMN10478155	PRJNA325248	GCA_004375275.1	Contig	6.30132	66.5	-	-	35	2019-03-25
	14649	SAMN04128838	PRJNA297686	GCA_001414105.1	Scaffold	6.2272	66.5	-	-	15	2015-10-26
	PA-W1	SAMN07424218	PRJNA325248	GCA_003833685.1	Contig	6.31161	66.4	-	-	36	2018-11-26
	WH-SGI-V-07485	SAMN04128604	PRJNA297679	GCA_001451575.1	Contig	6.37866	66.5	-	-	55	2015-11-30
	AUS389	SAMN07423948	PRJNA325248	GCA_003840685.1	Contig	6.45717	66.3	-	-	46	2018-11-26
	AUS178	SAMN10478445	PRJNA325248	GCA_003975725.1	Contig	6.35064	66.5	-	-	30	2018-12-27
	AUS727	SAMN10478458	PRJNA325248	GCA_003975515.1	Contig	6.15601	66.6	-	-	41	2018-12-27
	32SP	SAMN10478261	PRJNA325248	GCA_004372915.1	Contig	6.53725	66.3	-	-	26	2019-03-25
	6000.1	SAMN10478320	PRJNA325248	GCA_004371625.1	Contig	6.77885	66.1	-	-	41	2019-03-25
	1	SAMN10478389	PRJNA325248	GCA_004370185.1	Scaffold	6.40243	66.4	-	-	27	2019-03-25
	2D9A	SAMN05226616	PRJNA325248	GCA_002276485.1	Contig	6.2724	66.6	-	-	44	2017-08-29
	PAC5A	SAMN10478186	PRJNA325248	GCA_004374605.1	Contig	6.54503	66.5	-	-	31	2019-03-25
	AUS717	SAMN10478459	PRJNA325248	GCA_003976325.1	Contig	6.2302	66.6	-	-	38	2018-12-27
	LiA18_2003	SAMN07424075	PRJNA325248	GCA_003836405.1	Contig	6.7363	66.1	-	-	42	2018-11-26
	6000.2	SAMN10478321	PRJNA325248	GCA_004371575.1	Contig	6.77931	66.1	-	-	45	2019-03-25
	241	SAMN17723440	PRJNA698544	GCA_016836525.1	Scaffold	6.3987	66.3	-	-	7	2021-02-08
	PA-W16	SAMN07424224	PRJNA325248	GCA_003833715.1	Contig	6.5089	66.4	-	-	27	2018-11-26
	197S020911BSL_PA4	SAMN10478160	PRJNA325248	GCA_004375185.1	Contig	6.22825	66.5	-	-	39	2019-03-25
	GO67	SAMN12217298	PRJNA552551	GCA_007004215.1	Contig	6.37039	66.4	-	-	50	2019-07-15
	CF127	SAMN07424192	PRJNA325248	GCA_003834445.1	Contig	6.97292	66	-	-	40	2018-11-26
	AMT0005-136	SAMN10478461	PRJNA325248	GCA_003975505.1	Contig	6.4603	66.4	-	-	43	2018-12-27
	001-6	SAMN07424126	PRJNA325248	GCA_003835295.1	Contig	6.235	66.4	-	-	41	2018-11-26
	JYH6	SAMN07424199	PRJNA325248	GCA_003834325.1	Contig	6.90468	65.9	-	-	42	2018-11-26
	14.2	SAMN10478403	PRJNA325248	GCA_004370875.1	Contig	6.45531	66.4	-	-	36	2019-03-25
	MRSN29192	SAMN09788354	PRJNA446057	GCA_003968985.1	Contig	6.37516	66.4	-	-	52	2018-12-24
	PAC33B	SAMN10478219	PRJNA325248	GCA_004373795.1	Contig	6.31916	66.3	-	-	40	2019-03-25
	3141	SAMN10478488	PRJNA325248	GCA_003976075.1	Contig	6.88085	66	-	-	52	2018-12-27
	PA-CL504	SAMN10478269	PRJNA325248	GCA_004372525.1	Contig	6.75694	66.3	-	-	26	2019-03-25
	PA-CL545b	SAMN10478298	PRJNA325248	GCA_004372185.1	Contig	6.81792	66.2	-	-	26	2019-03-25
	WH-SGI-V-07238	SAMN04128544	PRJNA297679	GCA_001450015.1	Contig	6.85401	66.2	-	-	79	2015-11-30
	PHLS08959	SAMN04029211	PRJNA294726	GCA_001756445.1	Contig	6.47605	66.4	-	-	38	2016-10-11
	6D92(H)	SAMN05226621	PRJNA325248	GCA_003698455.1	Contig	6.47168	66.4	-	-	31	2018-10-30
	LiP6	SAMN07424159	PRJNA325248	GCA_003835595.1	Contig	6.46976	66.4	-	-	36	2018-11-26
	LiP6	SAMN14453453	PRJNA615626	GCA_013619575.1	Contig	6.46969	66.4	-	-	36	2020-07-24
	WH-SGI-V-07070	SAMN04128493	PRJNA297679	GCA_001449325.1	Contig	6.3566	66.5	-	-	60	2015-11-30
	PAEM	SAMN15461260	PRJNA644471	GCA_013402965.1	Contig	6.43508	66.4	-	-	79	2020-07-12
	T3382	SAMN10478496	PRJNA325248	GCA_003975095.1	Contig	6.58261	66.3	-	-	27	2018-12-27
	361	SAMEA2357559	PRJEB5438	GCA_900146885.1	Contig	6.3148	66.5	-	-	53	2016-12-09
	MCF178	SAMN10478524	PRJNA325248	GCA_003974845.1	Contig	6.47395	66.4	-	-	33	2018-12-27
	362	SAMEA2357560	PRJEB5438	GCA_900146895.1	Contig	6.27693	66.5	-	-	52	2016-12-09
	AUS506	SAMN07423970	PRJNA325248	GCA_003840625.1	Contig	6.21312	66.6	-	-	34	2018-11-26
	T3044	SAMN10478500	PRJNA325248	GCA_003975935.1	Contig	6.73357	66	-	-	45	2018-12-27
	PA-W22	SAMN07423883	PRJNA325248	GCA_003841625.1	Scaffold	6.30284	66.5	-	-	27	2018-11-26
	AUS516	SAMN10478422	PRJNA325248	GCA_003976595.1	Contig	6.56496	66.3	-	-	42	2018-12-27
	AUS537	SAMN07423989	PRJNA325248	GCA_003840465.1	Contig	6.63126	66.2	-	-	50	2018-11-26
	PAC6A	SAMN10478190	PRJNA325248	GCA_004374505.1	Contig	6.6529	66.3	-	-	46	2019-03-25
	5990.2	SAMN10478307	PRJNA325248	GCA_004371855.1	Contig	6.27343	66.6	-	-	31	2019-03-25
	AUS213	SAMN07423920	PRJNA325248	GCA_003840895.1	Contig	6.33512	66.5	-	-	35	2018-11-26
	PA182	SAMN13340383	PRJNA590804	GCA_009727385.1	Contig	6.83616	66.1	-	-	57	2019-12-03
	AUS185	SAMN07423911	PRJNA325248	GCA_003839995.1	Contig	6.64153	66.2	-	-	50	2018-11-26
	AUS221	SAMN10478415	PRJNA325248	GCA_003976755.1	Contig	6.46403	66.4	-	-	33	2018-12-27
	197S020911BSL_PA3	SAMN10478159	PRJNA325248	GCA_004375175.1	Contig	6.54469	66.3	-	-	75	2019-03-25
	E2_H133420224	SAMN07424146	PRJNA325248	GCA_003835085.1	Contig	6.99455	65.9	-	-	46	2018-11-26
	AUS050	SAMN07423990	PRJNA325248	GCA_003838875.1	Contig	6.8501	66.1	-	-	49	2018-11-26
	VD706	SAMN06547017	PRJNA378495	GCA_002312765.1	Contig	6.39984	66.4	-	-	40	2017-09-19
	CPHL6749	SAMN07424056	PRJNA325248	GCA_003836645.1	Contig	6.28216	66.5	-	-	56	2018-11-26
	VD171	SAMN06547021	PRJNA378495	GCA_002312795.1	Contig	6.39429	66.4	-	-	39	2017-09-19
	AUS175	SAMN10478442	PRJNA325248	GCA_003976765.1	Contig	6.44969	66.3	-	-	35	2018-12-27
	T4242	SAMN10478497	PRJNA325248	GCA_003975125.1	Contig	6.40832	66.3	-	-	36	2018-12-27
	U0272B	SAMN07424103	PRJNA325248	GCA_003836205.1	Contig	6.20773	66.6	-	-	25	2018-11-26
	Zw31	SAMN10478533	PRJNA325248	GCA_003974195.1	Contig	6.37824	66.4	-	-	32	2018-12-27
	WH-SGI-V-07287	SAMN04128729	PRJNA297679	GCA_001454675.1	Contig	6.46146	66.6	-	-	61	2015-11-30
	PA-W45	SAMN07424240	PRJNA325248	GCA_003833425.1	Contig	6.50516	66.3	-	-	45	2018-11-26
	AUS306	SAMN07423940	PRJNA325248	GCA_003840715.1	Contig	6.42583	66.4	-	-	38	2018-11-26
	PAC6B	SAMN10478191	PRJNA325248	GCA_004374165.1	Contig	6.57999	66.3	-	-	41	2019-03-25
	WH-SGI-V-07695	SAMN04128680	PRJNA297679	GCA_001453675.1	Contig	6.32196	66.5	-	-	68	2015-11-30
	ZBX-P5	SAMN16132393	PRJNA663432	GCA_017693895.1	Contig	6.60079	66	-	-	47	2021-04-02
	PAC127B	SAMN10478246	PRJNA325248	GCA_004373095.1	Contig	6.31908	66.5	-	-	34	2019-03-25
	295s071211BSL_PA2	SAMN10478174	PRJNA325248	GCA_004374365.1	Contig	6.83181	66.2	-	-	33	2019-03-25
	WH-SGI-V-07223	SAMN04128529	PRJNA297679	GCA_001449825.1	Contig	6.67172	66.3	-	-	86	2015-11-30
	PAC44D	SAMN10478229	PRJNA325248	GCA_004373275.1	Contig	6.77347	66.2	-	-	27	2019-03-25
	JYH8	SAMN07424200	PRJNA325248	GCA_003835335.1	Contig	6.47417	66.4	-	-	34	2018-11-26
	PAC11A	SAMN10478201	PRJNA325248	GCA_004373935.1	Contig	6.43987	66.4	-	-	29	2019-03-25
	WH-SGI-V-07686	SAMN04128671	PRJNA297679	GCA_001453645.1	Contig	6.85476	66.2	-	-	51	2015-11-30
	ATCC BAA-2111	SAMN06320148	PRJNA325248	GCA_002238215.1	Contig	6.30231	66.5	-	-	33	2017-07-28
	H2	SAMN10478529	PRJNA325248	GCA_003974715.1	Contig	6.79073	66.1	-	-	44	2018-12-27
	WH-SGI-V-07649	SAMN04128659	PRJNA297679	GCA_001452335.1	Contig	6.27244	66.5	-	-	89	2015-11-30
	144S190811BSL_PA1	SAMN10478149	PRJNA325248	GCA_004375365.1	Contig	6.3364	66.5	-	-	31	2019-03-25
	Jp238	SAMN10478475	PRJNA325248	GCA_003975335.1	Contig	6.71812	66.3	-	-	42	2018-12-27
	WH-SGI-V-07235	SAMN04128541	PRJNA297679	GCA_001449985.1	Contig	6.78252	66.3	-	-	95	2015-11-30
	A11	SAMN07424032	PRJNA325248	GCA_003836945.1	Contig	6.25368	66.6	-	-	28	2018-11-26
	20	SAMN10478409	PRJNA325248	GCA_004369945.1	Contig	6.41505	66.5	-	-	30	2019-03-25
	WH-SGI-V-07273	SAMN04128718	PRJNA297679	GCA_001453905.1	Contig	7.08985	66	-	-	63	2015-11-30
	PA-W27	SAMN07423886	PRJNA325248	GCA_003841605.1	Contig	6.73702	66.1	-	-	38	2018-11-26
	PA-W26	SAMN07423885	PRJNA325248	GCA_003841615.1	Contig	6.73739	66.1	-	-	34	2018-11-26
	23_P_PA	SAMEA5578836	PRJEB31907	GCA_901456275.1	Contig	6.76619	66.1	-	-	36	2019-05-13
	PA193	SAMN13340386	PRJNA590804	GCA_009727335.1	Contig	6.36945	66.3	-	-	64	2019-12-03
	Zw73_2	SAMN10478563	PRJNA325248	GCA_003974405.1	Contig	6.3989	66.4	-	-	33	2018-12-27
	MRSN13488	SAMN09788399	PRJNA446057	GCA_003969975.1	Contig	5.91242	66.5	-	-	38	2018-12-24
	WH-SGI-V-07272	SAMN04128717	PRJNA297679	GCA_001453065.1	Scaffold	6.95718	66.2	-	-	55	2015-11-30
	SWPA15J=NSWPA15a	SAMN07424040	PRJNA325248	GCA_003836805.1	Contig	6.27288	66.5	-	-	33	2018-11-26
	s-3	SAMN15579837	PRJNA647640	GCA_013867645.1	Scaffold	6.27732	66.6	-	-	31	2020-07-28
	PA188	SAMN13340384	PRJNA590804	GCA_009727395.1	Contig	6.32907	66.5	-	-	55	2019-12-03
	EA0A	SAMN05226627	PRJNA325248	GCA_003698545.1	Contig	6.68204	66.2	-	-	53	2018-10-30
	CCUG 59347	SAMN12635087	PRJNA305687	GCA_008180895.1	Scaffold	6.90524	66	-	-	57	2019-09-01
	PAL1.60	SAMN15595475	PRJNA647613	GCA_013912495.1	Contig	6.30227	66.6	-	-	42	2020-07-29
	5034388498-20	SAMN10478352	PRJNA325248	GCA_004371275.1	Scaffold	6.82001	66.1	-	-	20	2019-03-25
	A22	SAMN07424037	PRJNA325248	GCA_003836865.1	Contig	6.35954	66.5	-	-	36	2018-11-26
	LiP1c	SAMN07424151	PRJNA325248	GCA_003834895.1	Contig	6.48289	66.4	-	-	39	2018-11-26
	LiP1c	SAMN14453447	PRJNA615626	GCA_013619665.1	Contig	6.48278	66.4	-	-	37	2020-07-24
	LiP1a	SAMN07424150	PRJNA325248	GCA_003835005.1	Contig	6.48085	66.5	-	-	39	2018-11-26
	LiP1a	SAMN14453446	PRJNA615626	GCA_013619685.1	Contig	6.48083	66.5	-	-	32	2020-07-24
	AUS029	SAMN07423952	PRJNA325248	GCA_003839345.1	Contig	6.16609	66.6	-	-	21	2018-11-26
	PA-W5	SAMN07424221	PRJNA325248	GCA_003833765.1	Contig	7.07273	66	-	-	47	2018-11-26
	HCF73	SAMN10478554	PRJNA325248	GCA_003973925.1	Contig	6.89816	66	-	-	40	2018-12-27
	WH-SGI-V-07316	SAMN04128747	PRJNA297679	GCA_001454395.1	Scaffold	6.24768	66.6	-	-	41	2015-11-30
	AUS483	SAMN07423977	PRJNA325248	GCA_003839025.1	Contig	6.56651	66.5	-	-	85	2018-11-26
	LiP4	SAMN07424157	PRJNA325248	GCA_003835645.1	Contig	6.25765	66.5	-	-	44	2018-11-26
	CPHL5083	SAMN07424055	PRJNA325248	GCA_003836725.1	Contig	6.59731	66.3	-	-	52	2018-11-26
	A13	SAMN07424033	PRJNA325248	GCA_003837045.1	Contig	6.24378	66.6	-	-	29	2018-11-26
	WH-SGI-V-07502	SAMN04128621	PRJNA297679	GCA_001451865.1	Contig	6.48217	66.3	-	-	68	2015-11-30
	5054408352	SAMN10478373	PRJNA325248	GCA_004370425.1	Scaffold	7.13658	65.9	-	-	42	2019-03-25
	PA189	SAMN13340385	PRJNA590804	GCA_009727345.1	Contig	6.32972	66.5	-	-	58	2019-12-03
	LiP10a	SAMN07424163	PRJNA325248	GCA_003834745.1	Contig	6.484	66.5	-	-	42	2018-11-26
	LiP10a	SAMN14453440	PRJNA615626	GCA_013619825.1	Contig	6.48396	66.5	-	-	42	2020-07-24
	LiP9	SAMN07424162	PRJNA325248	GCA_003834865.1	Contig	6.47749	66.5	-	-	39	2018-11-26
	LiP9	SAMN14453456	PRJNA615626	GCA_013619505.1	Contig	6.47746	66.5	-	-	39	2020-07-24
	LiP14	SAMN07424168	PRJNA325248	GCA_003835545.1	Contig	6.45413	66.5	-	-	39	2018-11-26
	LiP14	SAMN14453445	PRJNA615626	GCA_013619715.1	Contig	6.45388	66.5	-	-	36	2020-07-24
	AUS217	SAMN07423922	PRJNA325248	GCA_003839875.1	Contig	6.37479	66.6	-	-	65	2018-11-26
	DUN-001-4	SAMN07424123	PRJNA325248	GCA_003835905.1	Contig	6.24521	66.3	-	-	39	2018-11-26
	WH-SGI-V-07419	SAMN04128593	PRJNA297679	GCA_001451405.1	Scaffold	7.01318	65.9	-	-	44	2015-11-30
	DUN-024-1	SAMN07424140	PRJNA325248	GCA_003835715.1	Contig	6.734	66.2	-	-	37	2018-11-26
	env225	SAMN07504833	PRJNA393338	GCA_002326625.1	Contig	6.1553	66.6	-	-	38	2017-09-21
	MRSN16383	SAMN09788384	PRJNA446057	GCA_003969355.1	Contig	6.30222	66.5	-	-	56	2018-12-24
	001-5B	SAMN07424125	PRJNA325248	GCA_003835325.1	Contig	6.24843	66.3	-	-	44	2018-11-26
	MCF922	SAMN10478520	PRJNA325248	GCA_003974725.1	Contig	6.29155	66.6	-	-	28	2018-12-27
	192S190811BSL_PA1	SAMN10478154	PRJNA325248	GCA_004375535.1	Contig	6.29958	66.5	-	-	32	2019-03-25
	WH-SGI-V-07053	SAMN04128480	PRJNA297679	GCA_001450345.1	Scaffold	6.33382	66.5	-	-	78	2015-11-30
	6004	SAMN10478325	PRJNA325248	GCA_004371565.1	Contig	6.35876	66.5	-	-	26	2019-03-25
	PA225	SAMN16123414	PRJNA590804	GCA_014672955.1	Contig	7.28415	65.6	-	-	288	2020-09-21
	HB392	SAMN07424198	PRJNA325248	GCA_003833905.1	Contig	7.0244	66	-	-	86	2018-11-26
	NMI4927/14	SAMN15489104	PRJNA645026	GCA_013421135.1	Contig	6.93751	66.1	-	-	81	2020-07-16
	PA-W30	SAMN07423887	PRJNA325248	GCA_003841095.1	Contig	6.81217	66.3	-	-	31	2018-11-26
	5054407658-16	SAMN10478345	PRJNA325248	GCA_004370705.1	Contig	6.74739	65.9	-	-	36	2019-03-25
	KCRI-242	SAMEA4646267	PRJEB26613	GCA_900406845.1	Contig	6.47014	66.4	-	-	108	2018-05-09
	AMT0005-137	SAMN10478462	PRJNA325248	GCA_003976295.1	Contig	6.45359	66.4	-	-	35	2018-12-27
	PAC79A	SAMN10478202	PRJNA325248	GCA_004373885.1	Contig	6.56403	66.3	-	-	35	2019-03-25
	WH-SGI-V-07678	SAMN04128663	PRJNA297679	GCA_001453545.1	Contig	6.77238	66.1	-	-	98	2015-11-30
	1BAE	SAMN05226628	PRJNA325248	GCA_003698585.1	Contig	6.74486	66.2	-	-	42	2018-10-30
	PAC106A	SAMN10478204	PRJNA325248	GCA_004374005.1	Contig	6.56382	66.3	-	-	40	2019-03-25
	PAC79B	SAMN10478203	PRJNA325248	GCA_004373915.1	Contig	6.56306	66.3	-	-	37	2019-03-25
	ATCC BAA-2110	SAMN06320147	PRJNA325248	GCA_002237075.1	Contig	6.59078	66.4	-	-	26	2017-07-28
	Zw64_2	SAMN10478562	PRJNA325248	GCA_003974425.1	Contig	6.58658	66.3	-	-	51	2018-12-27
	HCF5	SAMN10478552	PRJNA325248	GCA_003974035.1	Contig	6.75195	66.1	-	-	47	2018-12-27
	A19	SAMN07424036	PRJNA325248	GCA_003837725.1	Contig	6.27753	66.5	-	-	37	2018-11-26
	PAC22A	SAMN10478222	PRJNA325248	GCA_004373355.1	Contig	6.35941	66.5	-	-	29	2019-03-25
	Bo559	SAMN07424085	PRJNA325248	GCA_003837335.1	Contig	6.60518	66.2	-	-	44	2018-11-26
	5034388513	SAMN10478358	PRJNA325248	GCA_004370605.1	Contig	6.80722	66.2	-	-	30	2019-03-25
	PA-CL534a	SAMN10478294	PRJNA325248	GCA_004372235.1	Contig	6.81873	66.2	-	-	26	2019-03-25
	PAL1.35	SAMN15595451	PRJNA647613	GCA_013912965.1	Contig	6.39576	66.4	-	-	45	2020-07-29
	886-1	SAMN07423901	PRJNA325248	GCA_003840105.1	Contig	6.50891	66.3	-	-	37	2018-11-26
	5024383182	SAMN10478381	PRJNA325248	GCA_004371055.1	Contig	6.57472	66.3	-	-	31	2019-03-25
	Zw75_2	SAMN10478564	PRJNA325248	GCA_003974395.1	Contig	6.47752	66.3	-	-	35	2018-12-27
	5024382749-13	SAMN10478370	PRJNA325248	GCA_004371065.1	Scaffold	6.53089	66.3	-	-	26	2019-03-25
	WH-SGI-V-07263	SAMN04128712	PRJNA297679	GCA_001453015.1	Contig	7.58702	65.6	-	-	64	2015-11-30
	WH-SGI-V-07410	SAMN04128584	PRJNA297679	GCA_001451325.1	Contig	6.37021	66.3	-	-	68	2015-11-30
	WH-SGI-V-07226	SAMN04128532	PRJNA297679	GCA_001449865.1	Contig	6.29021	66.5	-	-	47	2015-11-30
	AMT0026-2	SAMN10478467	PRJNA325248	GCA_003975425.1	Contig	6.77032	66.1	-	-	31	2018-12-27
	AUS719	SAMN07424008	PRJNA325248	GCA_003838625.1	Contig	6.24422	66.5	-	-	42	2018-11-26
	DUN-007-2	SAMN07424131	PRJNA325248	GCA_003835765.1	Scaffold	6.77207	66.2	-	-	48	2018-11-26
	WH-SGI-V-07630	SAMN04128640	PRJNA297679	GCA_001452075.1	Scaffold	6.47252	66.4	-	-	63	2015-11-30
	WH-SGI-V-07495	SAMN04128614	PRJNA297679	GCA_001451755.1	Scaffold	7.19285	65.8	-	-	66	2015-11-30
	AUS154	SAMN07423973	PRJNA325248	GCA_003839105.1	Contig	6.34137	66.5	-	-	26	2018-11-26
	PAC91A	SAMN10478252	PRJNA325248	GCA_004372995.1	Contig	6.78158	66.2	-	-	37	2019-03-25
	PAL1.8	SAMN15595425	PRJNA647613	GCA_013913375.1	Contig	6.36196	66.5	-	-	38	2020-07-29
	PAL1.40	SAMN15595456	PRJNA647613	GCA_013912865.1	Contig	6.32563	66.5	-	-	33	2020-07-29
	AUS151	SAMN07423972	PRJNA325248	GCA_003839125.1	Contig	6.31292	66.5	-	-	38	2018-11-26
	DUN-001-3B	SAMN07424122	PRJNA325248	GCA_003835945.1	Contig	6.24804	66.3	-	-	42	2018-11-26
	MCF182	SAMN10478526	PRJNA325248	GCA_003974795.1	Contig	6.36112	66.4	-	-	42	2018-12-27
	AUS307	SAMN07424004	PRJNA325248	GCA_003838645.1	Contig	6.76954	66	-	-	37	2018-11-26
	2810	SAMN10478492	PRJNA325248	GCA_003975185.1	Contig	6.33641	66.4	-	-	32	2018-12-27
	H3	SAMN07424149	PRJNA325248	GCA_003834945.1	Contig	6.36557	66.4	-	-	42	2018-11-26
	MRSN7014	SAMN09788325	PRJNA446057	GCA_003968115.1	Contig	6.42045	66.4	-	-	57	2018-12-24
	AMT0026-1	SAMN10478466	PRJNA325248	GCA_003976265.1	Contig	6.76989	66.1	-	-	32	2018-12-27
	WH-SGI-V-07506	SAMN04128625	PRJNA297679	GCA_001453265.1	Contig	6.5909	66.3	-	-	56	2015-11-30
	151 Assistante	SAMN06547047	PRJNA378495	GCA_002312145.1	Contig	6.66822	66.3	-	-	41	2017-09-19
	MRSN390231	SAMN09788343	PRJNA446057	GCA_003968935.1	Contig	6.14985	66.4	-	-	42	2018-12-24
	SMC1585	SAMN10478566	PRJNA325248	GCA_003974385.1	Contig	6.7142	66.3	-	-	57	2018-12-27
	19	SAMN10478408	PRJNA325248	GCA_004370865.1	Contig	6.68146	66.2	-	-	43	2019-03-25
	278S180511BSL_PA1	SAMN10478168	PRJNA325248	GCA_004375075.1	Contig	6.93493	66.2	-	-	43	2019-03-25
	HCF19	SAMN10478542	PRJNA325248	GCA_003974115.1	Contig	6.44104	66.4	-	-	36	2018-12-27
	AUS210	SAMN07423919	PRJNA325248	GCA_003839915.1	Contig	6.356	66.5	-	-	33	2018-11-26
	MCF430	SAMN10478518	PRJNA325248	GCA_003974885.1	Contig	6.27396	66.5	-	-	23	2018-12-27
	2S030611BSL_PA1	SAMN10478139	PRJNA325248	GCA_004375515.1	Contig	6.59613	66.3	-	-	38	2019-03-25
	WH-SGI-V-07382	SAMN04128567	PRJNA297679	GCA_001450875.1	Contig	6.90707	66.2	-	-	114	2015-11-30
	NMI505/11	SAMN15489099	PRJNA645026	GCA_013421305.1	Contig	7.26748	65.7	-	-	137	2020-07-16
	136S260811BSL_PA3	SAMN10478148	PRJNA325248	GCA_004375585.1	Contig	6.29813	66.6	-	-	30	2019-03-25
	59.2	SAMN07424042	PRJNA325248	GCA_003836925.1	Contig	6.37489	66.5	-	-	38	2018-11-26
	192S190811BSL_PA3	SAMN10478156	PRJNA325248	GCA_004375265.1	Contig	6.30223	66.5	-	-	38	2019-03-25
	AUS283	SAMN07423949	PRJNA325248	GCA_003839375.1	Contig	6.80539	66.1	-	-	42	2018-11-26
	6D92(H)	SAMN05226622	PRJNA325248	GCA_003698485.1	Contig	6.28282	66.3	-	-	25	2018-10-30
	PA-W42	SAMN07424237	PRJNA325248	GCA_003833955.1	Contig	7.0773	66	-	-	49	2018-11-26
	WH-SGI-V-07705	SAMN04128690	PRJNA297679	GCA_001453755.1	Contig	6.80276	66.1	-	-	130	2015-11-30
	982	SAMN07423898	PRJNA325248	GCA_003840165.1	Contig	6.47773	66.4	-	-	40	2018-11-26
	U435	SAMN07424114	PRJNA325248	GCA_003836035.1	Contig	6.29763	66.5	-	-	35	2018-11-26
	278S180511BSL_PA2	SAMN10478169	PRJNA325248	GCA_004374395.1	Contig	6.93244	66.2	-	-	39	2019-03-25
	W5Aug16	SAMN07424080	PRJNA325248	GCA_003836445.1	Contig	6.99782	66.1	-	-	55	2018-11-26
	223	SAMEA6109560	PRJEB35006	GCA_902633045.1	Contig	6.44609	66.4	-	-	46	2020-02-28
	MSB3405	SAMN07424102	PRJNA325248	GCA_003836065.1	Contig	6.29342	66.5	-	-	41	2018-11-26
	PAC74A	SAMN10478193	PRJNA325248	GCA_004374485.1	Contig	6.58025	66.3	-	-	49	2019-03-25
	298S020611BSL_PA1	SAMN10478175	PRJNA325248	GCA_004374315.1	Contig	6.89414	66	-	-	42	2019-03-25
	5991	SAMN10478309	PRJNA325248	GCA_004371825.1	Contig	6.78578	66.2	-	-	44	2019-03-25
	NMI5912/09	SAMN15489097	PRJNA645026	GCA_013421225.1	Contig	6.85769	65.9	-	-	125	2020-07-16
	21BR	SAMN07424214	PRJNA325248	GCA_003833865.1	Contig	6.66886	66.2	-	-	52	2018-11-26
	AUS460	SAMN07423935	PRJNA325248	GCA_003840835.1	Contig	6.5057	66.3	-	-	43	2018-11-26
	Jp97	SAMN07424066	PRJNA325248	GCA_003837505.1	Contig	6.63573	66.2	-	-	44	2018-11-26
	env068	SAMN07504783	PRJNA393338	GCA_002330885.1	Contig	6.51666	66.3	-	-	79	2017-09-21
	AUS125	SAMN10478430	PRJNA325248	GCA_003976875.1	Contig	6.98641	65.5	-	-	37	2018-12-27
	PA-CL528	SAMN10478291	PRJNA325248	GCA_004372695.1	Contig	6.81613	66.2	-	-	23	2019-03-25
	WH-SGI-V-07709	SAMN04128694	PRJNA297679	GCA_001452755.1	Contig	6.88475	65.7	-	-	117	2015-11-30
	VNMU141	SAMN13701850	PRJNA598234	GCA_009887745.1	Contig	6.54426	66.3	-	-	59	2020-01-16
	12	SAMN10478400	PRJNA325248	GCA_004370885.1	Contig	6.40432	66.4	-	-	37	2019-03-25
	WH-SGI-V-07187	SAMN04128526	PRJNA297679	GCA_001449785.1	Contig	6.32097	66.5	-	-	67	2015-11-30
	PA-CL527	SAMN10478290	PRJNA325248	GCA_004372675.1	Contig	6.82089	66.2	-	-	34	2019-03-25
	MRSN1612	SAMN09788389	PRJNA446057	GCA_003969725.1	Contig	6.50698	66.2	-	-	88	2018-12-24
	578-B	SAMN06547039	PRJNA378495	GCA_002312235.1	Contig	6.30257	66.5	-	-	32	2017-09-19
	5054408350-22	SAMN10478357	PRJNA325248	GCA_004371235.1	Contig	6.58167	66.3	-	-	35	2019-03-25
	AU11990	SAMN04436494	PRJNA309533	GCA_001555255.1	Contig	6.32133	66.5	-	-	39	2016-02-09
	AUS149	SAMN07424006	PRJNA325248	GCA_003838665.1	Contig	6.39055	66.5	-	-	50	2018-11-26
	E2	SAMN07424189	PRJNA325248	GCA_003834455.1	Contig	6.3823	66.4	-	-	33	2018-11-26
	DUN-008	SAMN07424132	PRJNA325248	GCA_003835865.1	Contig	6.5499	66.2	-	-	52	2018-11-26
	205BR	SAMN07424212	PRJNA325248	GCA_003833885.1	Contig	6.72401	66.2	-	-	54	2018-11-26
	PAC44B	SAMN10478227	PRJNA325248	GCA_004378735.1	Contig	6.77532	66.2	-	-	33	2019-03-26
	369	SAMEA2357567	PRJEB5438	GCA_900146975.1	Contig	6.31536	66.5	-	-	54	2016-12-09
	PAC44A	SAMN10478226	PRJNA325248	GCA_004378745.1	Contig	6.77428	66.2	-	-	33	2019-03-26
	MRSN373401	SAMN09788344	PRJNA446057	GCA_003968955.1	Contig	6.98598	66	-	-	75	2018-12-24
	MRSN11281	SAMN09788411	PRJNA446057	GCA_003969965.1	Contig	6.32348	66.5	-	-	48	2018-12-24
	MRSN994	SAMN09788315	PRJNA446057	GCA_003968035.1	Contig	6.73411	66.1	-	-	57	2018-12-24
	AUS518	SAMN07423913	PRJNA325248	GCA_003840925.1	Contig	6.5872	66.3	-	-	44	2018-11-26
	WH-SGI-V-07620	SAMN04128630	PRJNA297679	GCA_001453305.1	Contig	6.54594	66.4	-	-	58	2015-11-30
	AT40	SAMN07423906	PRJNA325248	GCA_003840055.1	Scaffold	6.65202	66.3	-	-	42	2018-11-26
	PAC118A	SAMN10478232	PRJNA325248	GCA_004373765.1	Contig	6.66137	66.3	-	-	43	2019-03-25
	AT7	SAMN07423903	PRJNA325248	GCA_003841125.1	Contig	6.65238	66.3	-	-	45	2018-11-26
	AUS110	SAMN10478427	PRJNA325248	GCA_003976865.1	Contig	6.44814	66.3	-	-	47	2018-12-27
	AUS309	SAMN07424005	PRJNA325248	GCA_003838685.1	Contig	6.29985	66.5	-	-	63	2018-11-26
	AUS674	SAMN07423987	PRJNA325248	GCA_003840425.1	Contig	6.49378	66.4	-	-	38	2018-11-26
	HM301	SAMN07424183	PRJNA325248	GCA_003834565.1	Contig	6.72256	66.3	-	-	45	2018-11-26
	HM300	SAMN07424182	PRJNA325248	GCA_003834585.1	Contig	6.72473	66.3	-	-	47	2018-11-26
	WH-SGI-V-07484	SAMN04128603	PRJNA297679	GCA_001451565.1	Contig	6.70742	66.2	-	-	92	2015-11-30
	AUS392	SAMN07423975	PRJNA325248	GCA_003839035.1	Contig	6.35941	66.5	-	-	40	2018-11-26
	WH-SGI-V-07058	SAMN04128481	PRJNA297679	GCA_001449155.1	Scaffold	6.37992	66.5	-	-	57	2015-11-30
	14672	SAMN04129521	PRJNA297686	GCA_001414165.1	Scaffold	6.34919	66.5	-	-	12	2015-10-26
	MSB2949	SAMN07424100	PRJNA325248	GCA_003836085.1	Contig	6.30551	66.4	-	-	37	2018-11-26
	WH-SGI-V-07681	SAMN04128666	PRJNA297679	GCA_001452415.1	Contig	6.58124	66.3	-	-	74	2015-11-30
	env193	SAMN07504824	PRJNA393338	GCA_002326665.1	Contig	6.24252	66.5	-	-	49	2017-09-21
	AUS339	SAMN07423939	PRJNA325248	GCA_003839525.1	Contig	6.43287	66.3	-	-	51	2018-11-26
	PAC38B	SAMN10478244	PRJNA325248	GCA_004373655.1	Contig	6.28161	66.5	-	-	27	2019-03-25
	PA-W15	SAMN07423878	PRJNA325248	GCA_003841715.1	Contig	6.4525	66.4	-	-	31	2018-11-26
	JYH21	SAMN10478512	PRJNA325248	GCA_003975825.1	Contig	6.51199	66.4	-	-	33	2018-12-27
	ATCC BAA-2114	SAMN06320151	PRJNA325248	GCA_002237055.1	Scaffold	6.23854	66.6	-	-	23	2017-07-28
	L30	SAMN12712232	PRJNA564419	GCA_008632655.1	Scaffold	6.9968	64.2	-	-	1393	2019-09-20
	2C22	SAMN05226631	PRJNA325248	GCA_003698025.1	Contig	6.4865	66.4	-	-	36	2018-10-30
	AU15431	SAMN04436478	PRJNA309533	GCA_001554585.1	Contig	6.54538	66.3	-	-	39	2016-02-09
	WH-SGI-V-07049	SAMN04128487	PRJNA297679	GCA_001449245.1	Contig	6.39299	66.4	-	-	79	2015-11-30
	2.1	SAMN10478390	PRJNA325248	GCA_004370195.1	Contig	6.45367	66.3	-	-	38	2019-03-25
	Jp60	SAMN10478472	PRJNA325248	GCA_003976185.1	Contig	6.96666	66	-	-	55	2018-12-27
	WH-SGI-V-07491	SAMN04128610	PRJNA297679	GCA_001451705.1	Scaffold	6.52598	66.3	-	-	53	2015-11-30
	MRSN436311	SAMN09788339	PRJNA446057	GCA_003968895.1	Contig	6.47336	66.4	-	-	52	2018-12-24
	AUS305	SAMN07424003	PRJNA325248	GCA_003840285.1	Contig	6.42662	66.3	-	-	41	2018-11-26
	E2758	SAMN10478494	PRJNA325248	GCA_003975105.1	Contig	6.39825	66.5	-	-	35	2018-12-27
	CPHL10299	SAMN07424059	PRJNA325248	GCA_003836625.1	Contig	6.33829	66.5	-	-	37	2018-11-26
	207	SAMEA6109556	PRJEB35006	GCA_902633025.1	Contig	6.28017	66.5	-	-	43	2020-02-28
	Liverpool Epidemic Strain	SAMEA2732147	PRJEB6642	GCA_000823925.1	Contig	6.46144	66.5	-	-	71	2014-09-06
	Liverpool Epidemic Strain	SAMEA2733078	PRJEB6642	GCA_000824645.1	Contig	6.46118	66.5	-	-	75	2014-09-05
	175BR	SAMN07424210	PRJNA325248	GCA_003834265.1	Contig	6.85407	66.1	-	-	46	2018-11-26
	172BR	SAMN07424213	PRJNA325248	GCA_003834225.1	Contig	6.85988	66.1	-	-	46	2018-11-26
	Liverpool Epidemic Strain	SAMEA2733076	PRJEB6642	GCA_000824605.1	Contig	6.46192	66.5	-	-	74	2014-09-06
	WH-SGI-V-07413	SAMN04128587	PRJNA297679	GCA_001451175.1	Contig	6.30199	66.5	-	-	67	2015-11-30
	Liverpool Epidemic Strain	SAMEA2733022	PRJEB6642	GCA_000824505.1	Contig	6.46132	66.5	-	-	69	2014-09-05
	CF16053	SAMN12635929	PRJNA562177	GCA_008244575.1	Contig	6.17457	66.6	-	-	52	2019-09-02
	136S260811BSL_PA1	SAMN10478146	PRJNA325248	GCA_004375385.1	Contig	6.29526	66.6	-	-	31	2019-03-25
	PA-CL516	SAMN10478281	PRJNA325248	GCA_004372775.1	Contig	6.7863	66.2	-	-	26	2019-03-25
	Liverpool Epidemic Strain	SAMEA2732146	PRJEB6642	GCA_000823905.1	Contig	6.45756	66.5	-	-	57	2014-09-06
	Liverpool Epidemic Strain	SAMEA2732153	PRJEB6642	GCA_000824045.1	Contig	6.45749	66.5	-	-	64	2014-09-06
	PA-W44	SAMN07424239	PRJNA325248	GCA_003833485.1	Contig	6.38687	66.4	-	-	36	2018-11-26
	Liverpool Epidemic Strain	SAMEA2732174	PRJEB6642	GCA_000824145.1	Contig	6.45717	66.5	-	-	63	2014-09-05
	Liverpool Epidemic Strain	SAMEA2733096	PRJEB6642	GCA_000824665.1	Contig	6.45702	66.5	-	-	59	2014-09-05
	6097.1	SAMN10478339	PRJNA325248	GCA_004370835.1	Contig	6.33602	66.5	-	-	36	2019-03-25
	AU12424	SAMN04436496	PRJNA309533	GCA_001554875.1	Contig	6.32079	66.5	-	-	38	2016-02-09
	Site 7	SAMN06547048	PRJNA378495	GCA_002312135.1	Contig	6.66634	66.3	-	-	54	2017-09-19
	39145	SAMN07423908	PRJNA325248	GCA_003839945.1	Contig	6.71112	66.2	-	-	54	2018-11-26
	PA-W28	SAMN07424228	PRJNA325248	GCA_003834025.1	Contig	6.78225	65.9	-	-	43	2018-11-26
	U0288B	SAMN07424105	PRJNA325248	GCA_003858115.1	Contig	6.3918	66.4	-	-	35	2018-12-03
	AUS139	SAMN10478433	PRJNA325248	GCA_003976465.1	Contig	7.12073	65.3	-	-	48	2018-12-27
	NMI18/09	SAMN15489096	PRJNA645026	GCA_013421205.1	Contig	6.96009	65.8	-	-	80	2020-07-16
	DUN-015A	SAMN07424137	PRJNA325248	GCA_003835725.1	Contig	6.84306	65.9	-	-	37	2018-11-26
	PA-W38	SAMN07424235	PRJNA325248	GCA_003833605.1	Contig	6.79917	66.2	-	-	52	2018-11-26
	AUS195	SAMN07423914	PRJNA325248	GCA_003841015.1	Contig	6.44288	66.3	-	-	47	2018-11-26
	PAC117B	SAMN10478209	PRJNA325248	GCA_004373575.1	Contig	6.38673	66.4	-	-	35	2019-03-25
	585	SAMN06547024	PRJNA378495	GCA_002312465.1	Contig	6.31014	66.6	-	-	37	2017-09-19
	AA43	SAMN07424216	PRJNA325248	GCA_003833745.1	Contig	6.26358	66.5	-	-	47	2018-11-26
	NFHH01	SAMN03097710	PRJEB19691	GCA_900168095.1	Scaffold	6.36097	66.5	-	-	32	2017-03-08
	37s051011BSL_PA1	SAMN10478141	PRJNA325248	GCA_004375455.1	Contig	6.21618	66.4	-	-	38	2019-03-25
	PAL1.67	SAMN15595479	PRJNA647613	GCA_014040825.1	Contig	6.92671	66.1	-	-	58	2020-08-01
	AUS227	SAMN10478420	PRJNA325248	GCA_003976655.1	Contig	6.50779	66.5	-	-	44	2018-12-27
	AA44	SAMN07424217	PRJNA325248	GCA_003833845.1	Contig	6.25538	66.5	-	-	38	2018-11-26
	Lo049	SAMN04029213	PRJNA294726	GCA_001756355.1	Contig	6.84681	66	-	-	49	2016-10-11
	So098	SAMN07424029	PRJNA325248	GCA_003837105.1	Contig	7.08813	65.6	-	-	65	2018-11-26
	PA-W25	SAMN07423884	PRJNA325248	GCA_003841565.1	Contig	6.79107	66.2	-	-	47	2018-11-26
	SMC5450	SAMN10478570	PRJNA325248	GCA_003974315.1	Contig	6.43522	66.3	-	-	45	2018-12-27
	WH-SGI-V-07236	SAMN04128542	PRJNA297679	GCA_001450745.1	Contig	6.29424	66.5	-	-	54	2015-11-30
	6089	SAMN10478331	PRJNA325248	GCA_004371415.1	Contig	6.42892	66.3	-	-	43	2019-03-25
	NMI5352/14	SAMN15489105	PRJNA645026	GCA_013421145.1	Contig	7.37997	65.5	-	-	120	2020-07-16
	CPHL950	SAMN07424052	PRJNA325248	GCA_003837565.1	Contig	6.38938	66.4	-	-	31	2018-11-26
	197S020911BSL_PA2	SAMN10478158	PRJNA325248	GCA_004375195.1	Contig	6.30734	66.6	-	-	29	2019-03-25
	AUS238	SAMN07423946	PRJNA325248	GCA_003840695.1	Contig	6.29653	66.5	-	-	47	2018-11-26
	175S070312EX2DAY21_PA1	SAMN10478152	PRJNA325248	GCA_004375325.1	Contig	6.29808	66.6	-	-	31	2019-03-25
	PSA-11	SAMEA4521282	PRJEB16535	GCA_900106135.1	Scaffold	6.65708	66.1	-	-	104	2019-09-30
	PAC84A	SAMN10478223	PRJNA325248	GCA_004373365.1	Contig	6.36024	66.5	-	-	28	2019-03-25
	6088	SAMN10478330	PRJNA325248	GCA_004372045.1	Contig	6.64553	66.2	-	-	47	2019-03-25
	JYH26	SAMN07424208	PRJNA325248	GCA_003834165.1	Contig	6.8904	66.1	-	-	64	2018-11-26
	LiP11	SAMN07424165	PRJNA325248	GCA_003835575.1	Contig	6.39676	66.5	-	-	43	2018-11-26
	LiP11	SAMN14453442	PRJNA615626	GCA_013619835.1	Contig	6.3967	66.5	-	-	42	2020-07-24
	AU17550	SAMN04436508	PRJNA309533	GCA_001555015.1	Contig	6.25556	66.6	-	-	35	2016-02-09
	WH-SGI-V-07222	SAMN04128528	PRJNA297679	GCA_001450635.1	Scaffold	6.67276	66.3	-	-	104	2015-11-30
	66S100212BSL _PA1	SAMN10478144	PRJNA325248	GCA_004375425.1	Contig	6.65082	66.3	-	-	57	2019-03-25
	15	SAMN10478404	PRJNA325248	GCA_004370015.1	Contig	7.1107	65.8	-	-	50	2019-03-25
	LiP2a	SAMN07424153	PRJNA325248	GCA_003834965.1	Contig	6.48367	66.5	-	-	44	2018-11-26
	LiP2a	SAMN14453448	PRJNA615626	GCA_013619585.1	Contig	6.48366	66.5	-	-	44	2020-07-24
	41004355322	SAMN10478347	PRJNA325248	GCA_004371315.1	Contig	6.97277	65.9	-	-	44	2019-03-25
	14650	SAMN04128839	PRJNA297686	GCA_001414085.1	Scaffold	6.36753	66.5	-	-	11	2015-10-26
	152504sp2	SAMN07423902	PRJNA325248	GCA_003840095.1	Contig	6.63935	66.2	-	-	40	2018-11-26
	Liverpool Epidemic Strain	SAMEA2732156	PRJEB6642	GCA_000824105.1	Contig	6.45641	66.5	-	-	63	2014-09-06
	Liverpool Epidemic Strain	SAMEA2733011	PRJEB6642	GCA_000824485.1	Contig	6.45685	66.5	-	-	62	2014-09-05
	Liverpool Epidemic Strain	SAMEA2733024	PRJEB6642	GCA_000824545.1	Contig	6.45706	66.5	-	-	61	2014-09-05
	AU5471	SAMN04436467	PRJNA309533	GCA_001554325.1	Contig	6.57612	66.3	-	-	48	2016-02-09
	6097.3	SAMN10478340	PRJNA325248	GCA_004370815.1	Contig	6.33899	66.5	-	-	38	2019-03-25
	WH-SGI-V-07500	SAMN04128619	PRJNA297679	GCA_001451835.1	Scaffold	6.45082	66.2	-	-	63	2015-11-30
	HM293	SAMN07424179	PRJNA325248	GCA_003835395.1	Contig	6.73548	66.3	-	-	64	2018-11-26
	PA-CL521b	SAMN10478287	PRJNA325248	GCA_004372295.1	Contig	7.01007	66.1	-	-	47	2019-03-25
	PAC13C	SAMN10478207	PRJNA325248	GCA_004373865.1	Contig	6.39046	66.4	-	-	45	2019-03-25
	6822	SAMN05226610	PRJNA325248	GCA_003698365.1	Contig	6.19174	66.6	-	-	27	2018-10-30
	HM299	SAMN07424181	PRJNA325248	GCA_003834645.1	Contig	6.74261	66.3	-	-	75	2018-11-26
	A3	SAMN07424142	PRJNA325248	GCA_003835695.1	Contig	7.05644	65.9	-	-	52	2018-11-26
	PAC56A	SAMN10478214	PRJNA325248	GCA_004373475.1	Contig	6.28716	66.5	-	-	35	2019-03-25
	E82A	SAMN05226618	PRJNA325248	GCA_003698435.1	Contig	6.34334	66.5	-	-	32	2018-10-30
	PA-CL547b	SAMN10478299	PRJNA325248	GCA_004372195.1	Contig	6.81642	66.2	-	-	30	2019-03-25
	LiP2b	SAMN07424154	PRJNA325248	GCA_003834835.1	Contig	6.48351	66.5	-	-	40	2018-11-26
	LiP2b	SAMN14453449	PRJNA615626	GCA_013619695.1	Contig	6.48332	66.5	-	-	40	2020-07-24
	NMI333/14	SAMN15489103	PRJNA645026	GCA_013421125.1	Contig	7.21929	65.7	-	-	105	2020-07-16
	1600	SAMN10484667	PRJNA507097	GCA_003863635.1	Contig	6.31557	66.5	-	-	63	2018-12-04
	6098	SAMN10478341	PRJNA325248	GCA_004370795.1	Scaffold	6.3328	66.5	-	-	44	2019-03-25
	318S170811BSL_PA2	SAMN10478178	PRJNA325248	GCA_004374305.1	Contig	6.54051	66.3	-	-	43	2019-03-25
	AUS301	SAMN07423934	PRJNA325248	GCA_003840785.1	Contig	6.54239	66.3	-	-	56	2018-11-26
	KT1115	SAMN13698088	PRJNA516258	GCA_009833435.1	Contig	6.46499	66.4	-	-	47	2020-01-07
	DUN-001-2A	SAMN07424119	PRJNA325248	GCA_003835875.1	Scaffold	6.24548	66.3	-	-	42	2018-11-26
	PAC9A	SAMN10478197	PRJNA325248	GCA_004373985.1	Contig	6.43104	66.4	-	-	33	2019-03-25
	110238627	SAMN10478374	PRJNA325248	GCA_004370405.1	Contig	7.13245	65.9	-	-	56	2019-03-25
	PAC81B	SAMN10478251	PRJNA325248	GCA_004373015.1	Contig	6.66312	66.2	-	-	45	2019-03-25
	PAC60A	SAMN10478247	PRJNA325248	GCA_004373075.1	Contig	6.26835	66.5	-	-	36	2019-03-25
	318S170811BSL_PA1	SAMN10478177	PRJNA325248	GCA_004374295.1	Contig	6.50486	66.3	-	-	48	2019-03-25
	10	SAMN10478398	PRJNA325248	GCA_004370105.1	Contig	6.38523	66.4	-	-	37	2019-03-25
	PAL1.44	SAMN15595459	PRJNA647613	GCA_013912795.1	Contig	6.40161	66.5	-	-	41	2020-07-29
	SCH_ABX06	SAMN06289364	PRJNA369567	GCA_002001275.1	Contig	6.57308	66.3	-	-	68	2017-02-16
	AAK/M5	SAMN15676249	PRJNA649053	GCA_014076625.1	Scaffold	6.59559	65.3	-	-	155	2020-08-05
	AUS595	SAMN07423997	PRJNA325248	GCA_003838815.1	Contig	6.85993	66.1	-	-	48	2018-11-26
	5993	SAMN10478311	PRJNA325248	GCA_004371735.1	Contig	6.79348	66.2	-	-	44	2019-03-25
	PA-W21	SAMN07424225	PRJNA325248	GCA_003834085.1	Contig	6.79426	66.2	-	-	41	2018-11-26
	4012(0)	SAMN05226617	PRJNA325248	GCA_003698785.1	Contig	6.19291	66.5	-	-	31	2018-10-30
	LiP12	SAMN07424166	PRJNA325248	GCA_003835525.1	Contig	6.45824	66.5	-	-	45	2018-11-26
	LiP12	SAMN14453443	PRJNA615626	GCA_013619775.1	Contig	6.45799	66.5	-	-	45	2020-07-24
	LiP5	SAMN07424158	PRJNA325248	GCA_003834785.1	Contig	6.47924	66.5	-	-	44	2018-11-26
	LiP3	SAMN07424156	PRJNA325248	GCA_003834925.1	Contig	6.45593	66.4	-	-	37	2018-11-26
	LiP3	SAMN14453451	PRJNA615626	GCA_013619595.1	Contig	6.45561	66.4	-	-	37	2020-07-24
	LiP5	SAMN14453452	PRJNA615626	GCA_013619565.1	Contig	6.47909	66.5	-	-	42	2020-07-24
	LiP10b	SAMN07424164	PRJNA325248	GCA_003834725.1	Contig	6.48153	66.5	-	-	40	2018-11-26
	LiP10b	SAMN14453441	PRJNA615626	GCA_013619765.1	Contig	6.48153	66.5	-	-	40	2020-07-24
	AUS491	SAMN07423980	PRJNA325248	GCA_003840495.1	Contig	6.34747	66.5	-	-	34	2018-11-26
	PA235	SAMN16123417	PRJNA590804	GCA_014672935.1	Contig	6.27957	66.6	-	-	55	2020-09-21
	WH-SGI-V-07282	SAMN04128725	PRJNA297679	GCA_001453075.1	Contig	6.25704	66.5	-	-	56	2015-11-30
	AUS122	SAMN10478429	PRJNA325248	GCA_003976545.1	Contig	6.6265	66.1	-	-	58	2018-12-27
	NN5	SAMN10478560	PRJNA325248	GCA_003974455.1	Contig	6.37473	66.4	-	-	42	2018-12-27
	PA102	SAMN08435076	PRJNA431326	GCA_003332585.1	Contig	6.24535	66.5	-	-	61	2018-07-20
	VD329	SAMN06547018	PRJNA378495	GCA_002312505.1	Contig	6.39658	66.4	-	-	38	2017-09-19
	PAL1.33	SAMN15595449	PRJNA647613	GCA_014040795.1	Contig	6.33965	66.5	-	-	51	2020-08-01
	S2239_16	SAMN07424098	PRJNA325248	GCA_003836255.1	Contig	6.29463	66.5	-	-	48	2018-11-26
	env101	SAMN07504792	PRJNA393338	GCA_002330775.1	Contig	6.34223	66.5	-	-	47	2017-09-21
	LiA133_2003	SAMN07424071	PRJNA325248	GCA_003836525.1	Scaffold	6.31346	66.4	-	-	47	2018-11-26
	NSPa40	SAMN11811885	PRJNA544998	GCA_011683035.1	Scaffold	7.17894	65.6	-	-	77	2020-03-23
	CPa40	SAMN11811886	PRJNA544998	GCA_011682995.1	Scaffold	7.32221	65.4	-	-	80	2020-03-23
	S54485	SAMN07424194	PRJNA325248	GCA_003835495.1	Contig	6.86466	66.1	-	-	49	2018-11-26
	PAL1.13	SAMN15595430	PRJNA647613	GCA_013913295.1	Contig	6.39899	66.5	-	-	56	2020-07-29
	SCH_ABX03	SAMN06289361	PRJNA369567	GCA_002001315.1	Contig	6.69501	66.3	-	-	61	2017-02-16
	U413A	SAMN07424112	PRJNA325248	GCA_003835955.1	Contig	6.32863	66.4	-	-	44	2018-11-26
	WH-SGI-V-07505	SAMN04128624	PRJNA297679	GCA_001451895.1	Contig	7.19483	65.8	-	-	74	2015-11-30
	PA126	SAMN13340377	PRJNA590804	GCA_009727515.1	Contig	6.47081	66.4	-	-	78	2019-12-03
	379	SAMEA2357577	PRJEB5438	GCA_900147055.1	Contig	6.31747	66.5	-	-	58	2016-12-09
	363	SAMEA2357561	PRJEB5438	GCA_900146905.1	Contig	6.29038	66.5	-	-	75	2016-12-09
	AUS226	SAMN10478419	PRJNA325248	GCA_003976665.1	Contig	6.23503	66.4	-	-	46	2018-12-27
	145S200511BSL_PA2	SAMN10478151	PRJNA325248	GCA_004375285.1	Contig	6.33436	66.4	-	-	46	2019-03-25
	env065b	SAMN07504782	PRJNA393338	GCA_002330395.1	Contig	6.30072	66.5	-	-	59	2017-09-21
	360	SAMEA2357558	PRJEB5438	GCA_900146875.1	Contig	6.31974	66.5	-	-	63	2016-12-09
	364	SAMEA2357562	PRJEB5438	GCA_900146945.1	Contig	6.3219	66.5	-	-	67	2016-12-09
	353	SAMEA2357550	PRJEB5438	GCA_900146805.1	Contig	6.2665	66.5	-	-	65	2016-12-09
	359	SAMEA2357556	PRJEB5438	GCA_900146865.1	Contig	6.36763	66.4	-	-	60	2016-12-09
	358	SAMEA2357555	PRJEB5438	GCA_900146855.1	Contig	6.36632	66.4	-	-	58	2016-12-09
	IDEXX_Canine4	SAMN07424050	PRJNA325248	GCA_003836765.1	Contig	6.75217	66.1	-	-	47	2018-11-26
	W15Dec14	SAMN10478484	PRJNA325248	GCA_003975245.1	Contig	6.7263	66.2	-	-	44	2018-12-27
	377	SAMEA2357575	PRJEB5438	GCA_900147025.1	Contig	6.27779	66.5	-	-	53	2016-12-09
	3	SAMN10478391	PRJNA325248	GCA_004370205.1	Contig	6.35846	66.4	-	-	33	2019-03-25
	43CFBRPA	SAMN10478575	PRJNA325248	GCA_003973735.1	Contig	6.38636	66.4	-	-	38	2018-12-27
	AUS439	SAMN07423993	PRJNA325248	GCA_003838865.1	Contig	6.98636	66	-	-	60	2018-11-26
	WH-SGI-V-07230	SAMN04128536	PRJNA297679	GCA_001450705.1	Scaffold	6.5861	66.3	-	-	68	2015-11-30
	GO70	SAMN12217299	PRJNA552551	GCA_007004365.1	Contig	6.43074	66.4	-	-	69	2019-07-15
	WH-SGI-V-07375	SAMN04128560	PRJNA297679	GCA_001450225.1	Contig	6.35258	66.5	-	-	56	2015-11-30
	PA-W12	SAMN07423876	PRJNA325248	GCA_003841235.1	Contig	6.68169	66.2	-	-	38	2018-11-26
	MRSN315	SAMN09788352	PRJNA446057	GCA_003968375.1	Contig	6.69692	66.2	-	-	58	2018-12-24
	AUS328	SAMN07423941	PRJNA325248	GCA_003839625.1	Contig	6.3699	66.4	-	-	50	2018-11-26
	F1-DN-2	SAMN07424247	PRJNA325248	GCA_003833465.1	Contig	6.74554	66.2	-	-	42	2018-11-26
	AUS462	SAMN07423928	PRJNA325248	GCA_003840945.1	Contig	6.85315	66	-	-	49	2018-11-26
	RTE4	SAMN16261281	PRJNA665558	GCA_014892595.1	Scaffold	6.33731	66.5	-	-	93	2020-10-13
	HIAE_PA09	SAMN08913635	PRJNA449616	GCA_003055265.1	Contig	6.57514	66.3	-	-	58	2018-04-17
	AUS156	SAMN10478438	PRJNA325248	GCA_003976495.1	Contig	6.30084	66.5	-	-	46	2018-12-27
	PA-W35	SAMN07423889	PRJNA325248	GCA_003841575.1	Contig	6.4359	66.3	-	-	28	2018-11-26
	PA-W2	SAMN07423870	PRJNA325248	GCA_003841815.1	Contig	6.50208	66.3	-	-	35	2018-11-26
	PUPa3	SAMN07424021	PRJNA325248	GCA_003838485.1	Contig	6.33307	66.5	-	-	37	2018-11-26
	U421	SAMN07424113	PRJNA325248	GCA_003836075.1	Contig	6.20183	66.6	-	-	39	2018-11-26
	PAC93B	SAMN10478195	PRJNA325248	GCA_004374075.1	Contig	6.64892	66.3	-	-	51	2019-03-25
	18	SAMN10478407	PRJNA325248	GCA_004369975.1	Contig	6.3277	66.5	-	-	43	2019-03-25
	AUS504	SAMN07423942	PRJNA325248	GCA_003839475.1	Contig	6.31726	66.5	-	-	46	2018-11-26
	WH-SGI-V-07291	SAMN04128731	PRJNA297679	GCA_001454145.1	Scaffold	6.81339	66.1	-	-	130	2015-11-30
	AUS073	SAMN07423956	PRJNA325248	GCA_003839405.1	Contig	6.33472	66.5	-	-	58	2018-11-26
	Zw73_1	SAMN10478565	PRJNA325248	GCA_003973815.1	Contig	6.3411	66.3	-	-	41	2018-12-27
	3C52	SAMN05226630	PRJNA325248	GCA_003698035.1	Contig	6.85233	66	-	-	63	2018-10-30
	HCF367	SAMN10478550	PRJNA325248	GCA_003974535.1	Contig	6.33354	66.3	-	-	49	2018-12-27
	3C52(K)	SAMN05226608	PRJNA325248	GCA_003698705.1	Contig	6.50119	66.2	-	-	37	2018-10-30
	349	SAMEA2357546	PRJEB5438	GCA_900146775.1	Contig	6.31177	66.5	-	-	61	2016-12-09
	WH-SGI-V-07290	SAMN04128730	PRJNA297679	GCA_001454125.1	Contig	6.85319	66	-	-	95	2015-11-30
	WH-SGI-V-07428	SAMN04128602	PRJNA297679	GCA_001451525.1	Scaffold	6.28127	66.6	-	-	52	2015-11-30
	S4	SAMN18394808	PRJNA716108	GCA_017599515.1	Scaffold	6.64089	66.2	-	-	38	2021-03-28
	WH-SGI-V-07380	SAMN04128565	PRJNA297679	GCA_001450305.1	Contig	6.38611	66.4	-	-	111	2015-11-30
	Rsan-ver	SAMN07424020	PRJNA325248	GCA_003837775.1	Contig	6.84186	66.2	-	-	44	2018-11-26
	WH-SGI-V-07489	SAMN04128608	PRJNA297679	GCA_001451655.1	Scaffold	6.54526	66.3	-	-	75	2015-11-30
	5988.2	SAMN10478303	PRJNA325248	GCA_004371845.1	Contig	6.46817	66.3	-	-	40	2019-03-25
	MCF104	SAMN10478525	PRJNA325248	GCA_003974685.1	Contig	6.36843	66.3	-	-	64	2018-12-27
	PA169	SAMN13340380	PRJNA590804	GCA_009727465.1	Contig	6.39766	66.4	-	-	49	2019-12-03
	JYH12	SAMN07424202	PRJNA325248	GCA_003834285.1	Contig	6.7582	66.2	-	-	45	2018-11-26
	U454A	SAMN07424116	PRJNA325248	GCA_003835915.1	Contig	6.29039	66.5	-	-	35	2018-11-26
	JYH10	SAMN07424201	PRJNA325248	GCA_003835265.1	Contig	6.84693	65.9	-	-	42	2018-11-26
	PAL1.27	SAMN15595443	PRJNA647613	GCA_013913085.1	Contig	6.82356	66.2	-	-	51	2020-07-29
	5989	SAMN10478305	PRJNA325248	GCA_004371865.1	Contig	6.75391	66.3	-	-	40	2019-03-25
	20CFBRPA	SAMN10478572	PRJNA325248	GCA_003973795.1	Contig	6.39597	66.3	-	-	56	2018-12-27
	AUS066	SAMN07423955	PRJNA325248	GCA_003839305.1	Contig	6.22292	66.4	-	-	40	2018-11-26
	385	SAMEA2357584	PRJEB5438	GCA_900147115.1	Contig	6.98374	66	-	-	82	2016-12-09
	PAL1.14	SAMN15595431	PRJNA647613	GCA_013913275.1	Contig	6.93229	66.1	-	-	64	2020-07-29
	9092533235	SAMN10478364	PRJNA325248	GCA_004370525.1	Contig	6.88105	65.9	-	-	31	2019-03-25
	PSA-15	SAMEA4521286	PRJEB16535	GCA_900106195.1	Scaffold	6.90202	65.9	-	-	129	2019-09-30
	PSA-6	SAMEA4521277	PRJEB16535	GCA_900106235.1	Scaffold	6.87313	65.9	-	-	78	2019-09-30
	PSA-13	SAMEA4521284	PRJEB16535	GCA_900106265.1	Scaffold	6.87472	65.9	-	-	76	2019-09-30
	PSA-14	SAMEA4521285	PRJEB16535	GCA_900106915.1	Scaffold	6.87171	65.9	-	-	77	2019-09-30
	PSA-5	SAMEA4521276	PRJEB16535	GCA_900106215.1	Scaffold	6.86758	65.9	-	-	66	2019-09-30
	SCH_ABX11	SAMN06289369	PRJNA369567	GCA_001990425.1	Contig	6.35683	66.5	-	-	49	2017-02-08
	014-2A	SAMN07424136	PRJNA325248	GCA_003835685.1	Contig	6.54522	66.3	-	-	45	2018-11-26
	LiP7	SAMN07424160	PRJNA325248	GCA_003834765.1	Contig	6.51629	66.4	-	-	53	2018-11-26
	LiP7	SAMN14453454	PRJNA615626	GCA_013619545.1	Contig	6.51629	66.4	-	-	53	2020-07-24
	Liverpool Epidemic Strain	SAMEA2732154	PRJEB6642	GCA_000824065.1	Contig	6.46009	66.5	-	-	79	2014-09-06
	Liverpool Epidemic Strain	SAMEA2732149	PRJEB6642	GCA_000823965.1	Contig	6.4857	66.4	-	-	58	2014-09-05
	Liverpool Epidemic Strain	SAMEA2732182	PRJEB6642	GCA_000824305.1	Contig	6.45632	66.5	-	-	68	2014-09-05
	Liverpool Epidemic Strain	SAMEA2732183	PRJEB6642	GCA_000824325.1	Contig	6.45686	66.5	-	-	65	2014-09-06
	Liverpool Epidemic Strain	SAMEA2732222	PRJEB6642	GCA_000824365.1	Contig	6.45748	66.5	-	-	60	2014-09-05
	Liverpool Epidemic Strain	SAMEA2733007	PRJEB6642	GCA_000824405.1	Contig	6.45715	66.5	-	-	60	2014-09-06
	Liverpool Epidemic Strain	SAMEA2732175	PRJEB6642	GCA_000824165.1	Contig	6.46134	66.5	-	-	77	2014-09-05
	Liverpool Epidemic Strain	SAMEA2732179	PRJEB6642	GCA_000824245.1	Contig	6.48529	66.4	-	-	65	2014-09-05
	ATCC 9027	SAMN07191896	PRJNA389201	GCA_002601815.1	Scaffold	6.35003	66.6	-	-	56	2017-10-20
	Liverpool Epidemic Strain	SAMEA2732180	PRJEB6642	GCA_000824265.1	Contig	6.45707	66.5	-	-	65	2014-09-06
	Liverpool Epidemic Strain	SAMEA2732176	PRJEB6642	GCA_000824185.1	Contig	6.45718	66.5	-	-	68	2014-09-06
	Liverpool Epidemic Strain	SAMEA2732151	PRJEB6642	GCA_000824005.1	Contig	6.48494	66.4	-	-	63	2014-09-05
	Liverpool Epidemic Strain	SAMEA2732155	PRJEB6642	GCA_000824085.1	Contig	6.48512	66.4	-	-	59	2014-09-05
	Liverpool Epidemic Strain	SAMEA2733077	PRJEB6642	GCA_000824625.1	Contig	6.45639	66.5	-	-	66	2014-09-05
	Liverpool Epidemic Strain	SAMEA2732148	PRJEB6642	GCA_000823945.1	Contig	6.46155	66.5	-	-	75	2014-09-05
	Liverpool Epidemic Strain	SAMEA2732152	PRJEB6642	GCA_000824025.1	Contig	6.46116	66.5	-	-	72	2014-09-06
	Liverpool Epidemic Strain	SAMEA2732173	PRJEB6642	GCA_000824125.1	Contig	6.46207	66.5	-	-	72	2014-09-06
	Liverpool Epidemic Strain	SAMEA2733008	PRJEB6642	GCA_000824425.1	Contig	6.46159	66.5	-	-	80	2014-09-05
	Liverpool Epidemic Strain	SAMEA2732177	PRJEB6642	GCA_000824205.1	Contig	6.45812	66.5	-	-	64	2014-09-06
	Liverpool Epidemic Strain	SAMEA2732178	PRJEB6642	GCA_000824225.1	Contig	6.45747	66.5	-	-	60	2014-09-06
	Liverpool Epidemic Strain	SAMEA2732181	PRJEB6642	GCA_000824285.1	Contig	6.45683	66.5	-	-	63	2014-09-06
	Liverpool Epidemic Strain	SAMEA2732223	PRJEB6642	GCA_000824385.1	Contig	6.45731	66.5	-	-	60	2014-09-05
	Liverpool Epidemic Strain	SAMEA2733025	PRJEB6642	GCA_000824565.1	Contig	6.45704	66.5	-	-	68	2014-09-06
	Liverpool Epidemic Strain	SAMEA2733023	PRJEB6642	GCA_000824525.1	Contig	6.48002	66.5	-	-	68	2014-09-05
	Liverpool Epidemic Strain	SAMEA2733009	PRJEB6642	GCA_000824445.1	Contig	6.46005	66.5	-	-	72	2014-09-03
	Liverpool Epidemic Strain	SAMEA2733010	PRJEB6642	GCA_000824465.1	Contig	6.46076	66.5	-	-	74	2014-09-05
	Liverpool Epidemic Strain	SAMEA2732150	PRJEB6642	GCA_000823985.1	Contig	6.47675	66.5	-	-	60	2014-09-05
	Liverpool Epidemic Strain	SAMEA2733097	PRJEB6642	GCA_000824685.1	Contig	6.45723	66.5	-	-	60	2014-09-05
	Liverpool Epidemic Strain	SAMEA2733026	PRJEB6642	GCA_000824585.1	Contig	6.45727	66.5	-	-	61	2014-09-05
	T4	SAMN17723444	PRJNA698544	GCA_016836445.1	Scaffold	6.8659	65.9	-	-	8	2021-02-08
	PA-W33	SAMN07424232	PRJNA325248	GCA_003833645.1	Contig	6.98508	65.8	-	-	46	2018-11-26
	WH-SGI-V-07063	SAMN04128492	PRJNA297679	GCA_001449305.1	Contig	6.31128	66.5	-	-	67	2015-11-30
	LiA179_2006	SAMN07424074	PRJNA325248	GCA_003836455.1	Contig	6.31579	66.5	-	-	33	2018-11-26
	WH-SGI-V-07490	SAMN04128609	PRJNA297679	GCA_001451685.1	Contig	6.3016	66.5	-	-	67	2015-11-30
	CCUG 73744	SAMN12642281	PRJNA305687	GCA_008244625.1	Contig	6.7584	66	-	-	53	2019-09-02
	BJ2	SAMN10478557	PRJNA325248	GCA_003974475.1	Contig	6.3626	66.4	-	-	49	2018-12-27
	T3979	SAMN10478489	PRJNA325248	GCA_003976025.1	Contig	6.27294	66.5	-	-	47	2018-12-27
	201s070911bsl_PA2	SAMN10478162	PRJNA325248	GCA_004375165.1	Contig	6.81416	66.2	-	-	51	2019-03-25
	WH-SGI-V-07184	SAMN04128523	PRJNA297679	GCA_001449735.1	Contig	6.46578	66.3	-	-	72	2015-11-30
	WH-SGI-V-07280	SAMN04128723	PRJNA297679	GCA_001454625.1	Scaffold	6.32186	66.4	-	-	52	2015-11-30
	4094345290	SAMN10478351	PRJNA325248	GCA_004378695.1	Contig	7.07739	65.9	-	-	29	2019-03-26
	DUN-006	SAMN07424130	PRJNA325248	GCA_003835185.1	Scaffold	6.73367	66.1	-	-	44	2018-11-26
	WH-SGI-V-07499	SAMN04128618	PRJNA297679	GCA_001453205.1	Contig	6.76241	66.1	-	-	95	2015-11-30
	GO77	SAMN12217305	PRJNA552551	GCA_007004465.1	Contig	6.45341	66.4	-	-	53	2019-07-15
	MCF879	SAMN10478519	PRJNA325248	GCA_003975805.1	Contig	6.90503	66	-	-	54	2018-12-27
	WH-SGI-V-07310	SAMN04128742	PRJNA297679	GCA_001454325.1	Scaffold	6.44122	66.3	-	-	70	2015-11-30
	354	SAMN06547053	PRJNA378495	GCA_002312535.1	Contig	6.39863	66.4	-	-	43	2017-09-19
	AUS434	SAMN07423991	PRJNA325248	GCA_003838965.1	Contig	6.79866	66.2	-	-	58	2018-11-26
	PAC13B	SAMN10478206	PRJNA325248	GCA_004373995.1	Contig	6.42375	66.2	-	-	50	2019-03-25
	PA-W46	SAMN07424241	PRJNA325248	GCA_003833525.1	Contig	6.40339	66.2	-	-	51	2018-11-26
	WH-SGI-V-07697	SAMN04128682	PRJNA297679	GCA_001452605.1	Contig	6.38407	66.4	-	-	79	2015-11-30
	LiP2c	SAMN07424155	PRJNA325248	GCA_003834805.1	Contig	6.47824	66.4	-	-	48	2018-11-26
	LiP2c	SAMN14453450	PRJNA615626	GCA_013619635.1	Contig	6.47803	66.5	-	-	48	2020-07-24
	PA227	SAMN16123415	PRJNA590804	GCA_014673145.1	Contig	7.14122	65.8	-	-	98	2020-09-21
	PAC93C	SAMN10478196	PRJNA325248	GCA_004374085.1	Contig	6.64723	66.3	-	-	49	2019-03-25
	Jp100	SAMN10478473	PRJNA325248	GCA_003975385.1	Contig	6.63624	66.2	-	-	40	2018-12-27
	WH-SGI-V-07503	SAMN04128622	PRJNA297679	GCA_001453235.1	Scaffold	6.75162	66.2	-	-	64	2015-11-30
	CCBH17348	SAMN07376118	PRJNA395360	GCA_002251125.1	Scaffold	6.51474	66.4	-	-	37	2017-08-14
	WH-SGI-V-07406	SAMN04128580	PRJNA297679	GCA_001451125.1	Contig	6.84797	66.1	-	-	74	2015-11-30
	WH-SGI-V-07636	SAMN04128646	PRJNA297679	GCA_001452155.1	Scaffold	6.7736	66.2	-	-	94	2015-11-30
	E2-DN-2	SAMN07424246	PRJNA325248	GCA_003833385.1	Contig	6.68757	66.2	-	-	56	2018-11-26
	WH-SGI-V-07417	SAMN04128591	PRJNA297679	GCA_001451375.1	Scaffold	6.86021	66	-	-	146	2015-11-30
	HM306	SAMN07424184	PRJNA325248	GCA_003834615.1	Contig	6.71943	66.3	-	-	50	2018-11-26
	5996	SAMN10478314	PRJNA325248	GCA_004372085.1	Contig	6.60429	66.3	-	-	44	2019-03-25
	EPIC E151	SAMN09221943	PRJNA471888	GCA_006864645.1	Contig	6.69714	66.3	-	-	71	2019-07-10
	WH-SGI-V-07060	SAMN04128478	PRJNA297679	GCA_001449145.1	Scaffold	6.25922	66.6	-	-	53	2015-11-30
	TNCF_151	SAMN05272451	PRJNA326244	GCA_001766115.1	Contig	6.62979	66.3	-	-	53	2016-10-13
	578-A	SAMN06547030	PRJNA378495	GCA_002312355.1	Scaffold	6.49284	66.2	-	-	39	2017-09-19
	PPF-19	SAMN06547036	PRJNA378495	GCA_002312295.1	Contig	6.67251	66.3	-	-	41	2017-09-19
	AUS423	SAMN07423927	PRJNA325248	GCA_003840975.1	Contig	6.75296	66.2	-	-	51	2018-11-26
	297	SAMN06547019	PRJNA378495	GCA_002312755.1	Contig	6.6749	66	-	-	62	2017-09-19
	6	SAMN10478394	PRJNA325248	GCA_004370125.1	Contig	6.40409	66.4	-	-	37	2019-03-25
	PA223	SAMN16123412	PRJNA590804	GCA_014673185.1	Contig	6.92256	66.1	-	-	105	2020-09-21
	MRSN1899	SAMN09788372	PRJNA446057	GCA_003969195.1	Contig	6.57314	66.2	-	-	69	2018-12-24
	AUS442	SAMN07423996	PRJNA325248	GCA_003838825.1	Contig	6.92297	66.1	-	-	54	2018-11-26
	AUS127	SAMN07423909	PRJNA325248	GCA_003841085.1	Contig	6.37962	66.5	-	-	47	2018-11-26
	SCH_ABX18	SAMN06289376	PRJNA369567	GCA_001990335.1	Scaffold	6.58204	66.3	-	-	91	2017-02-08
	AUS441	SAMN07423995	PRJNA325248	GCA_003838785.1	Contig	6.80246	66.1	-	-	63	2018-11-26
	SCH_ABX15	SAMN06289373	PRJNA369567	GCA_001990345.1	Contig	6.40106	66.4	-	-	59	2017-02-08
	WH-SGI-V-07066	SAMN04128499	PRJNA297679	GCA_001449395.1	Contig	6.89615	66.1	-	-	77	2015-11-30
	AU17965	SAMN04436516	PRJNA309533	GCA_001555455.1	Contig	6.69247	66.3	-	-	40	2016-02-09
	HPA 17	SAMN04029207	PRJNA294726	GCA_001756515.1	Contig	6.84462	65.9	-	-	51	2016-10-11
	AUS436	SAMN07423992	PRJNA325248	GCA_003838895.1	Contig	6.82931	66	-	-	63	2018-11-26
	HCF86	SAMN10478545	PRJNA325248	GCA_003974055.1	Contig	6.64896	66.2	-	-	37	2018-12-27
	AUS083	SAMN07423929	PRJNA325248	GCA_003839685.1	Contig	6.25462	66.5	-	-	43	2018-11-26
	AU10756	SAMN04436512	PRJNA309533	GCA_001555335.1	Contig	6.82542	66.2	-	-	53	2016-02-09
	15.211Gc	SAMEA3296129	PRJEB8749	GCA_001374075.1	Contig	6.57908	66.3	-	-	52	2015-03-26
	WH-SGI-V-07056	SAMN04128479	PRJNA297679	GCA_001450325.1	Contig	6.37018	66.5	-	-	66	2015-11-30
	CA12133	SAMN16909128	PRJNA648803	GCA_015704805.1	Contig	6.27023	66.5	-	-	71	2020-11-30
	GO72	SAMN12217301	PRJNA552551	GCA_007004475.1	Contig	6.74381	66.3	-	-	60	2019-07-15
	Mi159	SAMN07424082	PRJNA325248	GCA_003836315.1	Contig	6.41242	66.3	-	-	37	2018-11-26
	WCHPA075056	SAMN08374216	PRJNA415331	GCA_002976215.1	Contig	6.41275	66.3	-	-	99	2018-03-07
	GO74	SAMN12217303	PRJNA552551	GCA_007051075.1	Contig	6.39557	66.4	-	-	56	2019-07-16
	L28	SAMN12712231	PRJNA564419	GCA_008629865.1	Scaffold	6.51897	66.2	-	-	216	2019-09-20
	PA123	SAMN13340376	PRJNA590804	GCA_009727505.1	Contig	6.35797	66.4	-	-	85	2019-12-03
	PA127	SAMN13340378	PRJNA590804	GCA_009727535.1	Contig	6.35797	66.4	-	-	85	2019-12-03
	36BR	SAMN07424215	PRJNA325248	GCA_003834195.1	Contig	6.70938	66.1	-	-	50	2018-11-26
	39926	SAMN18437394	PRJNA716520	GCA_017653685.1	Contig	6.3989	66.4	-	-	64	2021-03-30
	211BR	SAMN07424211	PRJNA325248	GCA_003834135.1	Contig	6.75989	66.1	-	-	59	2018-11-26
	D1	SAMN07424145	PRJNA325248	GCA_003834985.1	Contig	6.85038	66.1	-	-	42	2018-11-26
	WH-SGI-V-07635	SAMN04128645	PRJNA297679	GCA_001452135.1	Scaffold	6.71692	66.1	-	-	106	2015-11-30
	Cotonu1	SAMN07424086	PRJNA325248	GCA_003836245.1	Contig	6.76205	66.3	-	-	49	2018-11-26
	355	SAMEA2357552	PRJEB5438	GCA_900146825.1	Contig	6.29748	66.5	-	-	75	2016-12-09
	LiP8	SAMN07424161	PRJNA325248	GCA_003835585.1	Contig	6.48108	66.4	-	-	42	2018-11-26
	LiP8	SAMN14453455	PRJNA615626	GCA_013619515.1	Contig	6.48101	66.4	-	-	41	2020-07-24
	6544	SAMN14833379	PRJNA630383	GCA_013115675.1	Contig	6.2203	66.6	-	-	74	2020-05-18
	6543	SAMN14833378	PRJNA630383	GCA_013115705.1	Contig	6.21199	66.6	-	-	47	2020-05-18
	Liverpool Epidemic Strain	SAMEA2732221	PRJEB6642	GCA_000824345.1	Contig	6.45723	66.5	-	-	60	2014-09-05
	PAC56B	SAMN10478215	PRJNA325248	GCA_004373845.1	Scaffold	6.30745	66.5	-	-	37	2019-03-25
	PA_27853	SAMN04452261	PRJNA310413	GCA_003585045.1	Contig	6.77163	66.2	-	-	73	2018-09-20
	PA_CI	SAMN04452260	PRJNA310413	GCA_003585285.1	Contig	6.78217	66.2	-	-	71	2018-09-20
	GO35	SAMN12885396	PRJNA552551	GCA_009025555.1	Contig	6.91182	66.1	-	-	74	2019-10-14
	0C4A	SAMN05226609	PRJNA325248	GCA_003698425.1	Contig	6.40515	66.5	-	-	38	2018-10-30
	AUS355	SAMN07423947	PRJNA325248	GCA_003839425.1	Contig	6.39759	66.4	-	-	38	2018-11-26
	SCH_ABX10	SAMN06289368	PRJNA369567	GCA_001990295.1	Contig	6.40993	66.4	-	-	69	2017-02-08
	WH-SGI-V-07412	SAMN04128586	PRJNA297679	GCA_001451355.1	Scaffold	6.40916	66.4	-	-	53	2015-11-30
	AU10502	SAMN04436493	PRJNA309533	GCA_001554855.1	Contig	6.32119	66.5	-	-	49	2016-02-09
	AU9017	SAMN04436492	PRJNA309533	GCA_001554825.1	Contig	6.32827	66.5	-	-	39	2016-02-09
	PAC94A	SAMN10478224	PRJNA325248	GCA_004373345.1	Contig	6.67884	66.3	-	-	58	2019-03-25
	378	SAMEA2357576	PRJEB5438	GCA_900147045.1	Contig	6.27966	66.5	-	-	54	2016-12-09
	AZPAE14404	SAMN03105444	PRJNA264310	GCA_000796145.1	Scaffold	6.57559	66.3	-	-	42	2014-12-04
	PA_153837	SAMN04452265	PRJNA310413	GCA_003585115.1	Contig	6.3016	66.4	-	-	58	2018-09-20
	WH-SGI-V-07286	SAMN04128728	PRJNA297679	GCA_001454095.1	Scaffold	6.31906	66.5	-	-	69	2015-11-30
	Co399645	SAMN07424027	PRJNA325248	GCA_003837005.1	Contig	6.65936	66.2	-	-	37	2018-11-26
	6099	SAMN10478342	PRJNA325248	GCA_004371345.1	Contig	6.65199	66.1	-	-	58	2019-03-25
	JYH11	SAMN10478507	PRJNA325248	GCA_003975845.1	Contig	6.84601	65.9	-	-	53	2018-12-27
	AUS232	SAMN07423925	PRJNA325248	GCA_003839755.1	Contig	6.56339	66.2	-	-	60	2018-11-26
	Jp222	SAMN10478474	PRJNA325248	GCA_003975325.1	Contig	6.94121	66	-	-	44	2018-12-27
	Pae21	SAMN10732500	PRJNA514718	GCA_004054065.1	Contig	6.34363	66.5	-	-	54	2019-01-19
	W15Okt31	SAMN10478486	PRJNA325248	GCA_003976065.1	Contig	6.6716	66.3	-	-	41	2018-12-27
	WH-SGI-V-07623	SAMN04128633	PRJNA297679	GCA_001453315.1	Contig	6.42263	66.4	-	-	64	2015-11-30
	MRSN1902	SAMN09788371	PRJNA446057	GCA_003969225.1	Contig	6.34443	66.5	-	-	67	2018-12-24
	WH-SGI-V-07294	SAMN04128733	PRJNA297679	GCA_001454175.1	Scaffold	6.41552	66.3	-	-	51	2015-11-30
	L3	SAMN12712222	PRJNA564419	GCA_008632675.1	Scaffold	6.64478	66	-	-	296	2019-09-20
	Env_47	SAMN07327864	PRJNA393338	GCA_002239485.1	Contig	6.40799	66.4	-	-	79	2017-08-01
	NMI4157/10	SAMN15489098	PRJNA645026	GCA_013421235.1	Contig	6.90595	65.9	-	-	93	2020-07-16
	WH-SGI-V-07305	SAMN04128739	PRJNA297679	GCA_001454725.1	Scaffold	6.88127	66.1	-	-	56	2015-11-30
	AZPAE14379	SAMN03105435	PRJNA264310	GCA_000795925.1	Scaffold	6.25363	66.5	-	-	44	2014-12-04
	AMT0026-3	SAMN07424015	PRJNA325248	GCA_003838525.1	Contig	6.77601	66.1	-	-	42	2018-11-26
	265	SAMN06547052	PRJNA378495	GCA_002312545.1	Contig	6.85754	66.1	-	-	37	2017-09-19
	PA-W10	SAMN07424222	PRJNA325248	GCA_003833665.1	Contig	6.70724	66.2	-	-	47	2018-11-26
	PAC33A	SAMN10478218	PRJNA325248	GCA_004373425.1	Contig	6.32947	66.3	-	-	40	2019-03-25
	4104355340-13	SAMN10478376	PRJNA325248	GCA_004370395.1	Scaffold	7.14733	65.7	-	-	64	2019-03-25
	217	SAMN17723434	PRJNA698544	GCA_016836605.1	Scaffold	6.9581	66	-	-	10	2021-02-08
	KCRI-377	SAMEA4646276	PRJEB26613	GCA_900406935.1	Contig	6.41824	66.4	-	-	120	2018-05-09
	AUS209	SAMN10478413	PRJNA325248	GCA_003976745.1	Contig	6.4897	66.3	-	-	51	2018-12-27
	WH-SGI-V-07302	SAMN04128738	PRJNA297679	GCA_001454705.1	Scaffold	6.67114	66.3	-	-	105	2015-11-30
	NMI2785/12	SAMN15489100	PRJNA645026	GCA_013421245.1	Contig	7.43178	65.6	-	-	78	2020-07-16
	AUS183	SAMN07423910	PRJNA325248	GCA_003840005.1	Contig	6.42671	66.4	-	-	35	2018-11-26
	J9UH1F	SAMN07424063	PRJNA325248	GCA_003836575.1	Contig	6.36832	66.4	-	-	48	2018-11-26
	WH-SGI-V-07372	SAMN04128557	PRJNA297679	GCA_001450185.1	Contig	6.46132	66.4	-	-	72	2015-11-30
	209	SAMEA6109557	PRJEB35006	GCA_902633015.1	Contig	6.43514	66.3	-	-	122	2020-02-28
	T2584	SAMN10478495	PRJNA325248	GCA_003976005.1	Contig	6.99363	66	-	-	39	2018-12-27
	AU17091	SAMN04436504	PRJNA309533	GCA_001555035.1	Contig	6.26446	66.5	-	-	35	2016-02-09
	PSEUDO-LEB	SAMN05905560	PRJNA348176	GCA_001937975.1	Contig	6.39379	66.3	-	-	96	2017-01-06
	AUS304	SAMN07423950	PRJNA325248	GCA_003839505.1	Contig	6.73524	66.1	-	-	81	2018-11-26
	T3677	SAMN10478499	PRJNA325248	GCA_003975955.1	Contig	6.47484	66.3	-	-	40	2018-12-27
	WCHPA075006	SAMN08374209	PRJNA415331	GCA_002980375.1	Contig	6.38541	66.4	-	-	59	2018-03-07
	T3	SAMN17723443	PRJNA698544	GCA_016836415.1	Scaffold	6.86545	65.9	-	-	6	2021-02-08
	AUS502	SAMN07423921	PRJNA325248	GCA_003839885.1	Contig	7.10533	65.9	-	-	59	2018-11-26
	TNCF_176	SAMN05272461	PRJNA326244	GCA_001766135.1	Contig	6.63783	66.3	-	-	61	2016-10-13
	WH-SGI-V-07386	SAMN04128571	PRJNA297679	GCA_001450985.1	Contig	6.79218	66.1	-	-	86	2015-11-30
	9	SAMN10478397	PRJNA325248	GCA_004370895.1	Contig	7.04277	65.9	-	-	61	2019-03-25
	AUS720	SAMN07424007	PRJNA325248	GCA_003838675.1	Contig	6.25638	66.6	-	-	72	2018-11-26
	AUS321	SAMN07423938	PRJNA325248	GCA_003840805.1	Scaffold	6.49017	66.4	-	-	47	2018-11-26
	WH-SGI-V-07420	SAMN04128594	PRJNA297679	GCA_001453145.1	Contig	6.40222	66.5	-	-	72	2015-11-30
	5054408350-20	SAMN10478356	PRJNA325248	GCA_004371225.1	Contig	6.60803	66.3	-	-	34	2019-03-25
	ATCC BAA-2108	SAMN06320145	PRJNA325248	GCA_002237025.1	Contig	6.35018	66.4	-	-	43	2017-07-28
	2A42	SAMN05226614	PRJNA325248	GCA_003698395.1	Contig	6.36514	66.4	-	-	46	2018-10-30
	WCHPA075017	SAMN08374212	PRJNA415331	GCA_002980255.1	Contig	6.3042	66.5	-	-	58	2018-03-07
	WCHPA075015	SAMN08374210	PRJNA415331	GCA_002980355.1	Contig	6.30418	66.5	-	-	58	2018-03-07
	WH-SGI-V-07279	SAMN04128722	PRJNA297679	GCA_001453945.1	Scaffold	6.42202	66.5	-	-	46	2015-11-30
	WH-SGI-V-07074	SAMN04128483	PRJNA297679	GCA_001449175.1	Contig	7.08465	65.9	-	-	89	2015-11-30
	PAC81A	SAMN10478250	PRJNA325248	GCA_004373645.1	Contig	6.67964	66.2	-	-	76	2019-03-25
	PA-W20	SAMN07423882	PRJNA325248	GCA_003841705.1	Contig	6.70362	66.2	-	-	45	2018-11-26
	WH-SGI-V-07691	SAMN04128676	PRJNA297679	GCA_001453665.1	Contig	6.99294	66	-	-	89	2015-11-30
	PA206	SAMN13340389	PRJNA590804	GCA_009727245.1	Scaffold	6.53588	66.4	-	-	50	2019-12-03
	BK4	SAMN03776115	PRJNA287086	GCA_002242885.1	Scaffold	6.40934	66.4	-	-	68	2017-08-07
	856	SAMN07423896	PRJNA325248	GCA_003840205.1	Contig	6.28219	66.4	-	-	43	2018-11-26
	PAL1.54	SAMN15595469	PRJNA647613	GCA_013912575.1	Contig	6.42059	66.4	-	-	55	2020-07-29
	WH-SGI-V-07188	SAMN04128527	PRJNA297679	GCA_001449805.1	Contig	6.73138	66.2	-	-	88	2015-11-30
	PAL1.18	SAMN15595434	PRJNA647613	GCA_013913255.1	Contig	6.27067	66.6	-	-	56	2020-07-29
	A10	SAMN07424031	PRJNA325248	GCA_003836965.1	Contig	6.44926	66.4	-	-	36	2018-11-26
	WCHPA075063	SAMN08374217	PRJNA415331	GCA_002976195.1	Contig	6.41719	66.3	-	-	93	2018-03-07
	AUS499	SAMN07423982	PRJNA325248	GCA_003839005.1	Scaffold	6.37787	66.4	-	-	48	2018-11-26
	Ps04	SAMN08408072	PRJNA431838	GCA_002915235.1	Scaffold	6.36238	66.4	-	-	42	2018-02-03
	5999.1	SAMN10478317	PRJNA325248	GCA_004371635.1	Contig	6.94109	66.1	-	-	60	2019-03-25
	PAL1.24	SAMN15595440	PRJNA647613	GCA_014040785.1	Contig	6.56456	66.4	-	-	63	2020-08-01
	WCHPA075016	SAMN08374211	PRJNA415331	GCA_002980265.1	Contig	6.36453	66.4	-	-	90	2018-03-07
	MRSN6695	SAMN09788327	PRJNA446057	GCA_003968135.1	Contig	6.23582	66.6	-	-	55	2018-12-24
	DUN-001A	SAMN07424141	PRJNA325248	GCA_003835115.1	Contig	6.24543	66.3	-	-	43	2018-11-26
	351	SAMEA2357548	PRJEB5438	GCA_900146785.1	Contig	6.2668	66.5	-	-	62	2016-12-09
	WH-SGI-V-07250	SAMN04128701	PRJNA297679	GCA_001452865.1	Scaffold	6.78558	66.1	-	-	79	2015-11-30
	MRSN6739	SAMN09788326	PRJNA446057	GCA_003968525.1	Contig	6.29806	66.5	-	-	67	2018-12-24
	PAL1.48	SAMN15595463	PRJNA647613	GCA_013912715.1	Contig	6.50729	66.3	-	-	67	2020-07-29
	WH-SGI-V-07179	SAMN04128517	PRJNA297679	GCA_001450555.1	Contig	6.67464	66.3	-	-	66	2015-11-30
	AU13212	SAMN04436474	PRJNA309533	GCA_001554545.1	Contig	6.5197	66.1	-	-	38	2016-02-09
	BK2	SAMN03770910	PRJNA286827	GCA_002243265.1	Scaffold	6.38615	66.4	-	-	50	2017-08-07
	AUS353	SAMN07423984	PRJNA325248	GCA_003840475.1	Contig	6.45005	66.4	-	-	51	2018-11-26
	320S290711BSL_PA1	SAMN10478179	PRJNA325248	GCA_004374615.1	Contig	6.95492	65.9	-	-	62	2019-03-25
	MRSN552	SAMN09788333	PRJNA446057	GCA_003968275.1	Contig	6.44492	66.4	-	-	54	2018-12-24
	PAL1.21	SAMN15595437	PRJNA647613	GCA_013913185.1	Contig	6.94808	66	-	-	73	2020-07-29
	PASP415	SAMN14970735	PRJNA547626	GCA_013178665.1	Contig	6.07412	66.5	-	-	62	2020-05-27
	Ocean-222	SAMN07347488	PRJNA394047	GCA_002263575.1	Scaffold	6.93487	66	-	-	69	2017-08-22
	PASP146	SAMN14970724	PRJNA547626	GCA_013178785.1	Contig	6.33003	66.5	-	-	59	2020-05-27
	BCW_7427	SAMN10686910	PRJNA203445	GCA_009925095.1	Contig	6.36076	66.5	-	-	81	2020-01-23
	Mex2	SAMN07424039	PRJNA325248	GCA_003836835.1	Contig	6.35978	66.5	-	-	53	2018-11-26
	PA-W49	SAMN07423893	PRJNA325248	GCA_003840235.1	Contig	6.32606	66.6	-	-	48	2018-11-26
	W15Dec4	SAMN10478485	PRJNA325248	GCA_003975205.1	Contig	6.87521	65.9	-	-	52	2018-12-27
	32CFBRPA	SAMN10478573	PRJNA325248	GCA_003974285.1	Contig	6.28725	66.4	-	-	45	2018-12-27
	AZPAE14395	SAMN03105440	PRJNA264310	GCA_000796065.1	Scaffold	6.32598	66.5	-	-	71	2014-12-04
	E-500	SAMN06547026	PRJNA378495	GCA_002312415.1	Contig	6.56886	66.3	-	-	59	2017-09-19
	AUS702	SAMN07423953	PRJNA325248	GCA_003839315.1	Contig	6.56451	66.3	-	-	46	2018-11-26
	B3(T2101)	SAMN07424172	PRJNA325248	GCA_003834685.1	Contig	6.91917	65.7	-	-	58	2018-11-26
	PA-W37	SAMN07424234	PRJNA325248	GCA_003833625.1	Contig	6.32262	66.4	-	-	49	2018-11-26
	6091	SAMN10478333	PRJNA325248	GCA_004371435.1	Contig	6.64952	66.2	-	-	41	2019-03-25
	VNMU089	SAMN13701849	PRJNA598234	GCA_009887995.1	Contig	6.38339	66.4	-	-	55	2020-01-16
	PAL1.43	SAMN15595458	PRJNA647613	GCA_013912825.1	Contig	6.35174	66.5	-	-	47	2020-07-29
	89570	SAMN14453425	PRJNA615626	GCA_013620105.1	Contig	6.4146	66.4	-	-	94	2020-07-24
	72G	SAMN14453434	PRJNA615626	GCA_013619895.1	Contig	6.51049	66.4	-	-	103	2020-07-24
	PHELES28	SAMN14453480	PRJNA615626	GCA_013625525.1	Contig	6.49338	66.4	-	-	101	2020-07-24
	B35	SAMN14453435	PRJNA615626	GCA_013619955.1	Contig	6.46775	66.5	-	-	100	2020-07-24
	30567S	SAMN14453431	PRJNA615626	GCA_013620045.1	Contig	6.46383	66.5	-	-	98	2020-07-24
	9857	SAMN14453401	PRJNA615626	GCA_013620585.1	Contig	6.46846	66.4	-	-	99	2020-07-24
	WS 5022	SAMN14381908	PRJNA612806	GCA_012987005.1	Contig	6.87552	65.9	-	-	68	2020-05-07
	PHELES22	SAMN14453474	PRJNA615626	GCA_013625655.1	Contig	6.46304	66.5	-	-	91	2020-07-24
	AU11991	SAMN04436495	PRJNA309533	GCA_001554895.1	Contig	6.32136	66.5	-	-	47	2016-02-09
	PHELES24	SAMN14453476	PRJNA615626	GCA_013625585.1	Contig	6.50028	66.4	-	-	98	2020-07-24
	PA0750	SAMN15689518	PRJNA649713	GCA_014235365.1	Scaffold	6.77506	66.2	-	-	62	2020-08-18
	PA0750	SAMN15689519	PRJNA649713	GCA_014235375.1	Scaffold	6.77506	66.2	-	-	62	2020-08-18
	PHELES8	SAMN14453488	PRJNA615626	GCA_013625355.1	Contig	6.48857	66.4	-	-	88	2020-07-24
	PHELES10	SAMN14453461	PRJNA615626	GCA_013619405.1	Contig	6.49175	66.4	-	-	90	2020-07-24
	79427	SAMN14453413	PRJNA615626	GCA_013620365.1	Contig	6.50682	66.4	-	-	97	2020-07-24
	PHELES3	SAMN14453482	PRJNA615626	GCA_013619225.1	Contig	6.48446	66.4	-	-	91	2020-07-24
	272S250511BSL_PA1	SAMN10478166	PRJNA325248	GCA_004374425.1	Contig	6.61833	66.2	-	-	48	2019-03-25
	5999.3	SAMN10478319	PRJNA325248	GCA_004372075.1	Contig	6.94878	66.1	-	-	55	2019-03-25
	79426	SAMN14453412	PRJNA615626	GCA_013620375.1	Contig	6.51006	66.4	-	-	95	2020-07-24
	SJU-W4_1	SAMN07504888	PRJNA393338	GCA_002330095.1	Contig	6.7311	66.2	-	-	99	2017-09-21
	PHELES14	SAMN14453465	PRJNA615626	GCA_013619315.1	Contig	6.50792	66.3	-	-	105	2020-07-24
	L27	SAMN12712230	PRJNA564419	GCA_008632665.1	Scaffold	7.28214	64.5	-	-	1161	2019-09-20
	AMT0005-138	SAMN07424010	PRJNA325248	GCA_003838585.1	Contig	6.45967	66.4	-	-	44	2018-11-26
	89212	SAMN14453419	PRJNA615626	GCA_013620215.1	Contig	6.49071	66.4	-	-	99	2020-07-24
	PHELES20	SAMN14453472	PRJNA615626	GCA_013625685.1	Contig	6.49444	66.4	-	-	100	2020-07-24
	30642g	SAMN14453432	PRJNA615626	GCA_013619995.1	Contig	6.44039	66.5	-	-	88	2020-07-24
	OSIRIS	SAMN14453459	PRJNA615626	GCA_013619435.1	Contig	6.55758	66.3	-	-	99	2020-07-24
	PHELES6	SAMN14453486	PRJNA615626	GCA_013625455.1	Contig	6.49458	66.4	-	-	102	2020-07-24
	139124	SAMN14453428	PRJNA615626	GCA_013620065.1	Contig	6.44288	66.4	-	-	101	2020-07-24
	10333	SAMN14453404	PRJNA615626	GCA_013620545.1	Contig	6.50113	66.4	-	-	98	2020-07-24
	120MO	SAMN14453430	PRJNA615626	GCA_013619985.1	Contig	6.49561	66.4	-	-	99	2020-07-24
	89204	SAMN14453418	PRJNA615626	GCA_013620265.1	Contig	6.496	66.4	-	-	109	2020-07-24
	PHELES30	SAMN14453483	PRJNA615626	GCA_013619195.1	Contig	6.45395	66.4	-	-	87	2020-07-24
	49513	SAMN14453411	PRJNA615626	GCA_013620385.1	Contig	6.49412	66.4	-	-	102	2020-07-24
	PHELES2	SAMN14453471	PRJNA615626	GCA_013625705.1	Contig	6.34501	66.4	-	-	86	2020-07-24
	49492	SAMN14453410	PRJNA615626	GCA_013620415.1	Contig	6.50831	66.4	-	-	103	2020-07-24
	8995	SAMN14453400	PRJNA615626	GCA_013620595.1	Contig	6.46597	66.5	-	-	97	2020-07-24
	49400	SAMN14453409	PRJNA615626	GCA_013620445.1	Contig	6.53257	66.3	-	-	107	2020-07-24
	PSA-4	SAMEA4521275	PRJEB16535	GCA_900106185.1	Scaffold	6.76068	66.2	-	-	88	2019-09-30
	AUS455	SAMN10478456	PRJNA325248	GCA_003976365.1	Contig	6.97704	66	-	-	49	2018-12-27
	320S290711BSL_PA2	SAMN10478180	PRJNA325248	GCA_004374275.1	Contig	6.93958	66	-	-	71	2019-03-25
	349	SAMEA6109562	PRJEB35006	GCA_902633055.1	Contig	6.8827	66	-	-	54	2020-02-28
	CF5	SAMN07424190	PRJNA325248	GCA_003835365.1	Contig	6.89051	66.1	-	-	56	2018-11-26
	PA130788	SAMN04451931	PRJNA310413	GCA_003267915.1	Contig	7.02794	65.6	-	-	470	2018-06-26
	13	SAMN10478401	PRJNA325248	GCA_004370075.1	Contig	6.81527	66	-	-	63	2019-03-25
	WH-SGI-V-07405	SAMN04128579	PRJNA297679	GCA_001451105.1	Scaffold	6.47658	66.4	-	-	90	2015-11-30
	4007	SAMN14833387	PRJNA630383	GCA_013115625.1	Contig	6.42955	66.4	-	-	106	2020-05-18
	119579	SAMN14453427	PRJNA615626	GCA_013620115.1	Contig	6.44796	66.4	-	-	110	2020-07-24
	8835	SAMN14453399	PRJNA615626	GCA_013620635.1	Contig	6.43635	66.4	-	-	98	2020-07-24
	PHELES5	SAMN14453485	PRJNA615626	GCA_013625475.1	Contig	6.45017	66.5	-	-	105	2020-07-24
	SJU-S9_2	SAMN07504880	PRJNA393338	GCA_002330015.1	Contig	6.22402	66.5	-	-	68	2017-09-21
	PHELES4	SAMN14453484	PRJNA615626	GCA_013619185.1	Contig	6.46886	66.4	-	-	106	2020-07-24
	SCH_ABX08	SAMN06289366	PRJNA369567	GCA_002005765.1	Contig	6.77675	66.2	-	-	73	2017-02-16
	AUS517	SAMN07423937	PRJNA325248	GCA_003840825.1	Contig	6.63981	66.1	-	-	50	2018-11-26
	AUS527	SAMN10478424	PRJNA325248	GCA_003976905.1	Contig	6.74979	66.1	-	-	42	2018-12-27
	JYH18	SAMN07424205	PRJNA325248	GCA_003834395.1	Contig	6.96317	65.9	-	-	57	2018-11-26
	PA-W11	SAMN07423875	PRJNA325248	GCA_003841745.1	Contig	6.42564	66.3	-	-	38	2018-11-26
	12.5% 2.1	SAMEA3296575	PRJEB8749	GCA_001375315.1	Contig	6.32078	66.4	-	-	71	2015-03-26
	PA-CL542b	SAMN10478297	PRJNA325248	GCA_004371965.1	Contig	6.74572	66.3	-	-	52	2019-03-25
	AUS093	SAMN07423959	PRJNA325248	GCA_003840755.1	Contig	6.24675	66.6	-	-	34	2018-11-26
	PhDW6	SAMN07424090	PRJNA325248	GCA_003836345.1	Contig	6.76608	65.8	-	-	54	2018-11-26
	PA-W17	SAMN07423879	PRJNA325248	GCA_003841635.1	Contig	6.74158	66.2	-	-	49	2018-11-26
	JYH25	SAMN10478514	PRJNA325248	GCA_003974945.1	Contig	6.94925	66.2	-	-	74	2018-12-27
	AUS148	SAMN07423969	PRJNA325248	GCA_003839145.1	Contig	6.30151	66.4	-	-	56	2018-11-26
	JYH17	SAMN10478510	PRJNA325248	GCA_003975835.1	Contig	6.50199	66.2	-	-	53	2018-12-27
	PA224	SAMN16123413	PRJNA590804	GCA_014673235.1	Contig	6.41746	66.4	-	-	147	2020-09-21
	TNCF_155	SAMN05272454	PRJNA326244	GCA_001765975.1	Contig	6.6341	66.3	-	-	62	2016-10-13
	G2	SAMN07424148	PRJNA325248	GCA_003835015.1	Contig	6.83801	66	-	-	66	2018-11-26
	AUS485	SAMN07423978	PRJNA325248	GCA_003840655.1	Contig	6.22473	66.6	-	-	43	2018-11-26
	ATCC BAA-2109	SAMN06320146	PRJNA325248	GCA_002236985.1	Contig	6.34048	66.4	-	-	62	2017-07-28
	29S030611BSL_PA1	SAMN10478140	PRJNA325248	GCA_004375475.1	Contig	6.31873	66.4	-	-	47	2019-03-25
	WH-SGI-V-07492	SAMN04128611	PRJNA297679	GCA_001453185.1	Contig	7.07814	65.6	-	-	117	2015-11-30
	PFL-P1	SAMN13744945	PRJNA599323	GCA_013309705.1	Contig	6.33306	66.5	-	-	94	2020-06-09
	325	SAMEA2357521	PRJEB5438	GCA_900146545.1	Contig	6.88514	66	-	-	77	2016-12-09
	HM308	SAMN07424186	PRJNA325248	GCA_003833925.1	Contig	6.72093	66.3	-	-	51	2018-11-26
	WH-SGI-V-07248	SAMN04128699	PRJNA297679	GCA_001452825.1	Contig	6.61342	66.2	-	-	85	2015-11-30
	3735	SAMN14833391	PRJNA630383	GCA_013115495.1	Contig	6.10082	66.4	-	-	111	2020-05-18
	AU25210	SAMN04436506	PRJNA309533	GCA_001555055.1	Contig	6.26808	66.5	-	-	38	2016-02-09
	PA-W39	SAMN07424236	PRJNA325248	GCA_003834005.1	Contig	7.05649	66	-	-	51	2018-11-26
	JJ692	SAMN07424193	PRJNA325248	GCA_003834545.1	Contig	6.69127	66.1	-	-	37	2018-11-26
	AUS471	SAMN07423936	PRJNA325248	GCA_003839545.1	Contig	6.28392	66.6	-	-	36	2018-11-26
	WH-SGI-V-07266	SAMN04128714	PRJNA297679	GCA_001453985.1	Scaffold	6.37759	66.4	-	-	78	2015-11-30
	337	SAMEA2357533	PRJEB5438	GCA_900146655.1	Contig	6.55455	66.4	-	-	69	2016-12-09
	SCH_ABX16	SAMN06289374	PRJNA369567	GCA_001990325.1	Scaffold	6.31224	66.5	-	-	51	2017-02-08
	CPa12-1	SAMN11811883	PRJNA544998	GCA_011683045.1	Contig	6.74549	66.2	-	-	46	2020-03-23
	MRSN1380	SAMN09788397	PRJNA446057	GCA_003969785.1	Contig	6.3396	66.5	-	-	65	2018-12-24
	WH-SGI-V-07504	SAMN04128623	PRJNA297679	GCA_001451885.1	Scaffold	6.82746	66	-	-	83	2015-11-30
	WH-SGI-V-07643	SAMN04128653	PRJNA297679	GCA_001452255.1	Contig	6.68811	66.2	-	-	110	2015-11-30
	AU10241	SAMN04436468	PRJNA309533	GCA_001554385.1	Contig	6.51793	66.4	-	-	57	2016-02-09
	WH-SGI-V-07621	SAMN04128631	PRJNA297679	GCA_001451975.1	Scaffold	6.92921	66	-	-	82	2015-11-30
	PT12	SAMN10478537	PRJNA325248	GCA_003974185.1	Contig	7.2699	65.7	-	-	48	2018-12-27
	PASP269	SAMN14970729	PRJNA547626	GCA_013178765.1	Contig	6.41144	66.4	-	-	71	2020-05-27
	BS3414	SAMEA5698924	PRJEB30625	GCA_902204195.1	Contig	6.8737	66	-	-	97	2019-09-06
	Jp54	SAMN07424065	PRJNA325248	GCA_003836565.1	Contig	6.95911	66	-	-	59	2018-11-26
	6095	SAMN10478337	PRJNA325248	GCA_004371335.1	Contig	6.8955	66.1	-	-	64	2019-03-25
	U0306	SAMN07424106	PRJNA325248	GCA_003837185.1	Contig	6.63861	66.3	-	-	42	2018-11-26
	PAC15B	SAMN10478212	PRJNA325248	GCA_004373515.1	Contig	6.70781	66.2	-	-	54	2019-03-25
	MCF149	SAMN10478523	PRJNA325248	GCA_003974825.1	Contig	6.74733	66	-	-	62	2018-12-27
	AU13213	SAMN04436475	PRJNA309533	GCA_001554615.1	Contig	6.50805	66.2	-	-	44	2016-02-09
	4104355340-15	SAMN10478375	PRJNA325248	GCA_004371075.1	Scaffold	7.05044	65.8	-	-	53	2019-03-25
	MRSN1906	SAMN09788370	PRJNA446057	GCA_003969165.1	Contig	7.04922	65.8	-	-	96	2018-12-24
	HIAE_PA11	SAMN08913637	PRJNA449616	GCA_003055235.1	Contig	6.80759	66.1	-	-	51	2018-04-17
	MRSN401528	SAMN09788342	PRJNA446057	GCA_003977895.1	Contig	6.48637	66.1	-	-	98	2018-12-24
	PAL1.53	SAMN15595468	PRJNA647613	GCA_013912615.1	Contig	6.3406	66.5	-	-	52	2020-07-29
	PA-W23	SAMN07424226	PRJNA325248	GCA_003833705.1	Contig	6.61431	66.2	-	-	51	2018-11-26
	A3(H638)	SAMN07424173	PRJNA325248	GCA_003835405.1	Contig	7.15015	65.6	-	-	73	2018-11-26
	PA_88	SAMN16454474	PRJNA669539	GCA_016762735.1	Scaffold	6.31035	66.5	-	-	48	2021-01-27
	21168	SAMN13159398	PRJNA580455	GCA_009830215.1	Contig	6.39252	66.4	-	-	45	2020-01-04
	WH-SGI-V-07414	SAMN04128588	PRJNA297679	GCA_001451205.1	Scaffold	6.78893	66.1	-	-	81	2015-11-30
	WH-SGI-V-07645	SAMN04128655	PRJNA297679	GCA_001452305.1	Contig	6.68869	66.1	-	-	120	2015-11-30
	WH-SGI-V-07624	SAMN04128634	PRJNA297679	GCA_001453345.1	Contig	6.79961	66.1	-	-	88	2015-11-30
	WH-SGI-V-07707	SAMN04128692	PRJNA297679	GCA_001452745.1	Contig	6.86631	66.1	-	-	87	2015-11-30
	AT19	SAMN07423904	PRJNA325248	GCA_003841005.1	Contig	6.63834	66.3	-	-	44	2018-11-26
	GO66	SAMN12885398	PRJNA552551	GCA_009025355.1	Contig	6.42948	66.4	-	-	57	2019-10-14
	env099	SAMN07504790	PRJNA393338	GCA_002330815.1	Contig	6.33934	66.5	-	-	71	2017-09-21
	3732	SAMN14833389	PRJNA630383	GCA_013115485.1	Contig	6.17905	66.4	-	-	107	2020-05-18
	199	SAMN17723431	PRJNA698544	GCA_016836685.1	Scaffold	6.81318	66	-	-	6	2021-02-08
	3940	SAMN14833393	PRJNA630383	GCA_013115385.1	Contig	6.32302	66.5	-	-	123	2020-05-18
	AUS074	SAMN10478455	PRJNA325248	GCA_003976375.1	Contig	7.03642	66	-	-	52	2018-12-27
	6102	SAMN10478343	PRJNA325248	GCA_004370775.1	Contig	6.64631	66.3	-	-	59	2019-03-25
	U2504	SAMN07424195	PRJNA325248	GCA_003834495.1	Contig	6.82799	66	-	-	55	2018-11-26
	PA181	SAMN13340382	PRJNA590804	GCA_009727425.1	Contig	7.10951	65.7	-	-	120	2019-12-03
	S1983	SAMN07424101	PRJNA325248	GCA_003858155.1	Contig	6.36583	66.5	-	-	49	2018-12-03
	239	SAMEA2357427	PRJEB5438	GCA_900145735.1	Contig	6.41922	66.4	-	-	67	2016-12-09
	AU23529	SAMN04436517	PRJNA309533	GCA_001555425.1	Contig	6.69258	66.3	-	-	51	2016-02-09
	HIAE_PA02	SAMN08913630	PRJNA449616	GCA_003055405.1	Contig	6.45905	66.4	-	-	44	2018-04-17
	AMT0047-125	SAMN10478470	PRJNA325248	GCA_003976225.1	Scaffold	6.39778	66.4	-	-	44	2018-12-27
	Br670	SAMN07424081	PRJNA325248	GCA_003836415.1	Contig	7.04053	65.8	-	-	56	2018-11-26
	DUN-003B	SAMN07424128	PRJNA325248	GCA_003835245.1	Contig	6.19369	66.4	-	-	43	2018-11-26
	LIUYANG-D	SAMN13612475	PRJNA596099	GCA_013350355.1	Contig	6.22034	66.6	-	-	91	2020-06-16
	SJU-S72_2	SAMN07504883	PRJNA393338	GCA_002329815.1	Contig	6.42652	66.4	-	-	69	2017-09-21
	WH-SGI-V-07065	SAMN04128485	PRJNA297679	GCA_001450385.1	Scaffold	6.91652	66.1	-	-	90	2015-11-30
	Zw5	SAMN10478540	PRJNA325248	GCA_003974145.1	Contig	6.40883	66.4	-	-	48	2018-12-27
	WH-SGI-V-07225	SAMN04128531	PRJNA297679	GCA_001449835.1	Contig	6.91056	66	-	-	139	2015-11-30
	WH-SGI-V-07501	SAMN04128620	PRJNA297679	GCA_001453225.1	Contig	6.42034	66.4	-	-	81	2015-11-30
	AZPAE14884	SAMN03105583	PRJNA264310	GCA_000790655.1	Scaffold	6.43437	66.5	-	-	44	2014-12-04
	6291	SAMN14833377	PRJNA630383	GCA_013115695.1	Contig	6.22042	66.6	-	-	73	2020-05-18
	5892	SAMN14833376	PRJNA630383	GCA_013115725.1	Contig	6.23652	66.6	-	-	109	2020-05-18
	RW176	SAMEA3296144	PRJEB8749	GCA_001374375.1	Contig	6.57613	66.3	-	-	59	2015-04-02
	903	SAMN07423895	PRJNA325248	GCA_003840215.1	Contig	6.41376	66.4	-	-	44	2018-11-26
	3941	SAMN14833394	PRJNA630383	GCA_013115475.1	Contig	6.27071	66.5	-	-	107	2020-05-18
	3734	SAMN14833390	PRJNA630383	GCA_013115455.1	Contig	6.28137	66.5	-	-	120	2020-05-18
	3942	SAMN14833395	PRJNA630383	GCA_013115435.1	Contig	6.25985	66.5	-	-	69	2020-05-18
	PHELES21	SAMN14453473	PRJNA615626	GCA_013625675.1	Contig	6.44079	66.5	-	-	101	2020-07-24
	PA_151345	SAMN04452274	PRJNA310413	GCA_003585225.1	Contig	6.66543	66.2	-	-	84	2018-09-20
	SJU-W4_3	SAMN07504890	PRJNA393338	GCA_002516415.1	Contig	6.7308	66.2	-	-	102	2017-09-21
	AUS111	SAMN07423963	PRJNA325248	GCA_003840635.1	Contig	6.55655	66.2	-	-	44	2018-11-26
	PAL1.9	SAMN15595426	PRJNA647613	GCA_013913385.1	Contig	7.10991	65.9	-	-	60	2020-07-29
	LiP1d	SAMN07424152	PRJNA325248	GCA_003834885.1	Contig	6.81867	66.2	-	-	48	2018-11-26
	AU13210	SAMN04436500	PRJNA309533	GCA_001554935.1	Contig	6.23978	66.6	-	-	49	2016-02-09
	PHELES27	SAMN14453479	PRJNA615626	GCA_013625495.1	Contig	6.76942	65.2	-	-	108	2020-07-24
	WH-SGI-V-07415	SAMN04128589	PRJNA297679	GCA_001451225.1	Contig	6.66889	65.9	-	-	119	2015-11-30
	PA86	SAMN08435073	PRJNA431326	GCA_003332485.1	Contig	6.17077	66.5	-	-	75	2018-07-20
	WH-SGI-V-07167	SAMN04128505	PRJNA297679	GCA_001449505.1	Scaffold	6.99587	65.9	-	-	105	2015-11-30
	WH-SGI-V-07703	SAMN04128688	PRJNA297679	GCA_001452675.1	Contig	6.82222	66.1	-	-	115	2015-11-30
	env084	SAMN07504785	PRJNA393338	GCA_002330955.1	Contig	6.49411	66.3	-	-	64	2017-09-21
	AZPAE14533	SAMN03105458	PRJNA264310	GCA_000796465.1	Scaffold	6.66188	66.3	-	-	108	2014-12-04
	PA157	SAMN08435065	PRJNA431326	GCA_003332575.1	Contig	6.24884	66.5	-	-	51	2018-07-20
	FMDP001	SAMN12368594	PRJNA556766	GCA_007896855.1	Contig	6.9551	66	-	-	54	2019-08-07
	PA-W29	SAMN07424229	PRJNA325248	GCA_003833585.1	Contig	6.46149	66.3	-	-	43	2018-11-26
	PA171	SAMN08435066	PRJNA431326	GCA_003332565.1	Contig	6.33904	66.5	-	-	58	2018-07-20
	WH-SGI-V-07383	SAMN04128568	PRJNA297679	GCA_001451245.1	Contig	6.99718	66.1	-	-	86	2015-11-30
	PA233	SAMN16123416	PRJNA590804	GCA_014673245.1	Contig	6.34878	66.4	-	-	88	2020-09-21
	HIAE_PA22	SAMN08913648	PRJNA449616	GCA_003055225.1	Contig	6.50097	66.2	-	-	50	2018-04-17
	HB159	SAMN07424197	PRJNA325248	GCA_003835485.1	Contig	7.02273	66	-	-	83	2018-11-26
	WH-SGI-V-07059	SAMN04128501	PRJNA297679	GCA_001450485.1	Contig	7.10766	66	-	-	83	2015-11-30
	MRSN11285	SAMN09788410	PRJNA446057	GCA_003970055.1	Contig	6.65029	66.2	-	-	78	2018-12-24
	5999.2	SAMN10478318	PRJNA325248	GCA_004371645.1	Contig	6.90974	66.2	-	-	64	2019-03-25
	LMG 1272	SAMN12215505	PRJNA552675	GCA_007051035.1	Contig	6.44942	66.3	-	-	81	2019-07-16
	JYH19	SAMN10478511	PRJNA325248	GCA_003974985.1	Contig	6.47734	66.3	-	-	39	2018-12-27
	L14	SAMN12712226	PRJNA564419	GCA_008630045.1	Scaffold	6.87069	65	-	-	976	2019-09-20
	POIT11	SAMN15091504	PRJNA636980	GCA_013341235.1	Scaffold	6.9096	66.1	-	-	45	2020-06-13
	WH-SGI-V-07317	SAMN04128748	PRJNA297679	GCA_001454415.1	Scaffold	6.43396	66.4	-	-	89	2015-11-30
	AUS311	SAMN10478434	PRJNA325248	GCA_003976455.1	Contig	6.35667	66.4	-	-	42	2018-12-27
	L7	SAMN12712224	PRJNA564419	GCA_008629955.1	Scaffold	6.63549	66	-	-	251	2019-09-20
	EPIC E197	SAMN09221945	PRJNA471888	GCA_006864505.1	Contig	6.33071	66.5	-	-	59	2019-07-10
	BS3412	SAMEA5698922	PRJEB30625	GCA_902204175.1	Contig	7.04899	65.7	-	-	72	2019-09-06
	WH-SGI-V-07283	SAMN04128726	PRJNA297679	GCA_001454665.1	Contig	6.83506	66.1	-	-	111	2015-11-30
	HM294	SAMN07424180	PRJNA325248	GCA_003834655.1	Scaffold	6.74148	66.3	-	-	76	2018-11-26
	WH-SGI-V-07689	SAMN04128674	PRJNA297679	GCA_001452495.1	Contig	7.03437	66	-	-	115	2015-11-30
	CLJ1	SAMN07372049	PRJNA383797	GCA_003032395.1	Scaffold	6.51446	66.6	-	-	68	2018-04-03
	PAL1.47	SAMN15595462	PRJNA647613	GCA_013912665.1	Contig	7.24023	65.8	-	-	72	2020-07-29
	SCH_ABX17	SAMN06289375	PRJNA369567	GCA_001990375.1	Scaffold	6.50356	66.4	-	-	83	2017-02-08
	SPA01	SAMN04376918	PRJNA307217	GCA_001535675.2	Scaffold	7.00049	65.8	-	-	20	2016-01-25
	GO32	SAMN12885395	PRJNA552551	GCA_009025765.1	Contig	6.87652	66.1	-	-	74	2019-10-13
	AZPAE14538	SAMN03105460	PRJNA264310	GCA_000796505.1	Scaffold	6.26767	66.5	-	-	78	2014-12-04
	WH-SGI-V-07260	SAMN04128710	PRJNA297679	GCA_001452965.1	Scaffold	7.04347	65.8	-	-	75	2015-11-30
	AUS496	SAMN07423981	PRJNA325248	GCA_003838925.1	Contig	6.36218	66.4	-	-	38	2018-11-26
	PA_4823	SAMN04452262	PRJNA310413	GCA_003585055.1	Contig	6.41875	66.4	-	-	63	2018-09-20
	Urg-7	SAMN06547034	PRJNA378495	GCA_002312315.1	Contig	6.66738	66.3	-	-	60	2017-09-19
	AMT0026-67	SAMN07424016	PRJNA325248	GCA_003838445.1	Contig	6.83206	66.1	-	-	47	2018-11-26
	WH-SGI-V-07183	SAMN04128522	PRJNA297679	GCA_001450605.1	Scaffold	7.11932	66	-	-	110	2015-11-30
	PA-CL521a	SAMN10478286	PRJNA325248	GCA_004372315.1	Contig	7.02794	66.1	-	-	48	2019-03-25
	MRSN16847	SAMN09788381	PRJNA446057	GCA_003969735.1	Contig	6.59408	66	-	-	63	2018-12-24
	MRSN317	SAMN09788351	PRJNA446057	GCA_003977995.1	Contig	6.34962	66.5	-	-	69	2018-12-24
	PA82	SAMN08435063	PRJNA431326	GCA_003332645.1	Contig	6.38686	66.5	-	-	60	2018-07-20
	VNMU149	SAMN13701855	PRJNA598234	GCA_009887645.1	Contig	6.45561	66.1	-	-	116	2020-01-16
	WH-SGI-V-07242	SAMN04128548	PRJNA297679	GCA_001450785.1	Contig	7.00294	66	-	-	103	2015-11-30
	WH-SGI-V-07255	SAMN04128706	PRJNA297679	GCA_001453835.1	Contig	6.43371	66.1	-	-	114	2015-11-30
	HM324	SAMN07424187	PRJNA325248	GCA_003834525.1	Contig	6.71718	66.3	-	-	53	2018-11-26
	WH-SGI-V-07306	SAMN04128740	PRJNA297679	GCA_001454285.1	Contig	6.21398	66.1	-	-	64	2015-11-30
	GO78	SAMN12217306	PRJNA552551	GCA_007004405.1	Contig	6.55358	66.2	-	-	66	2019-07-15
	AZPAE14359	SAMN03105432	PRJNA264310	GCA_000795785.1	Scaffold	6.64262	66.3	-	-	72	2014-12-04
	PA_180	SAMN10249018	PRJNA497126	GCA_003936295.1	Scaffold	6.24849	66.6	-	-	55	2018-12-11
	PA_185	SAMN10248972	PRJNA497126	GCA_003936905.1	Scaffold	6.24827	66.6	-	-	56	2018-12-11
	PA_179	SAMN10249075	PRJNA497126	GCA_003939685.1	Scaffold	6.24851	66.6	-	-	57	2018-12-12
	JYH16	SAMN07424204	PRJNA325248	GCA_003834385.1	Contig	6.50379	66.4	-	-	61	2018-11-26
	PBIO724	SAMEA6574531	PRJEB36565	GCA_902807105.1	Contig	6.83668	66.1	-	-	88	2020-02-27
	KCRI-462	SAMEA4646278	PRJEB26613	GCA_900406955.1	Contig	6.3069	66.5	-	-	100	2018-05-09
	KCRI-379A	SAMEA4646277	PRJEB26613	GCA_900406945.1	Contig	6.41926	66.4	-	-	86	2018-05-09
	14651	SAMN04129507	PRJNA297686	GCA_001414155.1	Scaffold	6.66291	66.2	-	-	22	2015-10-26
	F2	SAMN07424147	PRJNA325248	GCA_003835045.1	Contig	6.91481	65.9	-	-	70	2018-11-26
	Ocean-100	SAMN07347487	PRJNA394047	GCA_002263645.1	Scaffold	6.63963	66.2	-	-	46	2017-08-22
	44s031011BSL_PA2	SAMN10478143	PRJNA325248	GCA_004375625.1	Contig	6.52802	66.3	-	-	52	2019-03-25
	HIAE_PA16	SAMN08913642	PRJNA449616	GCA_003055425.1	Contig	6.86921	66	-	-	80	2018-04-17
	PA_152165	SAMN04452268	PRJNA310413	GCA_003585295.1	Contig	6.87729	66	-	-	70	2018-09-20
	AUS465	SAMN07423917	PRJNA325248	GCA_003839845.1	Contig	6.32907	66.5	-	-	37	2018-11-26
	PA-W43	SAMN07424238	PRJNA325248	GCA_003834035.1	Contig	6.85833	66.1	-	-	50	2018-11-26
	340	SAMEA2357537	PRJEB5438	GCA_900146685.1	Contig	6.33091	66.5	-	-	64	2016-12-09
	21169	SAMN13159401	PRJNA580457	GCA_009830275.1	Contig	6.38637	66.4	-	-	50	2020-01-04
	295s071211BSL_PA1	SAMN10478173	PRJNA325248	GCA_004374415.1	Scaffold	6.42311	66.2	-	-	49	2019-03-25
	HIAE_PA12	SAMN08913638	PRJNA449616	GCA_003055525.1	Contig	6.48262	66.5	-	-	40	2018-04-17
	AZPAE14410	SAMN03105445	PRJNA264310	GCA_000796175.1	Scaffold	6.29506	66.5	-	-	55	2014-12-04
	PA59	SAMN08435070	PRJNA431326	GCA_003332415.1	Contig	6.28963	66.5	-	-	76	2018-07-20
	PAL1.22	SAMN15595438	PRJNA647613	GCA_013913145.1	Contig	6.33423	66.5	-	-	52	2020-07-29
	WH-SGI-V-07696	SAMN04128681	PRJNA297679	GCA_001453705.1	Contig	6.75484	66.1	-	-	115	2015-11-30
	PaEB1	SAMN07286080	PRJNA392234	GCA_002216505.1	Contig	6.33607	66.5	-	-	65	2017-07-10
	Pae81	SAMN10732509	PRJNA514718	GCA_004053865.1	Contig	6.50188	66.3	-	-	73	2019-01-19
	6090	SAMN10478332	PRJNA325248	GCA_004371445.1	Contig	6.5113	66.3	-	-	39	2019-03-25
	PPF-18	SAMN06547031	PRJNA378495	GCA_002312675.1	Contig	6.67192	66.3	-	-	72	2017-09-19
	PA-W34	SAMN07423888	PRJNA325248	GCA_003841525.1	Contig	6.58507	66.3	-	-	51	2018-11-26
	WH-SGI-V-07704	SAMN04128689	PRJNA297679	GCA_001452685.1	Contig	6.48004	66.2	-	-	74	2015-11-30
	NMI3231/13	SAMN15489102	PRJNA645026	GCA_013421215.1	Contig	6.97238	65.9	-	-	124	2020-07-16
	45528	SAMN18437396	PRJNA716520	GCA_017653675.1	Contig	6.57541	66.3	-	-	103	2021-03-30
	S15	SAMN14970713	PRJNA633788	GCA_013177055.1	Contig	6.34113	66.5	-	-	91	2020-05-26
	CCUG 73745	SAMN12642288	PRJNA305687	GCA_008244635.1	Scaffold	7.02566	65.9	-	-	68	2019-09-02
	F429	SAMN05226629	PRJNA325248	GCA_003698605.1	Contig	6.84384	66.3	-	-	47	2018-10-30
	PAL1.36	SAMN15595452	PRJNA647613	GCA_013912935.1	Contig	6.62022	66.3	-	-	54	2020-07-29
	105819	SAMN03076165	PRJNA261239	GCA_001601745.1	Scaffold	7.20893	65.7	-	-	63	2016-03-29
	34JS	SAMN10478263	PRJNA325248	GCA_004372635.1	Contig	6.53215	66.3	-	-	43	2019-03-25
	6D92(H)	SAMN05226603	PRJNA325248	GCA_003698625.1	Contig	7.02595	65.8	-	-	73	2018-10-30
	10% 4	SAMEA3296574	PRJEB8749	GCA_001375295.1	Contig	6.47209	66.3	-	-	80	2015-03-26
	Hex1T	SAMN03735017	PRJNA285025	GCA_001469435.3	Contig	6.98164	66	-	-	52	2015-12-18
	PA_150567	SAMN04452271	PRJNA310413	GCA_003585205.1	Contig	6.67549	66.1	-	-	71	2018-09-20
	MRSN1688	SAMN09788380	PRJNA446057	GCA_003969315.1	Contig	6.607	66.1	-	-	74	2018-12-24
	DUN-013	SAMN07424135	PRJNA325248	GCA_003835145.1	Contig	6.43883	66.5	-	-	46	2018-11-26
	SF3	SAMN11535131	PRJNA535434	GCA_007860305.1	Contig	6.44311	66.3	-	-	52	2019-08-07
	env092b	SAMN07504788	PRJNA393338	GCA_002330385.1	Contig	6.64836	66.2	-	-	66	2017-09-21
	Env_12	SAMN07327857	PRJNA393338	GCA_002239445.1	Contig	6.32733	66.4	-	-	100	2017-08-01
	WH-SGI-V-07370	SAMN04128555	PRJNA297679	GCA_001450165.1	Contig	6.58109	66.4	-	-	174	2015-11-30
	274S010611BSL_PA1	SAMN10478167	PRJNA325248	GCA_004374385.1	Contig	6.48949	66.3	-	-	50	2019-03-25
	45048	SAMN18437397	PRJNA716520	GCA_017653645.1	Contig	6.39372	66.4	-	-	228	2021-03-30
	PA-W41	SAMN07423890	PRJNA325248	GCA_003841165.1	Contig	6.70143	66.3	-	-	58	2018-11-26
	4094345258	SAMN10478350	PRJNA325248	GCA_004370665.1	Contig	6.91104	66.1	-	-	56	2019-03-25
	AUS438	SAMN07423918	PRJNA325248	GCA_003839965.1	Contig	6.72857	66.1	-	-	61	2018-11-26
	WH-SGI-V-07424	SAMN04128598	PRJNA297679	GCA_001451455.1	Contig	7.07906	65.9	-	-	114	2015-11-30
	PAL1.29	SAMN15595445	PRJNA647613	GCA_013913035.1	Contig	6.84574	66.1	-	-	68	2020-07-29
	G1-WATER-2A	SAMN07424248	PRJNA325248	GCA_003833935.1	Contig	6.84824	66.3	-	-	53	2018-11-26
	WH-SGI-V-07427	SAMN04128601	PRJNA297679	GCA_001451535.1	Contig	7.04791	65.9	-	-	130	2015-11-30
	PA149	SAMN08435064	PRJNA431326	GCA_003332625.1	Contig	6.31456	66.5	-	-	57	2018-07-20
	TSB 6	SAMEA3296572	PRJEB8749	GCA_001375255.1	Contig	6.76018	66.2	-	-	89	2015-03-26
	LILL04	SAMN15091496	PRJNA636980	GCA_013328595.1	Scaffold	7.00424	65.9	-	-	58	2020-06-10
	PA_153673	SAMN04452264	PRJNA310413	GCA_003585085.1	Contig	6.62594	66.1	-	-	83	2018-09-20
	WCHPA075025	SAMN08374214	PRJNA415331	GCA_002980385.1	Contig	6.32972	66.4	-	-	67	2018-03-07
	WH-SGI-V-07631	SAMN04128641	PRJNA297679	GCA_001453405.1	Scaffold	6.76032	66	-	-	74	2015-11-30
	SJU-R10_2	SAMN07504874	PRJNA393338	GCA_002285345.1	Contig	6.41393	66.5	-	-	78	2017-09-04
	PA0750	SAMN15689521	PRJNA649713	GCA_014235285.1	Scaffold	6.60192	66.2	-	-	108	2020-08-18
	6D92(H)	SAMN05226604	PRJNA325248	GCA_003698635.1	Contig	7.02818	65.8	-	-	69	2018-10-30
	S00161	SAMN14916288	PRJNA632104	GCA_014204425.1	Scaffold	6.78347	66	-	-	63	2020-08-14
	MRSN12283	SAMN09788404	PRJNA446057	GCA_003969865.1	Contig	6.30164	66.5	-	-	56	2018-12-24
	M7	SAMN04384581	PRJNA307669	GCA_001619935.1	Contig	6.26869	66.6	-	-	70	2016-04-13
	env108	SAMN07504798	PRJNA393338	GCA_002330725.1	Contig	6.36061	66.4	-	-	114	2017-09-21
	WH-SGI-V-07313	SAMN04128745	PRJNA297679	GCA_001454365.1	Scaffold	6.53369	66.4	-	-	87	2015-11-30
	21114	SAMN13159203	PRJNA580450	GCA_009830175.1	Contig	6.39027	66.4	-	-	46	2020-01-04
	PSA-12	SAMEA4521283	PRJEB16535	GCA_900106145.1	Scaffold	6.76593	66.2	-	-	90	2019-09-30
	286S270711BSL_PA1	SAMN10478170	PRJNA325248	GCA_004374705.1	Contig	6.9223	65.9	-	-	66	2019-03-25
	TuD199	SAMN07424093	PRJNA325248	GCA_003836175.1	Contig	6.52225	66.4	-	-	48	2018-11-26
	PHELES25	SAMN14453477	PRJNA615626	GCA_013625625.1	Contig	6.45994	66.5	-	-	94	2020-07-24
	PSA-10	SAMEA4521281	PRJEB16535	GCA_900106155.1	Scaffold	6.75997	66.2	-	-	78	2019-09-30
	MRSN5498	SAMN09788336	PRJNA446057	GCA_003968315.1	Contig	6.82123	66	-	-	95	2018-12-24
	89150	SAMN14453415	PRJNA615626	GCA_013620315.1	Contig	6.46617	66.5	-	-	103	2020-07-24
	PHELES11	SAMN14453462	PRJNA615626	GCA_013619375.1	Contig	6.46249	66.5	-	-	91	2020-07-24
	139125	SAMN14453429	PRJNA615626	GCA_013620005.1	Contig	6.44865	66.4	-	-	106	2020-07-24
	Pae_CF67.02g	SAMN03566254	PRJNA282164	GCA_001023635.1	Scaffold	6.41896	66.4	-	-	85	2015-06-10
	LMG2107	SAMN07424087	PRJNA325248	GCA_003836355.1	Contig	6.31051	66.5	-	-	67	2018-11-26
	AU14820	SAMN04436515	PRJNA309533	GCA_001555415.1	Contig	6.66735	66.3	-	-	46	2016-02-09
	Ocean-1206	SAMN07347490	PRJNA394047	GCA_002263615.1	Scaffold	6.905	66.1	-	-	76	2017-08-22
	AUS456	SAMN10478457	PRJNA325248	GCA_003976335.1	Contig	7.06873	65.9	-	-	70	2018-12-27
	ATCC 9027	SAMN07782395	PRJNA414238	GCA_002563335.1	Contig	6.34249	66.6	-	-	59	2017-10-17
	21113	SAMN13159202	PRJNA580449	GCA_009830205.1	Contig	6.39078	66.4	-	-	51	2020-01-04
	S12	SAMN14970710	PRJNA633788	GCA_013177135.1	Contig	6.38302	66.4	-	-	99	2020-05-26
	WH-SGI-V-07299	SAMN04128697	PRJNA297679	GCA_001453805.1	Contig	6.08248	66.5	-	-	89	2015-11-30
	AUS150	SAMN07423971	PRJNA325248	GCA_003839065.1	Contig	6.85372	66	-	-	46	2018-11-26
	CCBH26703	SAMN16776073	PRJNA677881	GCA_016056075.1	Contig	6.85492	65.9	-	-	82	2020-12-15
	PaEB6	SAMN07286081	PRJNA392234	GCA_002216445.1	Contig	6.46796	66.4	-	-	93	2017-07-10
	DUN-004	SAMN07424129	PRJNA325248	GCA_003835165.1	Contig	6.64728	66.2	-	-	56	2018-11-26
	UFMG-H10	SAMN14470519	PRJNA615899	GCA_012102115.1	Scaffold	6.22913	66.6	-	-	47	2020-04-06
	UFMG-H9	SAMN14470518	PRJNA615899	GCA_012102135.1	Scaffold	6.19729	66.5	-	-	51	2020-04-06
	UFMG-H6	SAMN14470516	PRJNA615899	GCA_012102225.1	Scaffold	6.23294	66.6	-	-	49	2020-04-06
	934436V	SAMN07423907	PRJNA325248	GCA_003840045.1	Contig	6.74719	66.2	-	-	66	2018-11-26
	AZPAE12145	SAMN03105388	PRJNA264310	GCA_000796745.1	Scaffold	6.45292	66.4	-	-	62	2014-12-04
	LIUYANG-B	SAMN13612473	PRJNA596099	GCA_013350345.1	Contig	6.22677	66.6	-	-	87	2020-06-16
	PAO1_wild_type	SAMEA6674943	PRJEB36146	GCA_902860215.1	Contig	6.21649	66.6	-	-	146	2020-06-03
	WH-SGI-V-07387	SAMN04128572	PRJNA297679	GCA_001450995.1	Contig	6.56696	66.2	-	-	88	2015-11-30
	GO36	SAMN12217297	PRJNA552551	GCA_007051055.1	Contig	6.97546	65.9	-	-	104	2019-07-16
	PN586(35)w	SAMN07424028	PRJNA325248	GCA_003837665.1	Contig	7.38685	65.6	-	-	76	2018-11-26
	AT31	SAMN07423905	PRJNA325248	GCA_003840085.1	Contig	7.35088	65.5	-	-	99	2018-11-26
	VNMU148	SAMN13701854	PRJNA598234	GCA_009887705.1	Contig	7.77711	65.1	-	-	138	2020-01-16
	1709-12	SAMN04029215	PRJNA294726	GCA_001756495.1	Contig	7.12379	65.8	-	-	55	2016-10-11
	DUN-002C	SAMN07424127	PRJNA325248	GCA_003835285.1	Contig	6.50139	66.4	-	-	49	2018-11-26
	WH-SGI-V-07243	SAMN04128549	PRJNA297679	GCA_001450065.1	Scaffold	6.44876	66.1	-	-	91	2015-11-30
	185385	SAMN15010107	PRJNA634848	GCA_013284855.1	Scaffold	6.81377	66	-	-	53	2020-06-07
	WH-SGI-V-07373	SAMN04128558	PRJNA297679	GCA_001450835.1	Contig	6.33577	66.5	-	-	63	2015-11-30
	AUS407	SAMN07423932	PRJNA325248	GCA_003839565.1	Contig	6.53761	66.3	-	-	55	2018-11-26
	U2816	SAMN10478493	PRJNA325248	GCA_003975135.1	Contig	6.36923	66.4	-	-	46	2018-12-27
	AZPAE14931	SAMN03105629	PRJNA264310	GCA_000793765.1	Scaffold	6.35919	66.4	-	-	61	2014-12-04
	SMC1595	SAMN10478568	PRJNA325248	GCA_003974335.1	Contig	6.29945	66.5	-	-	55	2018-12-27
	W15Dec3	SAMN04029212	PRJNA294726	GCA_001756435.1	Contig	6.8921	66	-	-	206	2016-10-11
	SJU-W20_1	SAMN07504891	PRJNA393338	GCA_002329735.1	Contig	6.50967	66.3	-	-	104	2017-09-21
	SJU-R8_3	SAMN07504872	PRJNA393338	GCA_002329965.1	Contig	6.2969	66.5	-	-	88	2017-09-21
	SJU-R8_2	SAMN07504871	PRJNA393338	GCA_002329975.1	Contig	6.29643	66.5	-	-	87	2017-09-21
	GO69	SAMN12885400	PRJNA552551	GCA_009025395.1	Contig	6.62884	66.3	-	-	92	2019-10-14
	PASP352	SAMN14970732	PRJNA547626	GCA_013178475.1	Contig	6.71276	66.2	-	-	78	2020-05-27
	227	SAMN17723436	PRJNA698544	GCA_016836585.1	Scaffold	6.70169	66.1	-	-	17	2021-02-08
	SJU-S72_1	SAMN07504882	PRJNA393338	GCA_002329845.1	Contig	6.42662	66.4	-	-	67	2017-09-21
	SJU-W4_2	SAMN07504889	PRJNA393338	GCA_002330075.1	Contig	6.73321	66.2	-	-	102	2017-09-21
	PHELES12	SAMN14453463	PRJNA615626	GCA_013619365.1	Contig	6.25832	66.3	-	-	86	2020-07-24
	6085	SAMN10478326	PRJNA325248	GCA_004371525.1	Contig	6.47701	66.3	-	-	66	2019-03-25
	SCH_ABX07	SAMN06289365	PRJNA369567	GCA_002001385.1	Contig	6.49484	66.4	-	-	68	2017-02-16
	SJU-S79_3	SAMN07504887	PRJNA393338	GCA_002329765.1	Contig	6.4605	66.4	-	-	95	2017-09-21
	SJU-S79_1	SAMN07504885	PRJNA393338	GCA_002329775.1	Contig	6.46096	66.4	-	-	89	2017-09-21
	SJU-S79_2	SAMN07504886	PRJNA393338	GCA_002330005.1	Contig	6.46049	66.4	-	-	88	2017-09-21
	201s070911bsl_PA1	SAMN10478161	PRJNA325248	GCA_004375495.1	Contig	6.81167	66.2	-	-	56	2019-03-25
	506	SAMN06547040	PRJNA378495	GCA_002312615.1	Contig	6.69276	66.2	-	-	70	2017-09-19
	GO68	SAMN12885399	PRJNA552551	GCA_009025455.1	Contig	6.35353	66.4	-	-	61	2019-10-14
	225	SAMN17723435	PRJNA698544	GCA_016836615.1	Scaffold	6.95667	66	-	-	9	2021-02-08
	LiA63_2006	SAMN07424077	PRJNA325248	GCA_003836385.1	Contig	6.38654	66.4	-	-	47	2018-11-26
	PAC15A	SAMN10478211	PRJNA325248	GCA_004373545.1	Contig	6.70671	66.2	-	-	49	2019-03-25
	KPA8	SAMN15083417	PRJNA636771	GCA_017168875.1	Contig	6.90042	65.9	-	-	85	2021-03-05
	AZPAE13877	SAMN03105427	PRJNA264310	GCA_000795665.1	Scaffold	6.78852	66.1	-	-	75	2014-12-04
	OY3	SAMN10478556	PRJNA325248	GCA_003974495.1	Contig	6.36034	66.4	-	-	42	2018-12-27
	354	SAMEA2357551	PRJEB5438	GCA_900146815.1	Contig	6.26867	66.5	-	-	65	2016-12-09
	Pae_CF67.11p	SAMN03566440	PRJNA282164	GCA_001036415.1	Scaffold	6.40346	66.4	-	-	75	2015-06-22
	SJU-R10_3	SAMN07504875	PRJNA393338	GCA_002329925.1	Contig	6.41416	66.5	-	-	81	2017-09-21
	SJU-R10_1	SAMN07504873	PRJNA393338	GCA_002329935.1	Contig	6.41473	66.5	-	-	78	2017-09-21
	4139	SAMN14833396	PRJNA630383	GCA_013115045.1	Contig	6.32288	66.5	-	-	127	2020-05-18
	PA0750	SAMN15689520	PRJNA649713	GCA_014235295.1	Scaffold	6.39236	66.4	-	-	54	2020-08-18
	PAC13A	SAMN10478205	PRJNA325248	GCA_004373875.1	Contig	6.43435	66.2	-	-	54	2019-03-25
	20-MO00611-0	SAMN16607010	PRJNA673432	GCA_015680075.1	Contig	6.25047	66.6	-	-	106	2020-11-24
	PA-W48	SAMN07423892	PRJNA325248	GCA_003841515.1	Contig	6.99785	65.8	-	-	81	2018-11-26
	TNCF_76	SAMN05272441	PRJNA326244	GCA_001765805.1	Contig	6.63462	66.3	-	-	61	2016-10-13
	6096	SAMN10478338	PRJNA325248	GCA_004371945.1	Contig	6.74976	66.2	-	-	55	2019-03-25
	MRSN346179	SAMN09788349	PRJNA446057	GCA_003969565.1	Contig	6.29374	66.5	-	-	69	2018-12-24
	AZPAE14895	SAMN03105594	PRJNA264310	GCA_000790965.1	Scaffold	6.33082	66.5	-	-	70	2014-12-04
	SJU-S72_3	SAMN07504884	PRJNA393338	GCA_002329805.1	Contig	6.42692	66.4	-	-	70	2017-09-21
	LiA161_2005	SAMN07424073	PRJNA325248	GCA_003836465.1	Contig	6.48731	66.3	-	-	64	2018-11-26
	392	SAMN06547027	PRJNA378495	GCA_002312405.1	Contig	6.99541	66	-	-	73	2017-09-19
	HUM-299	SAMN09478123	PRJNA244279	GCA_003629805.1	Contig	6.57685	66.4	-	-	64	2018-10-11
	WH-SGI-V-07642	SAMN04128652	PRJNA297679	GCA_001452235.1	Contig	7.0568	66	-	-	119	2015-11-30
	PBIO712	SAMEA6574528	PRJEB36565	GCA_902807215.1	Contig	7.10031	65.8	-	-	111	2020-02-27
	MRSN2108	SAMN09788362	PRJNA446057	GCA_003977955.1	Contig	6.39445	66.4	-	-	71	2018-12-24
	PHELES1	SAMN14453460	PRJNA615626	GCA_013619425.1	Contig	6.43972	66.5	-	-	97	2020-07-24
	3736	SAMN14833392	PRJNA630383	GCA_013115465.1	Contig	6.32046	66.5	-	-	85	2020-05-18
	AUS523	SAMN10478426	PRJNA325248	GCA_003976585.1	Contig	7.14726	65.8	-	-	57	2018-12-27
	PAL1.55	SAMN15595470	PRJNA647613	GCA_013912585.1	Contig	6.85655	66.1	-	-	63	2020-07-29
	PAO1	SAMN10055667	PRJNA490649	GCA_003957105.1	Contig	6.21805	66.6	-	-	68	2018-12-19
	Pae_CF67.04n	SAMN03566299	PRJNA282164	GCA_001024635.1	Scaffold	6.40822	66.4	-	-	79	2015-06-10
	PAO1	SAMN10055669	PRJNA490649	GCA_003957175.1	Contig	6.21918	66.6	-	-	73	2018-12-19
	VET-47	SAMN09478037	PRJNA244279	GCA_003631515.1	Contig	6.40777	66.4	-	-	80	2018-10-11
	SK028	SAMN12350566	PRJNA556419	GCA_017742095.1	Contig	6.33842	66.5	-	-	59	2021-04-03
	AL191	SAMN07424242	PRJNA325248	GCA_003833445.1	Contig	6.58938	66.2	-	-	54	2018-11-26
	AU6854	SAMN04436469	PRJNA309533	GCA_001554495.1	Contig	6.74654	66.2	-	-	66	2016-02-09
	SJU-S6_1	SAMN07504876	PRJNA393338	GCA_002329905.1	Contig	6.22338	66.5	-	-	71	2017-09-21
	SJU-S6_3	SAMN07504878	PRJNA393338	GCA_002285355.1	Contig	6.22245	66.5	-	-	74	2017-09-04
	SJU-S9_3	SAMN07504881	PRJNA393338	GCA_002329865.1	Contig	6.22318	66.5	-	-	72	2017-09-21
	SJU-S9_1	SAMN07504879	PRJNA393338	GCA_002330045.1	Contig	6.22305	66.5	-	-	77	2017-09-21
	WH-SGI-V-07376	SAMN04128561	PRJNA297679	GCA_001450865.1	Contig	6.70759	66.1	-	-	101	2015-11-30
	AZPAE14879	SAMN03105578	PRJNA264310	GCA_000790525.1	Scaffold	6.22673	66.5	-	-	50	2014-12-04
	AZPAE14988	SAMN03105685	PRJNA264310	GCA_000792425.1	Scaffold	6.38774	66.4	-	-	63	2014-12-04
	AZPAE14945	SAMN03105643	PRJNA264310	GCA_000791405.1	Scaffold	6.86695	66.1	-	-	73	2014-12-04
	3052425557	SAMN10478388	PRJNA325248	GCA_004370215.1	Contig	6.79967	66.1	-	-	54	2019-03-25
	WH-SGI-V-07241	SAMN04128547	PRJNA297679	GCA_001450935.1	Contig	6.71935	66.3	-	-	77	2015-11-30
	VET-78	SAMN09478099	PRJNA244279	GCA_003630285.1	Contig	6.38344	66.4	-	-	314	2018-10-11
	WH-SGI-V-07296	SAMN04128735	PRJNA297679	GCA_001454225.1	Contig	7.00646	65.8	-	-	114	2015-11-30
	PASP471	SAMN14970738	PRJNA547626	GCA_013178595.1	Contig	6.49245	66.4	-	-	94	2020-05-27
	2.5% 6	SAMEA3296135	PRJEB8749	GCA_001374195.1	Contig	6.48101	66.3	-	-	65	2015-04-02
	EPIC E54	SAMN09221942	PRJNA471888	GCA_006864715.1	Contig	6.39225	66.4	-	-	93	2019-07-10
	LMG5031	SAMN07424088	PRJNA325248	GCA_003837245.1	Contig	6.52519	66.5	-	-	100	2018-11-26
	WH-SGI-V-07232	SAMN04128538	PRJNA297679	GCA_001449935.1	Scaffold	6.78219	66.1	-	-	103	2015-11-30
	env334	SAMN07504839	PRJNA393338	GCA_002330525.1	Contig	6.69236	66.2	-	-	70	2017-09-21
	ROS	SAMEA5567769	PRJEB32170	GCA_901035035.1	Contig	6.9199	66	-	-	165	2019-07-30
	HIAE_PA17	SAMN08913643	PRJNA449616	GCA_003055485.1	Contig	6.73515	66.1	-	-	59	2018-04-17
	LiA131_2005	SAMN07424070	PRJNA325248	GCA_003837485.1	Contig	6.83453	66.1	-	-	49	2018-11-26
	AU10583	SAMN04436480	PRJNA309533	GCA_001554665.1	Contig	6.35332	66.5	-	-	55	2016-02-09
	RW204	SAMEA3296145	PRJEB8749	GCA_001374395.1	Contig	6.77764	65.9	-	-	79	2015-03-26
	IDEXX_Canine8	SAMN07424051	PRJNA325248	GCA_003836705.1	Contig	6.4874	66.2	-	-	52	2018-11-26
	NSPa12	SAMN11811882	PRJNA544998	GCA_011683115.1	Contig	6.6873	66.2	-	-	51	2020-03-23
	PAL1.10	SAMN15595427	PRJNA647613	GCA_013913365.1	Contig	7.1098	65.9	-	-	63	2020-07-29
	WH-SGI-V-07165	SAMN04128503	PRJNA297679	GCA_001449465.1	Contig	6.849	66	-	-	128	2015-11-30
	293S080611BSL_PA2	SAMN10478172	PRJNA325248	GCA_004374405.1	Scaffold	6.42642	66.2	-	-	42	2019-03-25
	WH-SGI-V-07507	SAMN04128626	PRJNA297679	GCA_001453285.1	Contig	6.33336	66.1	-	-	64	2015-11-30
	PA-W36	SAMN07424233	PRJNA325248	GCA_003833545.1	Contig	7.03933	66.1	-	-	83	2018-11-26
	AZPAE14550	SAMN03105461	PRJNA264310	GCA_000794425.1	Scaffold	6.31717	66.5	-	-	56	2014-12-04
	AZPAE15032	SAMN03105729	PRJNA264310	GCA_000791565.1	Scaffold	6.48457	66.2	-	-	65	2014-12-04
	346	SAMEA2357543	PRJEB5438	GCA_900146745.1	Contig	6.74202	66	-	-	95	2016-12-09
	12.5% 9	SAMEA3296576	PRJEB8749	GCA_001375335.1	Contig	6.71929	66.3	-	-	84	2015-03-26
	AUS449	SAMN10478454	PRJNA325248	GCA_003975555.1	Contig	6.41992	66.4	-	-	61	2018-12-27
	WH-SGI-V-07278	SAMN04128721	PRJNA297679	GCA_001453915.1	Contig	6.78244	66.2	-	-	112	2015-11-30
	AZPAE14373	SAMN03105434	PRJNA264310	GCA_000795875.1	Scaffold	6.33701	66.4	-	-	51	2014-12-04
	C7(T3583)	SAMN07424170	PRJNA325248	GCA_003835455.1	Contig	6.9083	65.7	-	-	58	2018-11-26
	15.311Ba	SAMEA3296567	PRJEB8749	GCA_001375155.1	Contig	6.48784	66.3	-	-	75	2015-03-26
	WH-SGI-V-07277	SAMN04128720	PRJNA297679	GCA_001454065.1	Contig	6.83113	66.2	-	-	89	2015-11-30
	P-3614	SAMN15858697	PRJNA658128	GCA_016681015.1	Contig	6.35969	66.4	-	-	145	2021-01-18
	SF4	SAMN11535133	PRJNA535434	GCA_007860275.1	Contig	6.4487	66.3	-	-	57	2019-08-07
	SF2	SAMN11503853	PRJNA535434	GCA_007860265.1	Contig	6.44739	66.3	-	-	58	2019-08-07
	Pae66	SAMN10732506	PRJNA514718	GCA_004054045.1	Contig	6.27443	66.6	-	-	94	2019-01-19
	6820	SAMN14833380	PRJNA630383	GCA_013115655.1	Contig	6.23734	66.6	-	-	112	2020-05-18
	VNMU145	SAMN13701853	PRJNA598234	GCA_009887695.1	Contig	6.7845	66	-	-	107	2020-01-16
	PA_153543	SAMN04452267	PRJNA310413	GCA_003585145.1	Contig	6.68295	66.1	-	-	75	2018-09-20
	C8(T3532)	SAMN07424176	PRJNA325248	GCA_003835385.1	Contig	6.91211	65.9	-	-	63	2018-11-26
	CPa12-2	SAMN11811884	PRJNA544998	GCA_011683055.1	Contig	6.68534	66.2	-	-	49	2020-03-23
	PAC117A	SAMN10478208	PRJNA325248	GCA_004373975.1	Contig	6.38998	66.2	-	-	52	2019-03-25
	PAL1.28	SAMN15595444	PRJNA647613	GCA_013913045.1	Contig	6.64076	66.2	-	-	78	2020-07-29
	163915	SAMN15010104	PRJNA634848	GCA_013284955.1	Scaffold	6.86818	65.9	-	-	66	2020-06-07
	env109b	SAMN07504799	PRJNA393338	GCA_002330695.1	Contig	7.14403	65.9	-	-	71	2017-09-21
	TNCF_133_1	SAMN05272450	PRJNA326244	GCA_001765535.1	Contig	6.64159	66.3	-	-	86	2016-10-13
	PSA-3	SAMEA4521274	PRJEB16535	GCA_900106205.1	Scaffold	6.76585	66.2	-	-	99	2019-09-30
	TNCF_16	SAMN05272431	PRJNA326244	GCA_001766195.1	Contig	6.63819	66.3	-	-	59	2016-10-13
	Pa047c	SAMN15939824	PRJNA660159	GCA_014489185.1	Contig	6.99166	65.9	-	-	115	2020-09-05
	322	SAMEA2357518	PRJEB5438	GCA_900146475.1	Contig	6.67612	66.1	-	-	80	2016-12-09
	PAL1.56	SAMN15595471	PRJNA647613	GCA_013912565.1	Contig	7.09859	65.9	-	-	74	2020-07-29
	SJU-S6_2	SAMN07504877	PRJNA393338	GCA_002329885.1	Contig	6.22415	66.5	-	-	83	2017-09-21
	215	SAMEA2357407	PRJEB5438	GCA_900145575.1	Contig	6.23746	66.6	-	-	62	2016-12-09
	WH-SGI-V-07694	SAMN04128679	PRJNA297679	GCA_001452575.1	Contig	6.77644	66.2	-	-	106	2015-11-30
	WH-SGI-V-07627	SAMN04128637	PRJNA297679	GCA_001452045.1	Scaffold	6.90942	66.1	-	-	93	2015-11-30
	KPA7	SAMN15083416	PRJNA636771	GCA_017168835.1	Contig	6.90028	65.9	-	-	82	2021-03-05
	4094341901	SAMN10478361	PRJNA325248	GCA_004371165.1	Contig	6.83152	66.1	-	-	48	2019-03-25
	99	SAMEA6109555	PRJEB35006	GCA_902632995.1	Contig	6.37277	66.4	-	-	83	2020-02-28
	UFMG-H7	SAMN14470517	PRJNA615899	GCA_012102215.1	Scaffold	6.23159	66.6	-	-	47	2020-04-06
	PAO1_EMC1	SAMN13943467	PRJNA603882	GCA_014639105.1	Contig	6.25673	66.5	-	-	90	2020-09-18
	AU19319	SAMN04436510	PRJNA309533	GCA_001555115.1	Contig	6.25711	66.6	-	-	43	2016-02-09
	Pae_CF67.01l	SAMN03566240	PRJNA282164	GCA_001007215.1	Scaffold	6.43586	66.4	-	-	82	2015-05-14
	env054	SAMN07504780	PRJNA393338	GCA_002330435.1	Contig	6.86157	66.1	-	-	120	2017-09-21
	KOL14.W.495.7	SAMN13075201	PRJNA579073	GCA_016622445.1	Scaffold	7.66079	66	-	-	52	2021-01-12
	AUS205	SAMN07423915	PRJNA325248	GCA_003839985.1	Contig	6.48428	66.3	-	-	60	2018-11-26
	S658_C13_RS	SAMN06761149	PRJNA383293	GCA_002135845.1	Scaffold	6.97734	66	-	-	97	2017-05-15
	S9	SAMN14970722	PRJNA633788	GCA_013177155.1	Contig	6.42774	66.4	-	-	97	2020-05-26
	WH-SGI-V-07651	SAMN04128661	PRJNA297679	GCA_001452365.1	Contig	7.08257	65.8	-	-	134	2015-11-30
	WH-SGI-V-07652	SAMN04128662	PRJNA297679	GCA_001452385.1	Contig	7.01159	66	-	-	126	2015-11-30
	WH-SGI-V-07326	SAMN04128755	PRJNA297679	GCA_001454805.1	Scaffold	7.16553	65.7	-	-	309	2015-11-30
	PA_150210	SAMN04452258	PRJNA310413	GCA_003584995.1	Contig	6.78428	65.8	-	-	111	2018-09-20
	PA_150209	SAMN04452257	PRJNA310413	GCA_003585245.1	Contig	6.78093	65.8	-	-	112	2018-09-20
	IC1	SAMN07424049	PRJNA325248	GCA_003837605.1	Contig	6.55711	66.1	-	-	62	2018-11-26
	Mi162	SAMN07423894	PRJNA325248	GCA_003841045.1	Contig	7.12591	65.8	-	-	61	2018-11-26
	21107	SAMN13158036	PRJNA580445	GCA_009830185.1	Contig	6.38492	66.4	-	-	51	2020-01-04
	MRSN16744	SAMN09788382	PRJNA446057	GCA_003969295.1	Contig	6.77695	66.1	-	-	71	2018-12-24
	DUN-018	SAMN07424138	PRJNA325248	GCA_003835155.1	Contig	6.60168	66.2	-	-	44	2018-11-26
	WH-SGI-V-07409	SAMN04128583	PRJNA297679	GCA_001451335.1	Contig	6.93272	66	-	-	144	2015-11-30
	BS3413	SAMEA5698923	PRJEB30625	GCA_902204145.1	Contig	7.04917	65.7	-	-	74	2019-09-06
	EGD-AQ8	SAMN05257084	PRJNA326041	GCA_002896925.1	Scaffold	6.45239	66.3	-	-	48	2018-01-24
	314	SAMEA2357508	PRJEB5438	GCA_900146435.1	Contig	6.6685	66.1	-	-	83	2016-12-09
	HPA16	SAMN07424025	PRJNA325248	GCA_003837765.1	Contig	7.00671	65.8	-	-	63	2018-11-26
	HPA8	SAMN07424023	PRJNA325248	GCA_003838455.1	Contig	6.98823	65.8	-	-	59	2018-11-26
	HPA12	SAMN07424024	PRJNA325248	GCA_003837125.1	Contig	6.92756	65.8	-	-	62	2018-11-26
	HPA6	SAMN07424022	PRJNA325248	GCA_003838365.1	Contig	7.01309	65.9	-	-	63	2018-11-26
	HIAE_PA01	SAMN08913629	PRJNA449616	GCA_003071265.1	Contig	6.76404	66.2	-	-	77	2018-04-25
	ESP06B	SAMN07424045	PRJNA325248	GCA_003837585.1	Contig	7.01164	65.8	-	-	58	2018-11-26
	WH-SGI-V-07702	SAMN04128687	PRJNA297679	GCA_001452665.1	Contig	7.24491	65.6	-	-	129	2015-11-30
	WH-SGI-V-07171	SAMN04128509	PRJNA297679	GCA_001449555.1	Contig	7.01891	65.8	-	-	95	2015-11-30
	WH-SGI-V-07166	SAMN04128504	PRJNA297679	GCA_001449485.1	Scaffold	6.70474	66.2	-	-	64	2015-11-30
	1098	SAMN07423897	PRJNA325248	GCA_003840225.1	Contig	7.04535	65.9	-	-	63	2018-11-26
	ILI	SAMEA5567768	PRJEB32170	GCA_901035065.1	Contig	6.88964	66.1	-	-	182	2019-07-30
	A17	SAMN07424035	PRJNA325248	GCA_003836875.1	Contig	6.20808	66.3	-	-	52	2018-11-26
	PA-81	SAMN09982438	PRJNA489562	GCA_003866475.1	Contig	6.7253	66	-	-	87	2018-12-06
	WH-SGI-V-07178	SAMN04128516	PRJNA297679	GCA_001449655.1	Contig	6.77678	66.1	-	-	121	2015-11-30
	8491	SAMN08560512	PRJNA434484	GCA_002942025.1	Contig	6.30241	66.5	-	-	74	2018-02-25
	PA_178	SAMN10249135	PRJNA497126	GCA_003939105.1	Scaffold	6.24862	66.6	-	-	58	2018-12-12
	GO71	SAMN12217300	PRJNA552551	GCA_007004495.1	Contig	6.34544	66.4	-	-	67	2019-07-15
	15.321Ga	SAMEA3296141	PRJEB8749	GCA_001374315.1	Contig	6.68111	66.3	-	-	86	2015-04-02
	Zw70	SAMN10478541	PRJNA325248	GCA_003974135.1	Contig	6.6459	66.1	-	-	48	2018-12-27
	PA_139357	SAMN04452256	PRJNA310413	GCA_003584985.1	Contig	6.90017	66	-	-	156	2018-09-20
	1638	SAMN10484674	PRJNA507097	GCA_003863555.1	Contig	6.20052	66.6	-	-	60	2018-12-04
	PASP208	SAMN14970727	PRJNA547626	GCA_013178875.1	Contig	6.85554	66	-	-	173	2020-05-27
	AZPAE14934	SAMN03105632	PRJNA264310	GCA_000793905.1	Scaffold	6.34616	66.4	-	-	59	2014-12-04
	AMT0020-84	SAMN07424013	PRJNA325248	GCA_003838535.1	Contig	6.7133	66.3	-	-	91	2018-11-26
	ROUE09	SAMN15091506	PRJNA636980	GCA_013328395.1	Scaffold	6.41227	66.4	-	-	55	2020-06-10
	AZPAE14817	SAMN03105518	PRJNA264310	GCA_000795165.1	Scaffold	6.29592	66.5	-	-	50	2014-12-04
	S2	SAMN14970716	PRJNA633788	GCA_013176985.1	Contig	6.31225	66.5	-	-	77	2020-05-26
	2321	SAMN07185682	PRJNA342804	GCA_002193745.1	Contig	6.29499	66.6	-	-	70	2017-06-14
	S650_C13_BS	SAMN06761148	PRJNA383293	GCA_002135875.1	Scaffold	6.84648	66	-	-	100	2017-05-15
	AZPAE14935	SAMN03105633	PRJNA264310	GCA_000794095.1	Scaffold	6.76463	66.2	-	-	69	2014-12-04
	216	SAMEA2357408	PRJEB5438	GCA_900145585.1	Contig	6.5097	66.4	-	-	71	2016-12-09
	PAO1	SAMN10055671	PRJNA490649	GCA_003957075.1	Contig	6.22173	66.6	-	-	71	2018-12-19
	Zw115	SAMN10478539	PRJNA325248	GCA_003974605.1	Contig	6.64478	66.1	-	-	58	2018-12-27
	PPF-21	SAMN06547043	PRJNA378495	GCA_002312245.1	Scaffold	6.87357	66	-	-	92	2017-09-19
	POIT06	SAMN15091503	PRJNA636980	GCA_013328415.1	Scaffold	7.03036	66.1	-	-	71	2020-06-10
	NMI1897/13	SAMN15489101	PRJNA645026	GCA_013421115.1	Contig	7.10581	65.8	-	-	138	2020-07-16
	WH-SGI-V-07637	SAMN04128647	PRJNA297679	GCA_001452185.1	Scaffold	6.57614	66.3	-	-	89	2015-11-30
	PAL1.50	SAMN15595465	PRJNA647613	GCA_013912685.1	Contig	6.54836	66.3	-	-	72	2020-07-29
	L31	SAMN12712233	PRJNA564419	GCA_008629875.1	Scaffold	7.25971	63.7	-	-	1922	2019-09-20
	PA217	SAMN13340391	PRJNA590804	GCA_009727225.1	Contig	6.88657	66.1	-	-	127	2019-12-03
	B9(T2436)	SAMN07424174	PRJNA325248	GCA_003834665.1	Contig	7.15015	65.6	-	-	80	2018-11-26
	L34	SAMN12712236	PRJNA564419	GCA_008629785.1	Scaffold	6.86153	65.2	-	-	870	2019-09-20
	2756	SAMN14833382	PRJNA630383	GCA_013115035.1	Contig	6.42817	66.4	-	-	104	2020-05-18
	MRSN 317	SAMN03486516	PRJNA223629	GCA_000982125.1	Contig	6.34841	66.5	-	-	37	2015-04-29
	PPF-2	SAMN06547041	PRJNA378495	GCA_002312215.1	Contig	6.87743	66	-	-	81	2017-09-19
[truncated: 3,439 more rows]

## Sheet: Table2 
	Table S2 SRA data selected for analysis in this study
	SRR Run ID	BioProjectID	BioSampleID	ReleaseDate	Total bases	avgLength	size_MB	LibraryLayout	Platform	ScientificName	CenterName
	DRR014457	PRJDB2736	SAMD00015713	2017-10-20 19:06:17	5862296761	485	3886	PAIRED	Illumina MiSeq	Pseudomonas aeruginosa	NCGM
	DRR021794	PRJDB2736	SAMD00019033	2017-10-20 16:04:22	308588591	523	201	PAIRED	Illumina MiSeq	Pseudomonas aeruginosa	NCGM
	DRR021795	PRJDB2736	SAMD00019034	2017-10-20 16:04:22	392388175	559	260	PAIRED	Illumina MiSeq	Pseudomonas aeruginosa	NCGM
	DRR021796	PRJDB2736	SAMD00019035	2017-10-20 16:04:22	393644200	521	255	PAIRED	Illumina MiSeq	Pseudomonas aeruginosa	NCGM
	DRR021797	PRJDB2736	SAMD00019036	2017-10-20 16:04:22	320256148	523	208	PAIRED	Illumina MiSeq	Pseudomonas aeruginosa	NCGM
	DRR021798	PRJDB2736	SAMD00019037	2017-10-20 16:04:22	417048940	513	268	PAIRED	Illumina MiSeq	Pseudomonas aeruginosa	NCGM
	DRR021799	PRJDB2736	SAMD00019038	2017-10-20 16:04:22	248539958	497	160	PAIRED	Illumina MiSeq	Pseudomonas aeruginosa	NCGM
	DRR021800	PRJDB2736	SAMD00019039	2017-10-20 16:04:22	269278506	513	176	PAIRED	Illumina MiSeq	Pseudomonas aeruginosa	NCGM
	DRR021801	PRJDB2736	SAMD00019040	2017-10-20 16:04:22	295442374	540	195	PAIRED	Illumina MiSeq	Pseudomonas aeruginosa	NCGM
	DRR021802	PRJDB2736	SAMD00019041	2017-10-20 16:04:22	281921445	538	186	PAIRED	Illumina MiSeq	Pseudomonas aeruginosa	NCGM
	DRR021803	PRJDB2736	SAMD00019042	2017-10-20 16:04:22	372675635	542	246	PAIRED	Illumina MiSeq	Pseudomonas aeruginosa	NCGM
	DRR021804	PRJDB2736	SAMD00019043	2017-10-20 16:04:22	392518247	539	256	PAIRED	Illumina MiSeq	Pseudomonas aeruginosa	NCGM
	DRR021805	PRJDB2736	SAMD00019044	2017-10-20 16:04:22	338802571	538	221	PAIRED	Illumina MiSeq	Pseudomonas aeruginosa	NCGM
	DRR021806	PRJDB2736	SAMD00019045	2017-10-20 16:04:22	298302829	485	192	PAIRED	Illumina MiSeq	Pseudomonas aeruginosa	NCGM
	DRR021807	PRJDB2736	SAMD00019046	2017-10-20 16:04:22	276613325	488	178	PAIRED	Illumina MiSeq	Pseudomonas aeruginosa	NCGM
	DRR021808	PRJDB2736	SAMD00019047	2017-10-20 16:04:22	292740951	492	189	PAIRED	Illumina MiSeq	Pseudomonas aeruginosa	NCGM
	DRR021809	PRJDB2736	SAMD00019048	2017-10-20 16:04:22	256933066	486	165	PAIRED	Illumina MiSeq	Pseudomonas aeruginosa	NCGM
	DRR021810	PRJDB2736	SAMD00019049	2017-10-20 16:04:22	260891100	519	170	PAIRED	Illumina MiSeq	Pseudomonas aeruginosa	NCGM
	DRR021811	PRJDB2736	SAMD00019050	2017-10-20 16:04:22	292345365	522	190	PAIRED	Illumina MiSeq	Pseudomonas aeruginosa	NCGM
	DRR021812	PRJDB2736	SAMD00019051	2017-10-20 16:04:22	208142490	529	137	PAIRED	Illumina MiSeq	Pseudomonas aeruginosa	NCGM
	DRR021813	PRJDB2736	SAMD00019052	2017-10-20 16:04:22	321246088	529	211	PAIRED	Illumina MiSeq	Pseudomonas aeruginosa	NCGM
	DRR021814	PRJDB2736	SAMD00019053	2017-10-20 16:04:22	346514047	530	227	PAIRED	Illumina MiSeq	Pseudomonas aeruginosa	NCGM
	DRR021815	PRJDB2736	SAMD00019054	2017-10-20 16:04:22	332961304	535	216	PAIRED	Illumina MiSeq	Pseudomonas aeruginosa	NCGM
	DRR021816	PRJDB2736	SAMD00019055	2017-10-20 16:04:22	320763650	531	210	PAIRED	Illumina MiSeq	Pseudomonas aeruginosa	NCGM
	DRR021817	PRJDB2736	SAMD00019056	2017-10-20 16:04:22	199684131	541	129	PAIRED	Illumina MiSeq	Pseudomonas aeruginosa	NCGM
	DRR021818	PRJDB2736	SAMD00019057	2017-10-20 16:04:22	377657759	543	244	PAIRED	Illumina MiSeq	Pseudomonas aeruginosa	NCGM
	DRR021819	PRJDB2736	SAMD00019058	2017-10-20 16:04:22	264187059	541	173	PAIRED	Illumina MiSeq	Pseudomonas aeruginosa	NCGM
	DRR021820	PRJDB2736	SAMD00019059	2017-10-20 16:04:22	296200292	488	195	PAIRED	Illumina MiSeq	Pseudomonas aeruginosa	NCGM
	DRR021821	PRJDB2736	SAMD00019060	2017-10-20 16:04:22	161923927	489	112	PAIRED	Illumina MiSeq	Pseudomonas aeruginosa	NCGM
	DRR021822	PRJDB2736	SAMD00019061	2017-10-20 16:04:22	290499866	489	186	PAIRED	Illumina MiSeq	Pseudomonas aeruginosa	NCGM
	DRR021823	PRJDB2736	SAMD00019062	2017-10-20 16:04:22	299796285	488	200	PAIRED	Illumina MiSeq	Pseudomonas aeruginosa	NCGM
	DRR021824	PRJDB2736	SAMD00019063	2017-10-20 16:04:22	122078533	489	87	PAIRED	Illumina MiSeq	Pseudomonas aeruginosa	NCGM
	DRR021825	PRJDB2736	SAMD00019064	2017-10-20 16:04:22	286188220	490	189	PAIRED	Illumina MiSeq	Pseudomonas aeruginosa	NCGM
	DRR021826	PRJDB2736	SAMD00019065	2017-10-20 16:04:22	351311659	487	231	PAIRED	Illumina MiSeq	Pseudomonas aeruginosa	NCGM
	DRR021827	PRJDB2736	SAMD00019066	2017-10-20 16:04:22	280045782	489	191	PAIRED	Illumina MiSeq	Pseudomonas aeruginosa	NCGM
	DRR021828	PRJDB2736	SAMD00019067	2017-10-20 16:04:22	133796353	488	94	PAIRED	Illumina MiSeq	Pseudomonas aeruginosa	NCGM
	DRR021829	PRJDB2736	SAMD00019068	2017-10-20 16:04:22	311578253	489	204	PAIRED	Illumina MiSeq	Pseudomonas aeruginosa	NCGM
	DRR021830	PRJDB2736	SAMD00019069	2017-10-20 16:04:22	318337737	489	208	PAIRED	Illumina MiSeq	Pseudomonas aeruginosa	NCGM
	DRR021831	PRJDB2736	SAMD00019070	2017-10-20 16:04:23	270151262	487	182	PAIRED	Illumina MiSeq	Pseudomonas aeruginosa	NCGM
	DRR021832	PRJDB2736	SAMD00019071	2017-10-20 16:04:23	232721465	490	166	PAIRED	Illumina MiSeq	Pseudomonas aeruginosa	NCGM
	DRR021833	PRJDB2736	SAMD00019072	2017-10-20 16:04:23	281741697	487	187	PAIRED	Illumina MiSeq	Pseudomonas aeruginosa	NCGM
	DRR021834	PRJDB2736	SAMD00019073	2017-10-20 16:04:23	277537602	489	186	PAIRED	Illumina MiSeq	Pseudomonas aeruginosa	NCGM
	DRR021835	PRJDB2736	SAMD00019074	2017-10-20 16:04:23	254797807	488	175	PAIRED	Illumina MiSeq	Pseudomonas aeruginosa	NCGM
	DRR021836	PRJDB2736	SAMD00019075	2017-10-20 16:04:23	108596144	490	77	PAIRED	Illumina MiSeq	Pseudomonas aeruginosa	NCGM
	DRR021837	PRJDB2736	SAMD00019076	2017-10-20 16:04:23	326491759	488	210	PAIRED	Illumina MiSeq	Pseudomonas aeruginosa	NCGM
	DRR021838	PRJDB2736	SAMD00019077	2017-10-20 16:04:23	329283645	488	211	PAIRED	Illumina MiSeq	Pseudomonas aeruginosa	NCGM
	SRR10037259	PRJNA562735	SAMN12649239	2019-08-29 21:03:25	1006773423	590	652	PAIRED	Illumina MiSeq	Pseudomonas aeruginosa	NATIONAL INSTITUTE OF ALLERGY AND INFECTIOUS DISEASES
	SRR10037265	PRJNA562735	SAMN12659971	2019-08-29 21:03:24	723572562	555	406	PAIRED	Illumina MiSeq	Pseudomonas aeruginosa	NATIONAL INSTITUTE OF ALLERGY AND INFECTIOUS DISEASES
	SRR10037270	PRJNA562735	SAMN12659966	2019-08-29 21:03:24	725505759	566	426	PAIRED	Illumina MiSeq	Pseudomonas aeruginosa	NATIONAL INSTITUTE OF ALLERGY AND INFECTIOUS DISEASES
	SRR10338929	PRJNA579073	SAMN13075217	2020-11-06 00:01:10	1428656965	613	907	PAIRED	Illumina MiSeq	Pseudomonas aeruginosa	HELLENIC CENTRE FOR MARINE RESEARCH (HCMR)
	SRR10338933	PRJNA579073	SAMN13075214	2020-11-06 00:01:10	1505466158	613	957	PAIRED	Illumina MiSeq	Pseudomonas aeruginosa	HELLENIC CENTRE FOR MARINE RESEARCH (HCMR)
	SRR10338934	PRJNA579073	SAMN13075213	2020-11-06 00:01:10	1402979892	613	883	PAIRED	Illumina MiSeq	Pseudomonas aeruginosa	HELLENIC CENTRE FOR MARINE RESEARCH (HCMR)
	SRR10338936	PRJNA579073	SAMN13075211	2020-11-06 00:01:10	1273156530	613	840	PAIRED	Illumina MiSeq	Pseudomonas aeruginosa	HELLENIC CENTRE FOR MARINE RESEARCH (HCMR)
	SRR10583077	PRJNA592050	SAMN13422054	2019-12-31 00:08:59	739391768	470	449	PAIRED	Illumina MiniSeq	Pseudomonas aeruginosa	RIGSHOSPITALET
	SRR10613871	PRJNA592415	SAMN13425665	2019-12-10 17:33:15	1811998800	300	681	PAIRED	Illumina HiSeq 1500	Pseudomonas aeruginosa	UNIVERSITY MALAYSIA SABAH
	SRR10696232	PRJNA595915	SAMN13572426	2019-12-16 21:44:18	1668282730	302	708	PAIRED	NextSeq 500	Pseudomonas aeruginosa	UNIVERSITY OF PITTSBURGH
	SRR10696238	PRJNA595915	SAMN13572470	2019-12-16 21:44:18	1322186502	302	566	PAIRED	NextSeq 500	Pseudomonas aeruginosa	UNIVERSITY OF PITTSBURGH
	SRR10696240	PRJNA595915	SAMN13572468	2019-12-16 21:44:18	1297565650	302	562	PAIRED	NextSeq 500	Pseudomonas aeruginosa	UNIVERSITY OF PITTSBURGH
	SRR10696241	PRJNA595915	SAMN13572467	2019-12-16 21:44:18	1585682710	302	674	PAIRED	NextSeq 500	Pseudomonas aeruginosa	UNIVERSITY OF PITTSBURGH
	SRR10696242	PRJNA595915	SAMN13572422	2019-12-17 06:38:40	1680887002	302	717	PAIRED	NextSeq 500	Pseudomonas aeruginosa	UNIVERSITY OF PITTSBURGH
	SRR10696246	PRJNA595915	SAMN13572463	2019-12-16 21:44:18	1373180712	302	583	PAIRED	NextSeq 500	Pseudomonas aeruginosa	UNIVERSITY OF PITTSBURGH
	SRR10696247	PRJNA595915	SAMN13572462	2019-12-16 21:44:18	1425434866	302	603	PAIRED	NextSeq 500	Pseudomonas aeruginosa	UNIVERSITY OF PITTSBURGH
	SRR10696248	PRJNA595915	SAMN13572461	2019-12-16 21:44:18	1260740978	302	540	PAIRED	NextSeq 500	Pseudomonas aeruginosa	UNIVERSITY OF PITTSBURGH
	SRR10696250	PRJNA595915	SAMN13572459	2019-12-16 21:44:18	1318396402	302	563	PAIRED	NextSeq 500	Pseudomonas aeruginosa	UNIVERSITY OF PITTSBURGH
	SRR10696252	PRJNA595915	SAMN13572457	2019-12-17 06:38:40	1581623528	302	672	PAIRED	NextSeq 500	Pseudomonas aeruginosa	UNIVERSITY OF PITTSBURGH
	SRR10696253	PRJNA595915	SAMN13572421	2019-12-16 21:44:18	1422342084	302	604	PAIRED	NextSeq 500	Pseudomonas aeruginosa	UNIVERSITY OF PITTSBURGH
	SRR10696254	PRJNA595915	SAMN13572456	2019-12-16 21:44:18	1708120758	302	727	PAIRED	NextSeq 500	Pseudomonas aeruginosa	UNIVERSITY OF PITTSBURGH
	SRR10696255	PRJNA595915	SAMN13572455	2019-12-16 21:44:18	1509471198	302	641	PAIRED	NextSeq 500	Pseudomonas aeruginosa	UNIVERSITY OF PITTSBURGH
	SRR10696256	PRJNA595915	SAMN13572454	2019-12-16 21:44:18	1117358022	302	474	PAIRED	NextSeq 500	Pseudomonas aeruginosa	UNIVERSITY OF PITTSBURGH
	SRR10696257	PRJNA595915	SAMN13572453	2019-12-17 06:38:40	1660055948	302	703	PAIRED	NextSeq 500	Pseudomonas aeruginosa	UNIVERSITY OF PITTSBURGH
	SRR10696258	PRJNA595915	SAMN13572452	2019-12-17 06:38:40	1640312094	302	698	PAIRED	NextSeq 500	Pseudomonas aeruginosa	UNIVERSITY OF PITTSBURGH
	SRR10696259	PRJNA595915	SAMN13572451	2019-12-17 06:38:40	1648280666	302	701	PAIRED	NextSeq 500	Pseudomonas aeruginosa	UNIVERSITY OF PITTSBURGH
	SRR10696262	PRJNA595915	SAMN13572448	2019-12-16 21:44:18	1367339730	302	585	PAIRED	NextSeq 500	Pseudomonas aeruginosa	UNIVERSITY OF PITTSBURGH
	SRR10696263	PRJNA595915	SAMN13572447	2019-12-17 06:38:40	1661688862	302	710	PAIRED	NextSeq 500	Pseudomonas aeruginosa	UNIVERSITY OF PITTSBURGH
	SRR10696265	PRJNA595915	SAMN13572446	2019-12-16 21:44:18	1355404086	302	575	PAIRED	NextSeq 500	Pseudomonas aeruginosa	UNIVERSITY OF PITTSBURGH
	SRR10696266	PRJNA595915	SAMN13572445	2019-12-16 21:44:18	1666389794	302	709	PAIRED	NextSeq 500	Pseudomonas aeruginosa	UNIVERSITY OF PITTSBURGH
	SRR10696268	PRJNA595915	SAMN13572443	2019-12-16 21:44:18	1341734660	302	573	PAIRED	NextSeq 500	Pseudomonas aeruginosa	UNIVERSITY OF PITTSBURGH
	SRR10696269	PRJNA595915	SAMN13572442	2019-12-17 06:38:40	1828775496	302	789	PAIRED	NextSeq 500	Pseudomonas aeruginosa	UNIVERSITY OF PITTSBURGH
	SRR10696270	PRJNA595915	SAMN13572441	2019-12-16 21:44:18	1513194858	302	640	PAIRED	NextSeq 500	Pseudomonas aeruginosa	UNIVERSITY OF PITTSBURGH
	SRR10696271	PRJNA595915	SAMN13572440	2019-12-16 21:44:18	1498197236	302	635	PAIRED	NextSeq 500	Pseudomonas aeruginosa	UNIVERSITY OF PITTSBURGH
	SRR10696272	PRJNA595915	SAMN13572439	2019-12-17 06:38:40	1657211712	302	706	PAIRED	NextSeq 500	Pseudomonas aeruginosa	UNIVERSITY OF PITTSBURGH
	SRR10696273	PRJNA595915	SAMN13572438	2019-12-17 06:38:40	1750434280	302	740	PAIRED	NextSeq 500	Pseudomonas aeruginosa	UNIVERSITY OF PITTSBURGH
	SRR10696276	PRJNA595915	SAMN13572436	2019-12-17 06:38:40	2183273666	302	929	PAIRED	NextSeq 500	Pseudomonas aeruginosa	UNIVERSITY OF PITTSBURGH
	SRR10696277	PRJNA595915	SAMN13572435	2019-12-17 06:38:40	1850699186	302	792	PAIRED	NextSeq 500	Pseudomonas aeruginosa	UNIVERSITY OF PITTSBURGH
	SRR10696279	PRJNA595915	SAMN13572433	2019-12-17 06:38:39	2189595130	302	933	PAIRED	NextSeq 500	Pseudomonas aeruginosa	UNIVERSITY OF PITTSBURGH
	SRR10696281	PRJNA595915	SAMN13572431	2019-12-17 06:38:39	1141455206	302	482	PAIRED	NextSeq 500	Pseudomonas aeruginosa	UNIVERSITY OF PITTSBURGH
	SRR10696282	PRJNA595915	SAMN13572430	2019-12-17 06:38:39	1551460674	302	661	PAIRED	NextSeq 500	Pseudomonas aeruginosa	UNIVERSITY OF PITTSBURGH
	SRR10696283	PRJNA595915	SAMN13572429	2019-12-17 06:38:39	1528109732	302	648	PAIRED	NextSeq 500	Pseudomonas aeruginosa	UNIVERSITY OF PITTSBURGH
	SRR10696284	PRJNA595915	SAMN13572428	2019-12-17 06:38:39	1844539594	302	780	PAIRED	NextSeq 500	Pseudomonas aeruginosa	UNIVERSITY OF PITTSBURGH
	SRR10696287	PRJNA595915	SAMN13572417	2019-12-17 06:38:39	1655640708	302	705	PAIRED	NextSeq 500	Pseudomonas aeruginosa	UNIVERSITY OF PITTSBURGH
	SRR10763342	PRJNA511988	SAMN13659097	2019-12-24 20:24:12	851065137	297	465	PAIRED	Illumina MiSeq	Pseudomonas aeruginosa	NML
	SRR10763343	PRJNA511988	SAMN13659096	2019-12-24 20:24:12	855891607	296	488	PAIRED	Illumina MiSeq	Pseudomonas aeruginosa	NML
	SRR10905554	PRJNA553678	SAMN12250854	2020-02-11 11:05:47	1001879351	294	422	PAIRED	NextSeq 500	Pseudomonas aeruginosa	ARES GENETICS
	SRR10905739	PRJNA553678	SAMN12251063	2020-02-11 11:05:57	1063561359	287	403	PAIRED	NextSeq 500	Pseudomonas aeruginosa	ARES GENETICS
	SRR10906057	PRJNA553678	SAMN12250892	2020-02-11 11:05:59	1607716897	298	611	PAIRED	NextSeq 500	Pseudomonas aeruginosa	ARES GENETICS
	SRR11213088	PRJNA521107	SAMN10880118	2020-03-02 06:29:36	777359367	426	431	PAIRED	Illumina MiSeq	Pseudomonas aeruginosa	NATIONAL MEDICINES INSTITUTE
	SRR11218711	PRJNA609958	SAMN14267520	2020-03-03 11:28:28	1787277600	300	704	SINGLE	Illumina MiSeq	Pseudomonas aeruginosa	UNIVERSITY OF NORTH CAROLINA AT CHAPEL HILL
	SRR11218712	PRJNA609958	SAMN14267519	2020-03-03 11:28:28	1270754700	300	512	SINGLE	Illumina MiSeq	Pseudomonas aeruginosa	UNIVERSITY OF NORTH CAROLINA AT CHAPEL HILL
	SRR11218713	PRJNA609958	SAMN14267518	2020-03-03 11:28:28	1325358900	300	538	SINGLE	Illumina MiSeq	Pseudomonas aeruginosa	UNIVERSITY OF NORTH CAROLINA AT CHAPEL HILL
	SRR11288237	PRJNA607994	SAMN14160421	2020-07-16 14:11:25	1541960660	302	695	PAIRED	Illumina HiSeq 4000	Pseudomonas aeruginosa	UNIVERSITY OF MARYLAND, SCHOOL OF MEDICINE
	SRR11288238	PRJNA607994	SAMN14160420	2020-07-16 14:11:25	1513979152	302	670	PAIRED	Illumina HiSeq 4000	Pseudomonas aeruginosa	UNIVERSITY OF MARYLAND, SCHOOL OF MEDICINE
	SRR11288239	PRJNA607994	SAMN14160419	2020-07-16 14:11:25	1166786966	302	474	PAIRED	Illumina HiSeq 4000	Pseudomonas aeruginosa	UNIVERSITY OF MARYLAND, SCHOOL OF MEDICINE
	SRR11288240	PRJNA607994	SAMN14160418	2020-07-16 14:11:25	1371018694	302	595	PAIRED	Illumina HiSeq 4000	Pseudomonas aeruginosa	UNIVERSITY OF MARYLAND, SCHOOL OF MEDICINE
	SRR11288241	PRJNA607994	SAMN14160417	2020-07-16 14:11:25	1119479270	302	469	PAIRED	Illumina HiSeq 4000	Pseudomonas aeruginosa	UNIVERSITY OF MARYLAND, SCHOOL OF MEDICINE
	SRR11288242	PRJNA607994	SAMN14160416	2020-07-16 14:11:25	1068054408	302	424	PAIRED	Illumina HiSeq 4000	Pseudomonas aeruginosa	UNIVERSITY OF MARYLAND, SCHOOL OF MEDICINE
	SRR11288244	PRJNA607994	SAMN14160414	2020-07-16 14:11:25	1262476874	302	547	PAIRED	Illumina HiSeq 4000	Pseudomonas aeruginosa	UNIVERSITY OF MARYLAND, SCHOOL OF MEDICINE
	SRR11288245	PRJNA607994	SAMN14160413	2020-07-16 14:11:25	1111450600	302	447	PAIRED	Illumina HiSeq 4000	Pseudomonas aeruginosa	UNIVERSITY OF MARYLAND, SCHOOL OF MEDICINE
	SRR11288248	PRJNA607994	SAMN14160411	2020-07-16 14:11:25	1057793354	302	433	PAIRED	Illumina HiSeq 4000	Pseudomonas aeruginosa	UNIVERSITY OF MARYLAND, SCHOOL OF MEDICINE
	SRR11288250	PRJNA607994	SAMN14160409	2020-07-16 14:11:25	1165196936	302	469	PAIRED	Illumina HiSeq 4000	Pseudomonas aeruginosa	UNIVERSITY OF MARYLAND, SCHOOL OF MEDICINE
	SRR11288251	PRJNA607994	SAMN14160408	2020-07-16 14:11:25	1058838274	302	506	PAIRED	Illumina HiSeq 4000	Pseudomonas aeruginosa	UNIVERSITY OF MARYLAND, SCHOOL OF MEDICINE
	SRR11288252	PRJNA607994	SAMN14160407	2020-07-16 14:11:25	1230831804	302	542	PAIRED	Illumina HiSeq 4000	Pseudomonas aeruginosa	UNIVERSITY OF MARYLAND, SCHOOL OF MEDICINE
	SRR11288253	PRJNA607994	SAMN14160406	2020-07-16 14:11:25	1239378102	302	566	PAIRED	Illumina HiSeq 4000	Pseudomonas aeruginosa	UNIVERSITY OF MARYLAND, SCHOOL OF MEDICINE
	SRR11288254	PRJNA607994	SAMN14160405	2020-07-16 14:11:25	1133886784	302	464	PAIRED	Illumina HiSeq 4000	Pseudomonas aeruginosa	UNIVERSITY OF MARYLAND, SCHOOL OF MEDICINE
	SRR11288255	PRJNA607994	SAMN14160404	2020-07-16 14:11:25	1213003838	302	495	PAIRED	Illumina HiSeq 4000	Pseudomonas aeruginosa	UNIVERSITY OF MARYLAND, SCHOOL OF MEDICINE
	SRR11288256	PRJNA607994	SAMN14160403	2020-07-16 14:11:25	1157910280	302	469	PAIRED	Illumina HiSeq 4000	Pseudomonas aeruginosa	UNIVERSITY OF MARYLAND, SCHOOL OF MEDICINE
	SRR11288257	PRJNA607994	SAMN14160402	2020-07-16 14:11:25	1192155570	302	486	PAIRED	Illumina HiSeq 4000	Pseudomonas aeruginosa	UNIVERSITY OF MARYLAND, SCHOOL OF MEDICINE
	SRR11288259	PRJNA607994	SAMN14160401	2020-07-16 14:11:25	1177511892	302	488	PAIRED	Illumina HiSeq 4000	Pseudomonas aeruginosa	UNIVERSITY OF MARYLAND, SCHOOL OF MEDICINE
	SRR11288260	PRJNA607994	SAMN14160400	2020-07-16 14:11:25	1221235754	302	499	PAIRED	Illumina HiSeq 4000	Pseudomonas aeruginosa	UNIVERSITY OF MARYLAND, SCHOOL OF MEDICINE
	SRR11288261	PRJNA607994	SAMN14160399	2020-07-16 14:11:25	1198503308	302	477	PAIRED	Illumina HiSeq 4000	Pseudomonas aeruginosa	UNIVERSITY OF MARYLAND, SCHOOL OF MEDICINE
	SRR11288262	PRJNA607994	SAMN14160398	2020-07-16 14:11:25	1860503918	302	828	PAIRED	Illumina HiSeq 4000	Pseudomonas aeruginosa	UNIVERSITY OF MARYLAND, SCHOOL OF MEDICINE
	SRR11288263	PRJNA607994	SAMN14160397	2020-07-16 14:11:25	1161279392	302	481	PAIRED	Illumina HiSeq 4000	Pseudomonas aeruginosa	UNIVERSITY OF MARYLAND, SCHOOL OF MEDICINE
	SRR11288265	PRJNA607994	SAMN14160395	2020-07-16 14:11:25	1063949624	302	439	PAIRED	Illumina HiSeq 4000	Pseudomonas aeruginosa	UNIVERSITY OF MARYLAND, SCHOOL OF MEDICINE
	SRR11288266	PRJNA607994	SAMN14160394	2020-07-16 14:11:25	1122605876	302	459	PAIRED	Illumina HiSeq 4000	Pseudomonas aeruginosa	UNIVERSITY OF MARYLAND, SCHOOL OF MEDICINE
	SRR11288267	PRJNA607994	SAMN14160393	2020-07-16 14:11:25	1114318996	302	464	PAIRED	Illumina HiSeq 4000	Pseudomonas aeruginosa	UNIVERSITY OF MARYLAND, SCHOOL OF MEDICINE
	SRR11288268	PRJNA607994	SAMN14160392	2020-07-16 14:11:25	1197253632	302	489	PAIRED	Illumina HiSeq 4000	Pseudomonas aeruginosa	UNIVERSITY OF MARYLAND, SCHOOL OF MEDICINE
	SRR11288270	PRJNA607994	SAMN14160391	2020-07-16 14:11:24	1108169672	302	455	PAIRED	Illumina HiSeq 4000	Pseudomonas aeruginosa	UNIVERSITY OF MARYLAND, SCHOOL OF MEDICINE
	SRR11288271	PRJNA607994	SAMN14160390	2020-07-16 14:11:24	972683714	302	403	PAIRED	Illumina HiSeq 4000	Pseudomonas aeruginosa	UNIVERSITY OF MARYLAND, SCHOOL OF MEDICINE
	SRR11288272	PRJNA607994	SAMN14160389	2020-07-16 14:11:24	1150588894	302	466	PAIRED	Illumina HiSeq 4000	Pseudomonas aeruginosa	UNIVERSITY OF MARYLAND, SCHOOL OF MEDICINE
	SRR11288273	PRJNA607994	SAMN14160388	2020-07-16 14:11:24	1110946260	302	450	PAIRED	Illumina HiSeq 4000	Pseudomonas aeruginosa	UNIVERSITY OF MARYLAND, SCHOOL OF MEDICINE
	SRR11288274	PRJNA607994	SAMN14160387	2020-07-16 14:11:24	1150668018	302	474	PAIRED	Illumina HiSeq 4000	Pseudomonas aeruginosa	UNIVERSITY OF MARYLAND, SCHOOL OF MEDICINE
	SRR11288275	PRJNA607994	SAMN14160386	2020-07-16 14:11:24	1649620338	302	779	PAIRED	Illumina HiSeq 4000	Pseudomonas aeruginosa	UNIVERSITY OF MARYLAND, SCHOOL OF MEDICINE
	SRR11288276	PRJNA607994	SAMN14160385	2020-07-16 14:11:24	1241927284	302	589	PAIRED	Illumina HiSeq 4000	Pseudomonas aeruginosa	UNIVERSITY OF MARYLAND, SCHOOL OF MEDICINE
	SRR11288277	PRJNA607994	SAMN14160384	2020-07-16 14:11:25	1013360396	302	449	PAIRED	Illumina HiSeq 4000	Pseudomonas aeruginosa	UNIVERSITY OF MARYLAND, SCHOOL OF MEDICINE
	SRR11288278	PRJNA607994	SAMN14160383	2020-07-16 14:11:25	1032959894	302	419	PAIRED	Illumina HiSeq 4000	Pseudomonas aeruginosa	UNIVERSITY OF MARYLAND, SCHOOL OF MEDICINE
	SRR11288279	PRJNA607994	SAMN14160382	2020-07-16 14:11:25	1068107258	302	441	PAIRED	Illumina HiSeq 4000	Pseudomonas aeruginosa	UNIVERSITY OF MARYLAND, SCHOOL OF MEDICINE
	SRR11288281	PRJNA607994	SAMN14160381	2020-07-16 14:11:25	1351628784	302	553	PAIRED	Illumina HiSeq 4000	Pseudomonas aeruginosa	UNIVERSITY OF MARYLAND, SCHOOL OF MEDICINE
	SRR11288282	PRJNA607994	SAMN14160380	2020-07-16 14:11:25	1449175086	302	642	PAIRED	Illumina HiSeq 4000	Pseudomonas aeruginosa	UNIVERSITY OF MARYLAND, SCHOOL OF MEDICINE
	SRR11288284	PRJNA607994	SAMN14160378	2020-07-16 14:11:25	1138480506	302	477	PAIRED	Illumina HiSeq 4000	Pseudomonas aeruginosa	UNIVERSITY OF MARYLAND, SCHOOL OF MEDICINE
	SRR11288285	PRJNA607994	SAMN14160377	2020-07-16 14:11:24	1037157694	302	438	PAIRED	Illumina HiSeq 4000	Pseudomonas aeruginosa	UNIVERSITY OF MARYLAND, SCHOOL OF MEDICINE
	SRR11288286	PRJNA607994	SAMN14160376	2020-07-16 14:11:24	1021885252	302	418	PAIRED	Illumina HiSeq 4000	Pseudomonas aeruginosa	UNIVERSITY OF MARYLAND, SCHOOL OF MEDICINE
	SRR11288287	PRJNA607994	SAMN14160375	2020-07-16 14:11:24	1135136158	302	456	PAIRED	Illumina HiSeq 4000	Pseudomonas aeruginosa	UNIVERSITY OF MARYLAND, SCHOOL OF MEDICINE
	SRR11288288	PRJNA607994	SAMN14160374	2020-07-16 14:11:24	1141213304	302	462	PAIRED	Illumina HiSeq 4000	Pseudomonas aeruginosa	UNIVERSITY OF MARYLAND, SCHOOL OF MEDICINE
	SRR11288289	PRJNA607994	SAMN14160373	2020-07-16 14:11:24	1499352990	302	706	PAIRED	Illumina HiSeq 4000	Pseudomonas aeruginosa	UNIVERSITY OF MARYLAND, SCHOOL OF MEDICINE
	SRR11288290	PRJNA607994	SAMN14160372	2020-07-16 14:11:24	1292804318	302	532	PAIRED	Illumina HiSeq 4000	Pseudomonas aeruginosa	UNIVERSITY OF MARYLAND, SCHOOL OF MEDICINE
	SRR11288291	PRJNA607994	SAMN14160336	2020-07-16 14:11:24	971225960	302	406	PAIRED	Illumina HiSeq 4000	Pseudomonas aeruginosa	UNIVERSITY OF MARYLAND, SCHOOL OF MEDICINE
	SRR11288292	PRJNA607994	SAMN14160371	2020-07-16 14:11:24	975346750	302	406	PAIRED	Illumina HiSeq 4000	Pseudomonas aeruginosa	UNIVERSITY OF MARYLAND, SCHOOL OF MEDICINE
	SRR11288293	PRJNA607994	SAMN14160370	2020-07-16 14:11:24	1203650898	302	488	PAIRED	Illumina HiSeq 4000	Pseudomonas aeruginosa	UNIVERSITY OF MARYLAND, SCHOOL OF MEDICINE
	SRR11288294	PRJNA607994	SAMN14160369	2020-07-16 14:11:24	1148341108	302	475	PAIRED	Illumina HiSeq 4000	Pseudomonas aeruginosa	UNIVERSITY OF MARYLAND, SCHOOL OF MEDICINE
	SRR11288295	PRJNA607994	SAMN14160368	2020-07-16 14:11:24	1166028342	302	502	PAIRED	Illumina HiSeq 4000	Pseudomonas aeruginosa	UNIVERSITY OF MARYLAND, SCHOOL OF MEDICINE
	SRR11288298	PRJNA607994	SAMN14160365	2020-07-16 14:11:24	969391612	302	405	PAIRED	Illumina HiSeq 4000	Pseudomonas aeruginosa	UNIVERSITY OF MARYLAND, SCHOOL OF MEDICINE
	SRR11288299	PRJNA607994	SAMN14160364	2020-07-16 14:11:24	1359354246	302	563	PAIRED	Illumina HiSeq 4000	Pseudomonas aeruginosa	UNIVERSITY OF MARYLAND, SCHOOL OF MEDICINE
	SRR11288306	PRJNA607994	SAMN14160358	2020-07-16 14:11:24	966848772	302	405	PAIRED	Illumina HiSeq 4000	Pseudomonas aeruginosa	UNIVERSITY OF MARYLAND, SCHOOL OF MEDICINE
	SRR11288309	PRJNA607994	SAMN14160355	2020-07-16 14:11:24	1071162290	302	435	PAIRED	Illumina HiSeq 4000	Pseudomonas aeruginosa	UNIVERSITY OF MARYLAND, SCHOOL OF MEDICINE
	SRR11288316	PRJNA607994	SAMN14160349	2020-07-16 14:11:24	1111854676	302	461	PAIRED	Illumina HiSeq 4000	Pseudomonas aeruginosa	UNIVERSITY OF MARYLAND, SCHOOL OF MEDICINE
	SRR11288317	PRJNA607994	SAMN14160348	2020-07-16 14:11:24	971524638	302	406	PAIRED	Illumina HiSeq 4000	Pseudomonas aeruginosa	UNIVERSITY OF MARYLAND, SCHOOL OF MEDICINE
	SRR11288319	PRJNA607994	SAMN14160346	2020-07-16 14:11:24	1189017790	302	519	PAIRED	Illumina HiSeq 4000	Pseudomonas aeruginosa	UNIVERSITY OF MARYLAND, SCHOOL OF MEDICINE
	SRR11288321	PRJNA607994	SAMN10055673	2020-07-16 14:11:24	970451028	302	404	PAIRED	Illumina HiSeq 4000	Pseudomonas aeruginosa PAO1	UNIVERSITY OF MARYLAND, SCHOOL OF MEDICINE
	SRR11288322	PRJNA607994	SAMN10055671	2020-07-16 14:11:24	1077295004	302	450	PAIRED	Illumina HiSeq 4000	Pseudomonas aeruginosa PAO1	UNIVERSITY OF MARYLAND, SCHOOL OF MEDICINE
	SRR11288324	PRJNA607994	SAMN14160333	2020-07-16 14:11:24	1029146238	302	426	PAIRED	Illumina HiSeq 4000	Pseudomonas aeruginosa	UNIVERSITY OF MARYLAND, SCHOOL OF MEDICINE
	SRR11288325	PRJNA607994	SAMN10055669	2020-07-16 14:11:24	1021403260	302	422	PAIRED	Illumina HiSeq 4000	Pseudomonas aeruginosa PAO1	UNIVERSITY OF MARYLAND, SCHOOL OF MEDICINE
	SRR11288327	PRJNA607994	SAMN10055675	2020-07-16 14:11:24	996128276	302	410	PAIRED	Illumina HiSeq 4000	Pseudomonas aeruginosa PAO1	UNIVERSITY OF MARYLAND, SCHOOL OF MEDICINE
	SRR11288328	PRJNA607994	SAMN10055668	2020-07-16 14:11:24	1050421836	302	432	PAIRED	Illumina HiSeq 4000	Pseudomonas aeruginosa PAO1	UNIVERSITY OF MARYLAND, SCHOOL OF MEDICINE
	SRR11288329	PRJNA607994	SAMN10055670	2020-07-16 14:11:24	975611604	302	407	PAIRED	Illumina HiSeq 4000	Pseudomonas aeruginosa PAO1	UNIVERSITY OF MARYLAND, SCHOOL OF MEDICINE
	SRR11288332	PRJNA607994	SAMN14160449	2020-07-16 14:11:24	1030283268	302	421	PAIRED	Illumina HiSeq 4000	Pseudomonas aeruginosa	UNIVERSITY OF MARYLAND, SCHOOL OF MEDICINE
	SRR11288333	PRJNA607994	SAMN14160448	2020-07-16 14:11:24	1011244886	302	411	PAIRED	Illumina HiSeq 4000	Pseudomonas aeruginosa	UNIVERSITY OF MARYLAND, SCHOOL OF MEDICINE
	SRR11288334	PRJNA607994	SAMN14160447	2020-07-16 14:11:24	1066395824	302	428	PAIRED	Illumina HiSeq 4000	Pseudomonas aeruginosa	UNIVERSITY OF MARYLAND, SCHOOL OF MEDICINE
	SRR11288335	PRJNA607994	SAMN14160446	2020-07-16 14:11:24	1430596348	302	588	PAIRED	Illumina HiSeq 4000	Pseudomonas aeruginosa	UNIVERSITY OF MARYLAND, SCHOOL OF MEDICINE
	SRR11288336	PRJNA607994	SAMN14160445	2020-07-16 14:11:24	1189674036	302	485	PAIRED	Illumina HiSeq 4000	Pseudomonas aeruginosa	UNIVERSITY OF MARYLAND, SCHOOL OF MEDICINE
	SRR11288337	PRJNA607994	SAMN14160444	2020-07-16 14:11:24	1188375738	302	487	PAIRED	Illumina HiSeq 4000	Pseudomonas aeruginosa	UNIVERSITY OF MARYLAND, SCHOOL OF MEDICINE
	SRR11288338	PRJNA607994	SAMN14160443	2020-07-16 14:11:23	1124961476	302	451	PAIRED	Illumina HiSeq 4000	Pseudomonas aeruginosa	UNIVERSITY OF MARYLAND, SCHOOL OF MEDICINE
	SRR11288339	PRJNA607994	SAMN14160442	2020-07-16 14:11:23	966233296	302	430	PAIRED	Illumina HiSeq 4000	Pseudomonas aeruginosa	UNIVERSITY OF MARYLAND, SCHOOL OF MEDICINE
	SRR11288341	PRJNA607994	SAMN14160441	2020-07-16 14:11:23	1267887506	302	554	PAIRED	Illumina HiSeq 4000	Pseudomonas aeruginosa	UNIVERSITY OF MARYLAND, SCHOOL OF MEDICINE

## Sheet: TableS3
Table S3 Parameters of tools and database used in this study
Softwares	Functions	Key paramters	Explaination	Version	Citation
Fastp		-c -3 -W 4	-c enable base correction in overlapped regions -W cut_window_size	v0.20.0	Chen et. al, 2018
Spades		-k 17, -only-assembler	-k: kmer size; -only-assembler: only perform assembling	v3.14	https://github.com/ablab/spades
viralVerify		default		v0.1.1	https://github.com/ablab/viralVerify
BLAST+	blastn	-word_size 21 \ -max_hsps 10 \ -evalue 1e-6	-outfmt: output file formmat; -word_size: length of best perfect match for wordfinder algorithm; -evalue: E value cutoff -max_hsps: maximum numbers of HSPs to keep	v2.9.0+	Camacho et al., 2009
	rps	-max_hsps 10 \ -evalue 0.01
Diamond	blastx	-max_hsps 10 \ -word_size 21 \ -evalue 1e-3		v0.9.30.131	Buchfink et al., 2015
CD-HIT	cd-hit-est	-c 0.8 -aS 0.9	-c: identity cutoff: "number of identical amino acids/bases in alignment divided by the full length of the shorter sequence -as: alignment coverage for the shorter sequence	v4.8.14.8.1	Buchfink et al., 2022

## Sheet: Table S4 
	Table S4 Summary table of identitfied TAS in HTS data.
	TA system id	Combination of toxin-antitoxina	Combination Noveltyb	SRA run id	Average Identityc	Toxin ID	Antitoxin ID	Toxin identityc	Antitoxin identityc	Toxin annotation	TA system type	Comment	assigned sequence type	neareset matched reference	circularityd	ANCe of the whole contig	ANCe of selected housekeeping genes
																	16S	rpoB	gapA	tufA	gryB
	dtas1	hok-sok	novel	SRR10338934	-	TADB|T6324	-	0.731	-	unnamed protein product (plasmid)	I	proposed new TAS, the antitoxin dtas1_hok was confirmed by rule-based inspection	chromosome	-	-	34.5644	190.286	184.396	114.628	167.592	82.8955
	dtas2	hok-sok	-	SRR10338934	-	TADB|T6324	-	0.3462	-	unnamed protein product (plasmid)	I		chromosome	-	-	44.5315	190.286	184.396	114.628	167.592	82.8955
	dtas3	srnB	-	SRR10338934	-	TADB|T6369	-	0.3677	-	Escherichia coli K-12 plasmid F	I		chromosome	-	-	44.5315	190.286	184.396	114.628	167.592	82.8955
	dtas4	ldrD-rdlD	novel	SRR10338934	0.6614	TADB|T6332	TADB|AT6339	0.629	0.6937	toxic polypeptide, small	I		chromosome	-	-	44.5315	190.286	184.396	114.628	167.592	82.8955
	dtas22	GNAT	-	SRR10037259	-	TADB|T3837	-	0.4136	-	N-acetyltransferase GCN5	II		chromosome	NZ_CP022001.1 Pseudomonas aeruginosa strain Pa1207 chromosome, complete genome	-	164.529	133.062	145.242	110.702	98.8265	70.566
	dtas23	TADB|T1407	-	SRR10037259	-	TADB|T1407	-	0.5597	-	hypothetical protein YP_3737	II		chromosome	NZ_CP029097.1 Pseudomonas aeruginosa strain AR439 chromosome, complete genome	-	159.528	133.062	145.242	110.702	98.8265	70.566
	dtas24	TADB|T1051	-	SRR10037259	-	TADB|T1051	-	0.543	-	hypothetical protein PSPTO_0241	II		chromosome	NZ_CP046403.1 Pseudomonas aeruginosa strain SE5369 chromosome, complete genome	-	162.729	133.062	145.242	110.702	98.8265	70.566
	dtas25	TADB|T3408-TADB|AT3408	known	SRR10037259	0.9018	TADB|T3408	TADB|AT3408	0.893	0.9107	hypothetical protein Ajs_1389	II		chromosome	-	-	160.407	133.062	145.242	110.702	98.8265	70.566
	dtas26	TIGR02684-COG3657	-	SRR10037259	-	TADB|T1941	-	0.768	-	hypothetical protein PSPPH_B0006 (plasmid)	II		chromosome	-	-	157.685	133.062	145.242	110.702	98.8265	70.566
	dtas28	XRE-RES	novel	SRR10037259	0.6122	TADB|T5293	TADB|AT4278	0.3194	0.9051	hypothetical protein RALTA_A1319	II		chromosome	NZ_CP022001.1 Pseudomonas aeruginosa strain Pa1207 chromosome, complete genome	-	160.895	133.062	145.242	110.702	98.8265	70.566
	dtas30	vapI-ync	-	SRR10037259	-	TADB|T6021	-	0.3517	-	Ync toxin	II		chromosome	NZ_CP022001.1 Pseudomonas aeruginosa strain Pa1207 chromosome, complete genome	-	157.203	133.062	145.242	110.702	98.8265	70.566
	dtas33	GNAT	-	SRR10037259	-	TADB|T838	-	0.5169	-	phosphinothricin acetyltransferase	II		chromosome	NZ_CP022001.1 Pseudomonas aeruginosa strain Pa1207 chromosome, complete genome	-	158.705	133.062	145.242	110.702	98.8265	70.566
	dtas35	GNAT	-	SRR10037259	-	TADB|T5245	-	0.6264	-	N-acetyltransferase GCN5	II		chromosome	NZ_CP022001.1 Pseudomonas aeruginosa strain Pa1207 chromosome, complete genome	-	156.194	133.062	145.242	110.702	98.8265	70.566
	dtas36	GNAT	-	SRR10037259	-	TADB|T4036	-	0.5915	-	N-acetyltransferase GCN5	II		chromosome	NZ_CP022001.1 Pseudomonas aeruginosa strain Pa1207 chromosome, complete genome	-	159.489	133.062	145.242	110.702	98.8265	70.566
	dtas37	GNAT	-	SRR10338929	-	TADB|T2494	-	0.4339	-	GCN5-related N-acetyltransferase	II		chromosome	NZ_CP022000.1 Pseudomonas aeruginosa strain Pa127 chromosome, complete genome	-	208.348	220.42	267.416	159.666	168.245	148.65
	dtas38	XRE	known	SRR10338929	0.8866	TADB|T2243	TADB|AT2243	0.874	0.8991	hypothetical protein Rru_A0922	II		chromosome	-	-	169.926	220.42	267.416	159.666	168.245	148.65
	dtas40	kacA-kacT	known	SRR10338929	0.987	TADB|T6302	TADB|AT6302	0.985	0.989	acyl-homoserine-lactone synthase	II		chromosome	NZ_CP012001.1 Pseudomonas aeruginosa DSM 50071 = NBRC 12689 strain DSM 50071 chromosome, complete genome	-	197.122	220.42	267.416	159.666	168.245	148.65
	dtas42	vapI-graT	-	SRR10338929	-	TADB|T4037	-	0.696	-	plasmid maintenance system killer protein	II		chromosome	NZ_CP022000.1 Pseudomonas aeruginosa strain Pa127 chromosome, complete genome	-	207.239	220.42	267.416	159.666	168.245	148.65
	dtas43	TADB|AT182-TADB|T182	known	SRR10338929	0.9814	TADB|T182	TADB|AT182	0.979	0.9838	hypothetical protein PA1878	II		chromosome	NZ_CP033684.1 Pseudomonas aeruginosa strain H26027 chromosome, complete genome	-	164.96	220.42	267.416	159.666	168.245	148.65
	dtas44	HTH-TADB|T5755	-	SRR10338929	-	TADB|T5755	-	0.716	-	hypothetical protein CJA_1213	II	The putative antitoxin matched the pfam13744 with identity of 27.586%	chromosome	NZ_CP046060.1 Pseudomonas aeruginosa strain 1811-18R001 chromosome, complete genome	-	180.558	220.42	267.416	159.666	168.245	148.65
	dtas46	TADB|AT5727-TADB|T5727	known	SRR10338933	0.8166	TADB|T5727	TADB|AT5727	0.8031	0.8301	hypothetical protein Smlt1335	II		chromosome	-	-	185.442	223.468	256.749	158.202	161.971	128.651
	dtas47	TADB|T1112	-	SRR10338934	-	TADB|T1112	-	0.814	-	hypothetical protein ECA2803	II		chromosome	-	-	32.5979	190.286	184.396	114.628	167.592	82.8955
	dtas48	TADB|AT906-TADB|T787	known	SRR10338934	0.8406	TADB|T787	TADB|AT906	0.885	0.7963	hypothetical protein PD1716	II		chromosome	-	-	24.9699	190.286	184.396	114.628	167.592	82.8955
	dtas52	hipA-hipB	known	SRR10338934	0.9372	TADB|T4487	TADB|AT4487	0.963	0.9114	prophage protein gp49 (plasmid)	II		integrative plasmid in chromosome	NZ_CP037444.1 Klebsiella sp. PO552 plasmid p3, complete sequence	not detected	41.5343	190.286	184.396	114.628	167.592	82.8955
	dtas59	RHH-GNAT	known	SRR10338934	0.8352	TADB|T5953	TADB|AT5953	0.8566	0.8138	acetyltransferase	II		integrative plasmid in chromosome	NZ_CP056137.1 Klebsiella michiganensis strain RHBSTW-00909 plasmid pRHBSTW-00909_2, complete sequence	not detected	24.9558	190.286	184.396	114.628	167.592	82.8955
	dtas61	parD-parE	known	SRR10338934	0.9274	TADB|T3761	TADB|AT3761	0.939	0.9157	plasmid stabilization system protein (plasmid)	II		integrative plasmid in chromosome	NZ_CP056683.1 Klebsiella grimontii strain RHBSTW-00634 plasmid pRHBSTW-00634_2, complete sequence	not detected	23.5995	190.286	184.396	114.628	167.592	82.8955
	dtas63	TADB|AT1048-fic	novel	SRR10338934	0.8198	TADB|T4804	TADB|AT1048	0.875	0.7647	cell filamentation protein Fic	II		chromosome	-	-	42.6848	190.286	184.396	114.628	167.592	82.8955
	dtas64	TADB|T5074	-	SRR10338934	-	TADB|T5074	-	0.5894	-	hypothetical protein Shal_3046	II		chromosome	-	-	40.5995	190.286	184.396	114.628	167.592	82.8955
	dtas65	TADB|AT5727-TADB|T1310	novel	SRR10338934	0.6449	TADB|T1310	TADB|AT5727	0.4597	0.8301	hypothetical protein IL0301	II		chromosome	-	-	158.69	190.286	184.396	114.628	167.592	82.8955
	dtas66	TADB|AT4786-TADB|T4786	known	SRR10338934	0.8332	TADB|T4786	TADB|AT4786	0.891	0.7755	hypothetical protein SARI_04525	II		chromosome	-	-	34.6802	190.286	184.396	114.628	167.592	82.8955
	dtas67	RHH-GNAT	-	SRR10338934	-	TADB|T1781	-	0.3582	-	acetyltransferase	II		chromosome	-	-	35.4895	190.286	184.396	114.628	167.592	82.8955
	dtas68	TADB|T2075	-	SRR10338934	-	TADB|T2075	-	0.5009	-	hypothetical protein Pcar_1093	II		chromosome	-	-	45.3951	190.286	184.396	114.628	167.592	82.8955
	dtas69	TADB|T3460	-	SRR10338934	-	TADB|T3460	-	0.2726	-	Serine O-acetyltransferase	II		chromosome	-	-	44.5315	190.286	184.396	114.628	167.592	82.8955
	dtas70	TADB|T1998	-	SRR10338936	-	TADB|T1998	-	0.556	-	hypothetical protein Nwi_0732	II		chromosome	NZ_CP027166.1 Pseudomonas aeruginosa strain AR_0357 chromosome, complete genome	-	156.252	180.216	190.794	133.427	137.473	102.754
	dtas72	parE	-	SRR10583077	-	TADB|T1874	-	0.4081	-	plasmid stabilization system protein	II		chromosome	NZ_CP046060.1 Pseudomonas aeruginosa strain 1811-18R001 chromosome, complete genome	-	157.436	329.395	136.352	132.25	141.385	81.198
	dtas76	BRO	novel	SRR10583077	0.7382	TADB|T5991	TADB|AT6301	0.4941	0.9823	hypothetical protein Lferr_0132	II		putative phage	-	not detected	176.345	329.395	136.352	132.25	141.385	81.198
	dtas77	parD-parE	known	SRR10613871	0.8762	TADB|T4280	TADB|AT4280	0.919	0.8333	RelE/ParE family plasmid stabilization system protein	II		chromosome	NZ_CP053706.1 Pseudomonas aeruginosa strain PAC1 chromosome, complete genome	-	281.746	353.957	273.908	237.267	260.202	131.743
	dtas78	TADB|AT4278-TADB|T5748	novel	SRR10613871	0.7198	TADB|T5748	TADB|AT4278	0.5317	0.9079	hypothetical protein CJA_0021	II		chromosome	NC_002516.2 Pseudomonas aeruginosa PAO1, complete genome	-	281.085	353.957	273.908	237.267	260.202	131.743
	dtas79	RHH-GNAT	known	SRR10613871	0.9945	TADB|T6307	TADB|AT6307	0.994	0.9949	acetyltransferase	II		chromosome	NZ_AP014651.1 Pseudomonas aeruginosa strain NCGM257 chromosome, complete genome	-	281.941	353.957	273.908	237.267	260.202	131.743
	dtas80	RHH	-	SRR10613871	-	TADB|T1059	-	0.89	-	hypothetical protein PSPTO_1057	II		chromosome	-	-	283.124	353.957	273.908	237.267	260.202	131.743
	dtas81	GNAT	-	SRR10696238	-	TADB|T4799	-	0.4565	-	N-acetyltransferase GCN5	II		chromosome	NZ_AP014651.1 Pseudomonas aeruginosa strain NCGM257 chromosome, complete genome	-	206.408	471.495	250.611	178.502	215.863	182.903
	dtas82	TADB|T4274	known	SRR10696241	0.978	TADB|T4274	TADB|AT4274	0.978	0.9781	hypothetical protein PSPA7_0200	II		chromosome	NZ_AP014651.1 Pseudomonas aeruginosa strain NCGM257 chromosome, complete genome	-	254.798	684.36	258.695	239.399	254.318	179.048
	dtas84	TADB|AT3458	novel	SRR10763342	0.6652	TADB|T2580	TADB|AT3458	0.534	0.7964	hypothetical protein Bpro_1546	II		chromosome	NZ_CP029605.1 Pseudomonas aeruginosa strain 24Pae112 chromosome, complete genome	-	141.764	342.033	178.012	149.301	188.383	131.917
	dtas87	HTH-recQ	-	SRR10763342	-	TADB|T6204	-	0.5111	-	ATP-dependent DNA helicase RecQ	II	The HTH domain (cd04765) was uncovered by rpsblast in reference to CDD database.	chromosome	NZ_CP046406.1 Pseudomonas aeruginosa strain SE5458 chromosome, complete genome	-	143.421	342.033	178.012	149.301	188.383	131.917
	dtas88	TADB|AT2215-TADB|T2215	known	SRR10763342	0.699	TADB|T2215	TADB|AT2215	0.7338	0.6642	hypothetical protein Nmul_A2043	II		chromosome	NZ_CP053706.1 Pseudomonas aeruginosa strain PAC1 chromosome, complete genome	-	139.409	342.033	178.012	149.301	188.383	131.917
	dtas93	TADB|T1831	-	SRR10905554	-	TADB|T1831	-	0.5428	-	hypothetical protein PSPPH_4693	II		chromosome	NZ_CP022001.1 Pseudomonas aeruginosa strain Pa1207 chromosome, complete genome	-	227.94	530.985	265.127	163.365	212.096	158.059
	dtas95	parD-parE	known	SRR10905739	1	TADB|T6311	TADB|AT6311	1	1	plasmid stabilization protein	II		chromosome	-	-	248.945	531.99	264.255	149.013	189.855	155.286
	dtas96	txe	-	SRR10905739	-	TADB|T1942	-	0.62	-	addiction module toxin Txe (plasmid)	II		chromosome	NZ_CP053706.1 Pseudomonas aeruginosa strain PAC1 chromosome, complete genome	-	155.187	531.99	264.255	149.013	189.855	155.286
	dtas97	TADB|T4044	-	SRR10906057	-	TADB|T4044	-	0.2786	-	UvrD/REP helicase	II		chromosome	NZ_CP059995.1 Pseudomonas aeruginosa strain 401853 chromosome, complete genome	-	421.686	719.705	344.016	288.125	320.988	237.185
	dtas100	parE	-	SRR11213088	-	TADB|T2056	-	0.728	-	plasmid maintenance system killer protein	II		chromosome	NC_002516.2 Pseudomonas aeruginosa PAO1, complete genome	-	155.729	188.296	151.686	137.807	154.532	88.497
	dtas101	TADB|AT6305-TADB|T6305	known	SRR11213088	0.9943	TADB|T6305	TADB|AT6305	1	0.9886	acyl-CoA hydrolase	II		chromosome	NZ_CP060243.1 Pseudomonas aeruginosa strain A-I-1 chromosome, complete genome	-	125.784	188.296	151.686	137.807	154.532	88.497
	dtas102	parE	novel	SRR11213088	0.746	TADB|T2066	TADB|AT4279	0.5507	0.9414	plasmid stabilization system protein	II		chromosome	-	-	157.644	188.296	151.686	137.807	154.532	88.497
	dtas98	TADB|T941	-	SRR11213088	-	TADB|T941	-	0.4519	-	hypothetical protein NE2538	II		chromosome	-	-	131.112	188.296	151.686	137.807	154.532	88.497
	dtas99	hipA-hipB	known	SRR11213088	0.8705	TADB|T3816	TADB|AT3816	0.932	0.809	HipA domain-containing protein	II		chromosome	NZ_CP045739.1 Pseudomonas aeruginosa strain AG1 chromosome, complete genome	-	145.806	188.296	151.686	137.807	154.532	88.497
	dtas103	TADB|T311	-	SRR11218711	-	TADB|T311	-	0.469	-	DNA-binding protein Roi-like protein	II		chromosome	NZ_CP022000.1 Pseudomonas aeruginosa strain Pa127 chromosome, complete genome	-	287.752	455.452	153.05	203.822	147.66	187.273
	dtas104	TADB|AT1735-TADB|T1735	known	SRR11218711	0.853	TADB|T1735	TADB|AT1735	0.8061	0.9	hypothetical protein XFa0034 (plasmid) ; putative toxin of addiction system; Tad (plasmid)	II		chromosome	-	-	273.427	455.452	153.05	203.822	147.66	187.273
	dtas105	TADB|AT906-TADB|T906	known	SRR11218711	0.8406	TADB|T906	TADB|AT906	0.885	0.7963	DNA polymerase beta-like protein	II		chromosome	-	-	286.756	455.452	153.05	203.822	147.66	187.273
	dtas106	TADB|AT4278-TADB|T3814	novel	SRR11218713	0.8067	TADB|T3814	TADB|AT4278	0.7082	0.9051	hypothetical protein Pmen_3334	II		chromosome	NZ_CP053706.1 Pseudomonas aeruginosa strain PAC1 chromosome, complete genome	-	265.402	268.298	154.736	149.957	124.492	136.5
	dtas203	TADB|AT3406-TADB|T3406	known	SRR11288237	0.8946	TADB|T3406	TADB|AT3406	0.921	0.8682	hypothetical protein Ajs_1247	II		chromosome	-	-	218.864	351.025	269.158	204.095	270.406	165.1
	dtas205	TADB|AT4766-TADB|T4766	known	SRR11288240	0.7987	TADB|T4766	TADB|AT4766	0.849	0.7484	hypothetical protein Daci_4188	II		chromosome	-	-	252.034	470.445	349.873	230.899	290.109	195.929
	dtas211	TADB|AT4278-TADB|T2974	novel	SRR11288253	0.6187	TADB|T2974	TADB|AT4278	0.3322	0.9051	hypothetical protein RPE_0030	II		chromosome	NZ_CP022001.1 Pseudomonas aeruginosa strain Pa1207 chromosome, complete genome	-	172.4	216.155	244.32	142.722	209.855	130.217
	dtas212	TADB|AT4278-TADB|T4858	novel	SRR11288253	0.7295	TADB|T4858	TADB|AT4278	0.5538	0.9051	hypothetical protein Bpet0269	II		chromosome	NZ_CP022001.1 Pseudomonas aeruginosa strain Pa1207 chromosome, complete genome	-	172.4	216.155	244.32	142.722	209.855	130.217
	dtas213	TADB|AT154-TADB|T154	known	SRR11288254	0.8751	TADB|T154	TADB|AT154	0.838	0.9123	hypothetical protein XF1755	II		chromosome	NZ_CP065865.1 Pseudomonas aeruginosa strain TJ2019-022 chromosome, complete genome	-	167.652	207.395	227.867	153.691	174.068	95.296
	dtas214	RHH-GNAT	novel	SRR11288257	0.6218	TADB|T3813	TADB|AT6304	0.2533	0.9902	N-acetyltransferase GCN5	II		chromosome	NZ_CP046403.1 Pseudomonas aeruginosa strain SE5369 chromosome, complete genome	-	196.928	228.449	294.069	159.332	236.495	127.382
	dtas215	PIN	novel	SRR11288257	0.7784	TADB|T1058	TADB|AT3009	0.5674	0.9895	virulence-associated protein;plasmid protein;PilT protein, N-terminal; nucleic acid binding protein	II		chromosome	NZ_CP046403.1 Pseudomonas aeruginosa strain SE5369 chromosome, complete genome	-	166.475	228.449	294.069	159.332	236.495	127.382
	dtas216	TADB|AT3010-TADB|T5065	novel	SRR11288257	0.7847	TADB|T5065	TADB|AT3010	0.5748	0.9946	metal dependent phosphohydrolase	II		chromosome	NZ_LN831024.1 Pseudomonas aeruginosa strain NCTC10332 chromosome 1, complete sequence	-	157.562	228.449	294.069	159.332	236.495	127.382
	dtas218	TADB|AT6313-TADB|T1171	novel	SRR11288261	0.6766	TADB|T1171	TADB|AT6313	0.3687	0.9846	hypothetical protein Mb3208	II		chromosome	NC_002516.2 Pseudomonas aeruginosa PAO1, complete genome	-	227.096	248.892	300.043	211.116	264.087	149.25
	dtas219	TADB|AT6314-TADB|T6314	known	SRR11288261	0.9377	TADB|T6314	TADB|AT6314	0.8814	0.9939	arabinose transporter permease	II		chromosome	NZ_CP022001.1 Pseudomonas aeruginosa strain Pa1207 chromosome, complete genome	-	151.175	248.892	300.043	211.116	264.087	149.25
	dtas220	TADB|AT6300-TADB|T6300	known	SRR11288261	0.6481	TADB|T6300	TADB|AT6300	0.2961	1	MFS transporter	II		chromosome	NZ_CP046403.1 Pseudomonas aeruginosa strain SE5369 chromosome, complete genome	-	197.972	248.892	300.043	211.116	264.087	149.25
	dtas222	TADB|T4768	-	SRR11288267	-	TADB|T4768	-	0.577	-	putative neutral zinc metallopeptidase	II		chromosome	NC_002516.2 Pseudomonas aeruginosa PAO1, complete genome	-	267.864	237.446	286.897	155.414	239.351	132.105
	dtas223	XRE-relE	known	SRR11288271	0.6934	TADB|T5903	TADB|AT5903	0.398	0.9889	YacB (plasmid)	II		integrative plasmid in chromosome	NZ_CP041527.1 Escherichia coli strain 95 plasmid p5696-1	not detected	4.66877	236.982	213.277	146.331	172.976	135.444
	dtas230	RHH-GNAT	known	SRR11288275	0.6805	TADB|T6306	TADB|AT6306	0.3656	0.9954	acetyltransferase	II		chromosome	NZ_LN831024.1 Pseudomonas aeruginosa strain NCTC10332 chromosome 1, complete sequence	-	349.731	726.845	611.303	209.147	804.47	300.298
	dtas234	XRE-PIN	novel	SRR11288277	0.763	TADB|T6006	TADB|AT3009	0.5365	0.9895	PilT protein domain-containing protein	II		chromosome	NZ_CP046060.1 Pseudomonas aeruginosa strain 1811-18R001 chromosome, complete genome	-	155.932	221.619	207.371	142.553	197.862	137.157
	dtas241	TADB|AT6283-TADB|T2064	novel	SRR11288284	0.7134	TADB|T2064	TADB|AT6283	0.6865	0.7404	hypothetical protein Pfl01_0304	II		chromosome	NZ_CP033835.1 Pseudomonas aeruginosa strain FDAARGOS_570 chromosome, complete genome	-	268.939	231.238	242.203	153.472	181.567	138.096
	dtas246	TADB|AT6312-TADB|T6229	novel	SRR11288287	0.5272	TADB|T6229	TADB|AT6312	0.4353	0.619	hypothetical protein Spro_4161	II		chromosome	NZ_CP030912.1 Pseudomonas aeruginosa strain Y82 chromosome, complete genome	-	204.5	218.166	232.466	171.31	201.9	116.536
	dtas252	TADB|AT6310-TADB|T6310	known	SRR11288291	0.9806	TADB|T6310	TADB|AT6310	0.972	0.9892	hypothetical protein PA1S_20805	II		chromosome	NZ_CP059995.1 Pseudomonas aeruginosa strain 401853 chromosome, complete genome	-	155.721	222.605	182.252	120.333	181.303	96.708
	dtas253	TADB|AT6308-TADB|T6308	known	SRR11288291	0.9853	TADB|T6308	TADB|AT6308	0.981	0.9895	aromatic-ring-hydroxylating dioxygenase	II		chromosome	NZ_CP059995.1 Pseudomonas aeruginosa strain 401853 chromosome, complete genome	-	152.619	222.605	182.252	120.333	181.303	96.708
	dtas254	RHH-GNAT	known	SRR11288291	0.9831	TADB|T6299	TADB|AT6299	0.973	0.9931	acetyltransferase	II		chromosome	NZ_CP012001.1 Pseudomonas aeruginosa DSM 50071 = NBRC 12689 strain DSM 50071 chromosome, complete genome	-	204.797	222.605	182.252	120.333	181.303	96.708
	dtas255	XRE-PIN	-	SRR11288291	-	TADB|T3811	-	0.7198	-	PilT domain-containing protein	II		chromosome	-	-	173.474	222.605	182.252	120.333	181.303	96.708
	dtas256	TADB|T2711	-	SRR11288291	-	TADB|T2711	-	0.613	-	hypothetical protein PSEEN4321	II		chromosome	-	-	166.04	222.605	182.252	120.333	181.303	96.708
	dtas263	TADB|T3442	-	SRR11288294	-	TADB|T3442	-	0.3048	-	restriction modification system DNA specificity subunit	II		chromosome	NZ_CP033835.1 Pseudomonas aeruginosa strain FDAARGOS_570 chromosome, complete genome	-	182.936	235.693	270.327	170.915	211.455	120.052
	dtas278	RHH-GNAT	-	SRR11288299	-	TADB|T5122	-	0.3754	-	phosphinothricin N-acetyltransferase	II		chromosome	NZ_CP046060.1 Pseudomonas aeruginosa strain 1811-18R001 chromosome, complete genome	-	279.072	306.285	279.904	242.854	238.632	131.214
	dtas279	XRE-relE	known	SRR11288299	0.9945	TADB|T6315	TADB|AT6315	0.989	1	addiction module toxin RelE	II		chromosome	NZ_CP046060.1 Pseudomonas aeruginosa strain 1811-18R001 chromosome, complete genome	-	279.072	306.285	279.904	242.854	238.632	131.214
	dtas281	XRE-relE	novel	SRR11288306	0.7233	TADB|T2340	TADB|AT6313	0.4682	0.9784	cytoplasmic protein, partial	II		chromosome	NZ_CP046403.1 Pseudomonas aeruginosa strain SE5369 chromosome, complete genome	-	155.262	224.451	173.255	139.364	183.927	89.838
	dtas282	TADB|AT6313-TADB|T4349	novel	SRR11288306	0.6923	TADB|T4349	TADB|AT6313	0.4062	0.9784	hypothetical protein Anae109_3674	II		chromosome	NZ_CP046403.1 Pseudomonas aeruginosa strain SE5369 chromosome, complete genome	-	155.262	224.451	173.255	139.364	183.927	89.838
	dtas283	TADB|AT6313-TADB|T456	novel	SRR11288306	0.7877	TADB|T456	TADB|AT6313	0.597	0.9784	hypothetical protein all0604	II		chromosome	NZ_CP046403.1 Pseudomonas aeruginosa strain SE5369 chromosome, complete genome	-	155.262	224.451	173.255	139.364	183.927	89.838
	dtas285	TADB|T4050	-	SRR11288306	-	TADB|T4050	-	0.4839	-	hypothetical protein RoseRS_0380	II		chromosome	NZ_LN831024.1 Pseudomonas aeruginosa strain NCTC10332 chromosome 1, complete sequence	-	158.799	224.451	173.255	139.364	183.927	89.838
	dtas288	TADB|AT6301-TADB|T3561	novel	SRR11288317	0.7349	TADB|T3561	TADB|AT6301	0.4786	0.9912	hypothetical protein APL_0472	II		chromosome	NZ_AP014651.1 Pseudomonas aeruginosa strain NCGM257 chromosome, complete genome	-	164.187	194.238	179.928	135.048	168.45	89.871
	dtas289	TADB|AT3158-TADB|T4419	novel	SRR11288317	0.6214	TADB|T4419	TADB|AT3158	0.4324	0.8105	hypothetical protein Plav_3645	II		chromosome	-	-	157.159	194.238	179.928	135.048	168.45	89.871
	dtas294	RHH-GNAT	-	SRR11288317	-	TADB|T5298	-	0.3556	-	phosphinothricin N-acetyltransferase	II		chromosome	NZ_CP027166.1 Pseudomonas aeruginosa strain AR_0357 chromosome, complete genome	-	161.037	194.238	179.928	135.048	168.45	89.871
	dtas299	doc	-	SRR11288327	-	TADB|T4732	-	0.3035	-	death-on-curing family protein (plasmid)	II		chromosome	NC_002516.2 Pseudomonas aeruginosa PAO1, complete genome	-	242.213	225.388	235.945	136.423	192.563	125.022
	dtas315	TADB|AT6304-TADB|T6304	known	SRR11288334	0.9524	TADB|T6304	TADB|AT6304	0.923	0.9819	ribosomal-protein-serine acetyltransferase	II		chromosome	NZ_CP046406.1 Pseudomonas aeruginosa strain SE5458 chromosome, complete genome	-	162.539	195.516	185.317	136.749	174.519	121.858
	dtas316	TADB|T2981	-	SRR11288335	-	TADB|T2981	-	0.3417	-	hypothetical protein RPE_1638	II		chromosome	NZ_CP012001.1 Pseudomonas aeruginosa DSM 50071 = NBRC 12689 strain DSM 50071 chromosome, complete genome	-	263.825	239.398	291.43	260.658	239.66	136.712
	dtas317	TADB|T2478	-	SRR11288335	-	TADB|T2478	-	0.263	-	hypothetical protein DSY3332	II		chromosome	NZ_CP033684.1 Pseudomonas aeruginosa strain H26027 chromosome, complete genome	-	213.018	239.398	291.43	260.658	239.66	136.712
	dtas318	TADB|AT6230-TADB|T6230	known	SRR11288335	0.7664	TADB|T6230	TADB|AT6230	0.859	0.6739	hypothetical protein Rpic12D_0690	II		large chromosomal sequence containing integrative plasmid	NZ_CP056102.1 Pseudomonas aeruginosa strain PABCH45 plasmid unnamed	not detected	255.241	239.398	291.43	260.658	239.66	136.712
	dtas319	TADB|AT3008-TADB|T3008	known	SRR11288336	0.9892	TADB|T3008	TADB|AT3008	0.99	0.9883	hypothetical protein PA14_21710	II		chromosome	NZ_CP033684.1 Pseudomonas aeruginosa strain H26027 chromosome, complete genome	-	181.858	213.986	186.174	145.189	201.465	120.059
	dtas320	TADB|AT4275-TADB|T4275	known	SRR11288336	0.925	TADB|T4275	TADB|AT4275	0.947	0.9029	hypothetical protein PSPA7_1851	II		chromosome	NZ_CP033684.1 Pseudomonas aeruginosa strain H26027 chromosome, complete genome	-	181.858	213.986	186.174	145.189	201.465	120.059
	dtas321	TADB|AT4863-TADB|T4863	known	SRR11288336	1	TADB|T4863	TADB|AT4863	1	1	hypothetical protein Bpet2167	II		chromosome	NZ_CP012001.1 Pseudomonas aeruginosa DSM 50071 = NBRC 12689 strain DSM 50071 chromosome, complete genome	-	177.225	213.986	186.174	145.189	201.465	120.059
	dtas322	TADB|AT4277-TADB|T4277	known	SRR11288336	0.7631	TADB|T4277	TADB|AT4277	0.8596	0.6667	hypothetical protein PSPA7_3746	II		chromosome	NZ_CP012001.1 Pseudomonas aeruginosa DSM 50071 = NBRC 12689 strain DSM 50071 chromosome, complete genome	-	177.225	213.986	186.174	145.189	201.465	120.059
	dtas323	tox1-tox2	novel	SRR11288336	0.3565	TADB|T6084	TADB|AT3446	0.3237	0.3893	Tox1 (plasmid)	II		chromosome	NZ_CP065865.1 Pseudomonas aeruginosa strain TJ2019-022 chromosome, complete genome	-	198.736	213.986	186.174	145.189	201.465	120.059
	dtas324	TADB|AT3407-TADB|T1720	novel	SRR11288338	0.7731	TADB|T1720	TADB|AT3407	0.5525	0.9936	hypothetical protein MCA2638	II		chromosome	-	-	172.884	246.311	279.429	161.919	218.251	118.677
	dtas325	TADB|AT3407-TADB|T5329	novel	SRR11288339	0.7577	TADB|T5329	TADB|AT3407	0.5154	1	hypothetical protein cce_2688	II		chromosome	NZ_CP046403.1 Pseudomonas aeruginosa strain SE5369 chromosome, complete genome	-	157.82	163.245	153.362	162.282	179.437	83.217
	dtas326	TADB|AT3407-TADB|T3455	novel	SRR11288339	0.919	TADB|T3455	TADB|AT3407	0.838	1	hypothetical protein Veis_4163	II		chromosome	NZ_CP046403.1 Pseudomonas aeruginosa strain SE5369 chromosome, complete genome	-	157.82	163.245	153.362	162.282	179.437	83.217
	dtas327	cptN	-	SRR10037259	-	TADB|T6373	-	0.3183	-	Ruminococcus torques L2-14	III		chromosome	NZ_CP022001.1 Pseudomonas aeruginosa strain Pa1207 chromosome, complete genome	-	156.194	133.062	145.242	110.702	98.8265	70.566
	dtas328	toxN	-	SRR10037259	-	TADB|T6366	-	0.2865	-	MULTISPECIES: hypothetical protein	III		chromosome	NZ_CP022001.1 Pseudomonas aeruginosa strain Pa1207 chromosome, complete genome	-	162.494	133.062	145.242	110.702	98.8265	70.566
	dtas329	cptN	-	SRR10037265	-	TADB|T6373	-	0.3183	-	Ruminococcus torques L2-14	III		chromosome	NZ_CP060243.1 Pseudomonas aeruginosa strain A-I-1 chromosome, complete genome	-	109.519	151.136	148.619	89.6198	100.19	82.1375
	dtas330	toxN	-	SRR10037265	-	TADB|T6366	-	0.2865	-	MULTISPECIES: hypothetical protein	III		chromosome	NZ_CP022001.1 Pseudomonas aeruginosa strain Pa1207 chromosome, complete genome	-	127.216	151.136	148.619	89.6198	100.19	82.1375
	dtas331	cptN	-	SRR10037270	-	TADB|T6373	-	0.3183	-	Ruminococcus torques L2-14	III		chromosome	NZ_CP022001.1 Pseudomonas aeruginosa strain Pa1207 chromosome, complete genome	-	106.619	155.889	127.525	109.084	76.3115	71.4095
	dtas332	toxN	-	SRR10037270	-	TADB|T6366	-	0.2865	-	MULTISPECIES: hypothetical protein	III		chromosome	NZ_CP022001.1 Pseudomonas aeruginosa strain Pa1207 chromosome, complete genome	-	114.996	155.889	127.525	109.084	76.3115	71.4095
	dtas333	tenpN	-	SRR10338929	-	TADB|T6371	-	0.2579	-	Photorhabdus luminescens subsp. laumondii TTO1	III		chromosome	NZ_CP065865.1 Pseudomonas aeruginosa strain TJ2019-022 chromosome, complete genome	-	236.971	220.42	267.416	159.666	168.245	148.65
	dtas334	toxN	-	SRR10338929	-	TADB|T6366	-	0.2615	-	MULTISPECIES: hypothetical protein	III		chromosome	NZ_CP022001.1 Pseudomonas aeruginosa strain Pa1207 chromosome, complete genome	-	207.985	220.42	267.416	159.666	168.245	148.65
	dtas335	cptN	-	SRR10338929	-	TADB|T6373	-	0.3209	-	Ruminococcus torques L2-14	III		chromosome	NZ_CP033684.1 Pseudomonas aeruginosa strain H26027 chromosome, complete genome	-	164.96	220.42	267.416	159.666	168.245	148.65
	dtas336	cptN	-	SRR10338933	-	TADB|T6373	-	0.2656	-	Ruminococcus torques L2-14	III		chromosome	NZ_CP027172.1 Pseudomonas aeruginosa strain AR_0353 chromosome, complete genome	-	180.564	223.468	256.749	158.202	161.971	128.651
	dtas337	toxN	-	SRR10338933	-	TADB|T6366	-	0.2615	-	MULTISPECIES: hypothetical protein	III		chromosome	NZ_CP022001.1 Pseudomonas aeruginosa strain Pa1207 chromosome, complete genome	-	225.232	223.468	256.749	158.202	161.971	128.651
	dtas338	tenpN	-	SRR10338933	-	TADB|T6371	-	0.2579	-	Photorhabdus luminescens subsp. laumondii TTO1	III		chromosome	NZ_CP065865.1 Pseudomonas aeruginosa strain TJ2019-022 chromosome, complete genome	-	275.994	223.468	256.749	158.202	161.971	128.651
	dtas339	toxN	-	SRR10338933	-	TADB|T6317	-	0.2741	-	ToxN (plasmid)	III		chromosome	NZ_CP022000.1 Pseudomonas aeruginosa strain Pa127 chromosome, complete genome	-	217.959	223.468	256.749	158.202	161.971	128.651
	dtas340	tenpN	-	SRR10338933	-	TADB|T6371	-	0.2621	-	Photorhabdus luminescens subsp. laumondii TTO1	III		chromosome	NZ_AP014651.1 Pseudomonas aeruginosa strain NCGM257 chromosome, complete genome	-	288.417	223.468	256.749	158.202	161.971	128.651
	dtas341	cptN	-	SRR10338933	-	TADB|T6373	-	0.3209	-	Ruminococcus torques L2-14	III		chromosome	NZ_CP033684.1 Pseudomonas aeruginosa strain H26027 chromosome, complete genome	-	167.327	223.468	256.749	158.202	161.971	128.651
	dtas342	cptN	-	SRR10338934	-	TADB|T6372	-	0.2687	-	Coprococcus catus GD/7	III		chromosome	-	-	42.8424	190.286	184.396	114.628	167.592	82.8955
	dtas343	toxN	-	SRR10338934	-	TADB|T6366	-	0.2647	-	MULTISPECIES: hypothetical protein	III		chromosome	NZ_CP046403.1 Pseudomonas aeruginosa strain SE5369 chromosome, complete genome	-	164.528	190.286	184.396	114.628	167.592	82.8955
	dtas344	cptN	-	SRR10338934	-	TADB|T6373	-	0.3209	-	Ruminococcus torques L2-14	III		chromosome	NZ_CP033684.1 Pseudomonas aeruginosa strain H26027 chromosome, complete genome	-	174.411	190.286	184.396	114.628	167.592	82.8955
	dtas345	tenpN	-	SRR10338934	-	TADB|T6371	-	0.2579	-	Photorhabdus luminescens subsp. laumondii TTO1	III		chromosome	-	-	35.4895	190.286	184.396	114.628	167.592	82.8955
	dtas346	cptN	-	SRR10338934	-	TADB|T6372	-	0.2562	-	Coprococcus catus GD/7	III		chromosome	-	-	28.5773	190.286	184.396	114.628	167.592	82.8955
	dtas347	cptN	-	SRR10338934	-	TADB|T6373	-	0.2656	-	Ruminococcus torques L2-14	III		chromosome	NZ_CP027172.1 Pseudomonas aeruginosa strain AR_0353 chromosome, complete genome	-	159.026	190.286	184.396	114.628	167.592	82.8955
	dtas348	cptN	-	SRR10338934	-	TADB|T6373	-	0.2546	-	Ruminococcus torques L2-14	III		chromosome	-	-	28.3855	190.286	184.396	114.628	167.592	82.8955
	dtas349	tenpN	-	SRR10338934	-	TADB|T6371	-	0.262	-	Photorhabdus luminescens subsp. laumondii TTO1	III		chromosome	-	-	35.4895	190.286	184.396	114.628	167.592	82.8955
	dtas350	toxN	-	SRR10338936	-	TADB|T6366	-	0.2901	-	MULTISPECIES: hypothetical protein	III		chromosome	NZ_CP046403.1 Pseudomonas aeruginosa strain SE5369 chromosome, complete genome	-	162.955	180.216	190.794	133.427	137.473	102.754
	dtas351	cptA-cptB	known	SRR10338934	0.7839	TADB|T6368	TADB|AT6368	0.7276	0.8402	toxin of CptAB toxin-antitoxin pair	IV		chromosome	-	-	42.8424	190.286	184.396	114.628	167.592	82.8955
	dtas353	cbeA-cbtA	-	SRR10338934	-	TADB|T1042	-	0.6775	-	CP4-44 prophage; toxin of the YeeV-YeeU toxin-antitoxin system	IV		chromosome	-	-	42.8424	190.286	184.396	114.628	167.592	82.8955
	Note:
	The identified type II TA systems were results after clustered as described in Methods, only one representative sequences of was selected each cluster.
	aThe locus names were manually assigned based on: 1) reuslts of homology searching in reference to TADB2 and CDD databases. 2) domain tables summarized in literatures (Andersen,2017; Xie etl., 2018; Sevin et al., 2007). An orderic preference of ID assignment was as: gene symbol from literactures > domain names > IDs from TADB2 .
	b assigned based on the combination of toxin component and antitoxin component and adjusted based on divergence
	c the adjusted identity was estimated based on the AIMHs as defined in Methods.
	d This column indicates whether free form of plasmids or phages detemined by checking whether both ends of the sequences overlap with each other
	e average nucleotide coverage

## Sheet: TableS5
	Table S5 Putative Shine Dalgrano sequences at the up streams of starting codon of the hok homologs
	Sequence ID	TIR region
	dtas1_hok-sok	AGGCAAGGAGAACAAACCAUGAAGGUA
	dtas2_hok-sok	UUGCAACAAGGCGGCUGUAUGACGCUC
	rpsK	CUACCAGGAGCAAAGCUAAUGGCUUUA
	rpsL	AAACCAGGAGCUAUUUAAUGGCAACA
	araB	UUUGGAUGGAUUGAAACGAUGGCGAUU
	trp_leader	GUAAAAAGGGUAUCGACAAUGAAAGCA
	trpE	CAAAAUUAGAGAAUAACAAUGCAAACA
	R17_phage_coat_protein	UCAACCGGGGUUUGAAGCAUGGCUUCU
	Qβ_phage_replicase	UAACUAAGGAUGAAAUGCAUGUCUAAG
	galE	AGCCUAAUGGAGCGAAUUAUGAGAGUU
	lacl	CAAUUCAGGGUGGUGAUUGUGAAACCA
	lacZ	UUCACACAGGAAACAGCUAUGACCAUG
	Note: The strat codons AUG or GUG were underlined with single straight line. The SD sequences were underlined with double straigth lines. The dtas1_hok-sok and dtas2_hok-sok were homologs identified in this study while the others were reviewed in a previous study (Chambliss et al., 1979).

## Sheet: Table S6
Table S6 Corresponding homologs of the TA identified in this study in P. aeruginosa PAO1 and P. aeruginosa PA14
Strain	Accession ID	Start	End	Original annotation in genome	Locus_tag	Matched TA system	Identity
PAO1	NC_002516.2	628776	629925	hypothetical protein	PA0574	dtas23_TADB|T1407	95.403
PAO1	NC_002516.2	1223298	1224303	probable major facilitator superfamily (MFS) transporter	PA1131	dtas220_TADB|T6300	99.205
PAO1	NC_002516.2	1233298	1234012	probable transcriptional regulator	PA1142	dtas214_RHH	80.083
PAO1	NC_002516.2	1599441	1599948	conserved hypothetical protein	PA1472	dtas230_GNAT	99.409
PAO1	NC_002516.2	2048577	2049147	hypothetical protein	PA1878	dtas43_TADB|T182	97.898
PAO1	NC_002516.2	2049238	2049790	hypothetical protein	PA1879	dtas43_TADB|AT182	98.373
PAO1	NC_002516.2	2054310	2054826	conserved hypothetical protein	PA1885	dtas35_GNAT	100
PAO1	NC_002516.2	2108958	2109483	ribosomal protein alanine acetyltransferase	PA1928	dtas214_GNAT	98.099
PAO1	NC_002516.2	2291792	2293061	probable ring-hydroxylating dioxygenase subunit	PA2083	dtas253_TADB|T6308	99.291
PAO1	NC_002516.2	2303065	2304178	probable major facilitator superfamily (MFS) transporter	PA2092	dtas219_TADB|T6314	98.205
PAO1	NC_002516.2	2500486	2501074	probable transcriptional regulator	PA2270	dtas79_RHH	99.151
PAO1	NC_002516.2	2501084	2501594	probable acetyltransferase	PA2271	dtas79_GNAT	99.413
PAO1	NC_002516.2	2914375	2914930	probable acetyltransferase	PA2578	dtas230_GNAT	98.741
PAO1	NC_002516.2	3046422	3046944	probable transcriptional regulator	PA2692	dtas101_TADB|AT6305	98.853
PAO1	NC_002516.2	3047117	3047612	conserved hypothetical protein	PA2693	dtas101_TADB|T6305	99.597
PAO1	NC_002516.2	3093713	3094247	conserved hypothetical protein	PA2733	dtas68_TADB|T2075	100
PAO1	NC_002516.2	3634913	3635447	Uncharacterized protein	PA3248	dtas214_GNAT	97.57
PAO1	NC_002516.2	3635542	3636256	probable transcriptional regulator	PA3249	dtas214_RHH	99.72
PAO1	NC_002516.2	3658249	3659101	probable transcriptional regulator	PA3269	dtas319_TADB|T3008	98.593
PAO1	NC_002516.2	3659173	3659755	hypothetical protein	PA3270	dtas319_TADB|T3008	99.657
PAO1	NC_002516.2	3700938	3702090	probable major facilitator superfamily (MFS) transporter	PA3303	dtas219_TADB|T6314	99.74
PAO1	NC_002516.2	3744902	3746015	probable major facilitator superfamily (MFS) transporter	PA3336	dtas219_TADB|T6314	98.564
PAO1	NC_002516.2	3889143	3889743	autoinducer synthesis protein RhlI	PA3476	dtas40_kacT	99.334
PAO1	NC_002516.2	3889926	3890649	transcriptional regulator RhlR	PA3477	dtas40_kacA	99.033
PAO1	NC_002516.2	4005166	4006180	probable major facilitator superfamily (MFS) transporter	PA3573	dtas220_TADB|T6300	99.113
PAO1	NC_002516.2	4422426	4422948	conserved hypothetical protein	PA3945	dtas37_GNAT	98.662
PAO1	NC_002516.2	4625093	4626296	probable major facilitator superfamily (MFS) transporter	PA4136	dtas220_TADB|T6300	98.92
PAO1	NC_002516.2	4882405	4883566	PyeM	PA4355	dtas219_TADB|T6314	99.828
PAO1	NC_002516.2	5463916	5464423	conserved hypothetical protein	PA4866	dtas81_GNAT	99.409
PAO1	NC_002516.2	6212212	6212613	conserved hypothetical protein	PA5519	dtas101_TADB|T6305	84.367
PA14	CP000438.1	638750	639899	hypothetical protein	PA14_07450	dtas23_TADB|T1407	99.046
PA14	CP000438.1	901560	902763	MFS transporter	PA14_10470	dtas220_TADB|T6300	98.671
PA14	CP000438.1	1102057	1102579	acetyltransferase	PA14_12840	dtas37_GNAT	98.279
PA14	CP000438.1	1551950	1552964	major facilitator subfamily transporter protein	PA14_18090	dtas220_TADB|T6300	99.113
PA14	CP000438.1	1650991	1651714	transcriptional regulator RhlR	PA14_19120	dtas40_kacA	99.309
PA14	CP000438.1	1651897	1652497	autoinducer synthesis protein RhlI	PA14_19130	dtas40_kacT	99.168
PA14	CP000438.1	1801217	1802330	MFS transporter	PA14_20900	dtas219_TADB|T6314	98.294
PA14	CP000438.1	1845130	1846285	MFS transporte	PA14_21300	dtas219_TADB|T6314	99.221
PA14	CP000438.1	1887468	1888050	hypothetical protein	PA14_21710	dtas319_TADB|T3008	99.485
PA14	CP000438.1	1888122	1888974	AraC family transcriptional regulator	PA14_21720	dtas319_TADB|AT3008	99.648
PA14	CP000438.1	1910973	1911687	transcriptional regulator	PA14_21970	dtas214_RHH	99.301
PA14	CP000438.1	1911755	1912301	hypothetical protein	PA14_21980	dtas214_GNAT	99.269
PA14	CP000438.1	2534346	2534841	hypothetical protein	PA14_29290	dtas101_TADB|T6305	100
PA14	CP000438.1	2535013	2535535	transcriptional regulator	PA14_29300	dtas101_TADB|AT6305	99.809
PA14	CP000438.1	2668779	2669334	acetyltransferase	PA14_30760	dtas230_GNAT	98.022
PA14	CP000438.1	3131354	3131864	acetyltransferase	PA14_35200	dtas79_GNAT	99.609
PA14	CP000438.1	3131874	3132462	TetR family transcriptional regulator	PA14_35210	dtas79_RHH	99.151
PA14	CP000438.1	3332208	3333321	MFS transporter	PA14_37440	dtas219_TADB|T6314	99.641
PA14	CP000438.1	3343325	3344594	ring-hydroxylating dioxygenase, large terminal subunit	PA14_37570	dtas253_TADB|T6308	99.449
PA14	CP000438.1	3522849	3523374	ribosomal protein alanine acetyltransferase	PA14_39580	dtas214_GNAT	100
PA14	CP000438.1	3577591	3578107	hypothetical protein	PA14_40130	dtas35_GNAT	99.613
PA14	CP000438.1	3582627	3583179	hypothetical protein	PA14_40210	dtas43_TADB|AT182	99.277
PA14	CP000438.1	3583269	3583839	hypothetical protein	PA14_40220	dtas43_TADB|T182	99.124
PA14	CP000438.1	4415920	4416634	transcriptional regulator	PA14_49630	dtas214_RHH	80.055
PA14	CP000438.1	4425628	4426633	MFS family transporter	PA14_49750	dtas220_TADB|T6300	100
PA14	CP000438.1	5045955	5047116	MFS transporter	PA14_56640	dtas219_TADB|T6314	99.742
PA14	CP000438.1	5344474	5345977	hypothetical protein	PA14_60020	dtas246_TADB|T6229	100
PA14	CP000438.1	5734577	5735087	hypothetical protein	PA14_64360	dtas81_GNAT	100
PA14	CP000438.1	6485395	6485867	hypothetical protein	PA14_72810	dtas101_TADB|T6305	81.646
Note: The homologs were identifed by aligning TA modules identified in this study against chromosomal genomes of P. aeruginosa PAO1 (GCF_000006765.1) and P. aeruginosa PA14 (GCF_000014625.1) with assistance of blastn (Camacho et al., 2009). The annotation was retrieved from Pseudomonas Genome Database (Winsor et al., 2009)

## Sheet: TableS7
		Table S7 Summary of TA families found in P. aeruginosa population
		Type	TA pair	Toxin	Toxin target	Cellular process	Reference	Documented in P. aeruginosa
		I	hok/sok	Hok	Cell membrane	ATP synthesis	Gerdes et al., 1985	-
		I	ldrD/rdlD	LdrD	Cell membrane	ATP synthesis	Kawano et al., 2002	-
		I	ibsC/sibC	IbsC	Cell membrane	ATP synthesis	Jahanshahi et al., 2020	-
		II	mazE/mazF	MazF	mRNA and 23S rRNA	Translation	Zhang et al., 2003	Garcia et al., 2018
		II	vapB/vapC	VapC	tRNAfMet	Translation	Shavit et al, 2015	-
		II	ccdA/ccdB	CcdB	DNA gyrase	Replication	De Jonge et al., 2009	-
		II	parD/parE	ParE	DNA gyrase	Replication	Oberer et al., 2007	Andersen et al., 2017; Garcia et al., 2018
		II	hicA/hicB	HicA	mRNA	Translation	Jurenaite et al., 2013	Andersen et al., 2017
		II	hipA/hipB	HipA	EF-Tu	Translation	Singh et al., 2015	Andersen et al., 2017; Garcia et al., 2018
		II	relB/relE	RelE	Ribosome-bound mRNA	Translation	Christensen et al., 2001	Andersen et al., 2017; Garcia et al., 2018	Garcia et al., 2018
		II	RHH/GNAT	GNAT	tRNA, acetylation	Translation	Yeo, 20018	Andersen et al., 2017
		III	tox1/tox2	ToxN	mRNA	Translation	Bonnin et al., 2013	Garcia et al., 2018
		IV	cptA/cptB	CptA	Polymerization of FtsZ and MreB	Cytoskeleton	Masuda et al., 2012	-
		IV	cbeA/cbtA	CbtA	Polymerization of FtsZ and MreB	cytoskeleton	Brown et al.,2003	-
		IV	abiEi/abiEii	AbiEii	Abolishing GTP binding	-	Dy et al., 2014	-
		V	ghoT or ortT	GhoT	Cell membrane	ATP synthesis	Islam et al., 2015	-
		II, VII	Hha/TomB	TomB	fimbriae production	biofilm formation	Choi et al., 2018; Wang et al., 2020	Garcia et al., 2018
		VIII	ryeA/sdsR	ryeA	mRNA	Translation	Song and Wood, 2020
