# Supplementary material for: Characterization of toxin-antitoxin systems from public sequencing data: A case study in Pseudomonas aeruginosa
Source: Front Microbiol. 2022 Aug 16;13:951774. doi: 10.3389/fmicb.2022.951774 (PMC9424990; doi:10.3389/fmicb.2022.951774)
Supplement: Supplementary file 3 [file Table_8.xlsx]

## Sheet: table S8
Table S8 Toxin-antitoxin modules identified on complete genome / draft genome sequences of Pseudomonas aeruginosa
SRR_id	query	Accid of nearest reference toxin	Accid of nearest reference antitoxin	AIMH(toxin)	AIMH(antitoxin)	T_qsta	T_qend	AT_qsta	AT_qend	Sequence type	Toxin description	Antitoxin description	TA class	toxin family/domain	antitoxin family/domain	meanPI
GCA_000006765	AE004091.2 Pseudomonas aeruginosa PAO1, complete genome	TADB|T6314	TADB|AT6314	1	1	4882404	4883567	4882029	4882352	chromosome	TADB|T6314 gi|557706171|ref|AHA18198.1| arabinose transporter permease [Pseudomonas aeruginosa PA1] [PA1S_23665]	TADB|AT6314 gi|927227277|ref|AHA18197.2| ArsR family transcriptional regulator [Pseudomonas aeruginosa PA1] [PA1S_23660]	II	AraJ	HTH	-
GCA_000014625	CP000438.1 Pseudomonas aeruginosa UCBPP-PA14, complete genome	TADB|T6314	TADB|AT6314	1	1	5045954	5047117	5045579	5045902	chromosome	TADB|T6314 gi|557706171|ref|AHA18198.1| arabinose transporter permease [Pseudomonas aeruginosa PA1] [PA1S_23665]	TADB|AT6314 gi|927227277|ref|AHA18197.2| ArsR family transcriptional regulator [Pseudomonas aeruginosa PA1] [PA1S_23660]	II	AraJ	HTH	-
GCA_000789725	JTRA01000002.1 Pseudomonas aeruginosa strain AZPAE14941 AZPAE14941_contig_2, whole genome shotgun sequence	TADB|T4275	TADB|AT4275	1	0.993	82487	81921	81851	81000	chromosome	TADB|T4275 gi|152987768|ref|YP_001347234.1| hypothetical protein PSPA7_1851 [Pseudomonas aeruginosa PA7] [PSPA7_1851]	TADB|AT4275 gi|152985554|ref|YP_001347235.1| putative transcriptional regulator [Pseudomonas aeruginosa PA7] [PSPA7_1852]	II	GNAT	araC	-
GCA_000789725	JTRA01000005.1 Pseudomonas aeruginosa strain AZPAE14941 AZPAE14941_contig_5, whole genome shotgun sequence	TADB|T6302	TADB|AT6302	0.905483	1	14942	14337	15845	15123	chromosome	TADB|T6302 gi|557705244|ref|AHA17271.1| acyl-homoserine-lactone synthase [Pseudomonas aeruginosa PA1] [PA1S_07935]	TADB|AT6302 gi|927226843|ref|AHA17272.2| LuxR family transcriptional regulator [Pseudomonas aeruginosa PA1] [PA1S_07930]	II	GNAT	LuxR	-
GCA_000789725	JTRA01000009.1 Pseudomonas aeruginosa strain AZPAE14941 AZPAE14941_contig_9, whole genome shotgun sequence	TADB|T2968	TADB|AT2968	0.702144	0.65966	25706	26008	26010	26285	chromosome	TADB|T2968 gi|115350196|ref|YP_772035.1| hypothetical protein Bamb_0140 [Burkholderia ambifaria AMMD] [Bamb_0140]	TADB|AT2968 gi|115350195|ref|YP_772034.1| XRE family transcriptional regulator [Burkholderia ambifaria AMMD] [Bamb_0139]	II		HTH_XRE	-
GCA_000789725	JTRA01000011.1 Pseudomonas aeruginosa strain AZPAE14941 AZPAE14941_contig_11, whole genome shotgun sequence	TADB|T5505	TADB|AT5245	0.406923	0.451093	17693	17217	17770	18306	chromosome	TADB|T5505 gi|187919966|ref|YP_001888997.1| N-acetyltransferase GCN5 [Burkholderia phytofirmans PsJN] [Bphyt_5268]	TADB|AT5245 gi|170742877|ref|YP_001771532.1| XRE family transcriptional regulator [Methylobacterium sp. 4-46] [M446_4768]	II	GNAT	HTH_XRE	-
GCA_000789725	JTRA01000015.1 Pseudomonas aeruginosa strain AZPAE14941 AZPAE14941_contig_15, whole genome shotgun sequence	TADB|T4280	TADB|AT4280	1	0.991	2513	2845	2193	2513	chromosome	TADB|T4280 gi|152989612|ref|YP_001350846.1| RelE/ParE family plasmid stabilization system protein [Pseudomonas aeruginosa PA7] [PSPA7_5524]	TADB|AT4280 gi|152985485|ref|YP_001350845.1| addiction module antidote family protein [Pseudomonas aeruginosa PA7] [PSPA7_5523]	II	parE	RHH	-
GCA_000789725	JTRA01000016.1 Pseudomonas aeruginosa strain AZPAE14941 AZPAE14941_contig_16, whole genome shotgun sequence	TADB|T4733	TADB|AT5284	0.438575	0.273821	25457	25044	25699	25577	chromosome	TADB|T4733 gi|159046733|ref|YP_001542401.1| PilT domain-containing protein (plasmid) [Dinoroseobacter shibae DFL 12 = DSM 16493] [Dshi_4210]	TADB|AT5284 gi|171061002|ref|YP_001793351.1| plasmid stability protein StbC [Leptothrix cholodnii SP-6] [Lcho_4335]	II	PIN	stbC	-
GCA_000789725	JTRA01000025.1 Pseudomonas aeruginosa strain AZPAE14941 AZPAE14941_contig_25, whole genome shotgun sequence	TADB|T3667	TADB|AT3505	0.548175	0.382439	17536	18033	17162	17521	plasmid	TADB|T3667 gi|134291482|ref|YP_001115251.1| hypothetical protein Bcep1808_6074 [Burkholderia vietnamiensis G4] [Bcep1808_6074]	TADB|AT3505 gi|124267524|ref|YP_001021528.1| hypothetical protein Mpe_A2337 [Methylibium petroleiphilum PM1] [Mpe_A2337]	II	RES	hypothetical protein	-
GCA_000789725	JTRA01000027.1 Pseudomonas aeruginosa strain AZPAE14941 AZPAE14941_contig_27, whole genome shotgun sequence	TADB|T6299	TADB|AT6299	0.877973	0.972	153776	154213	153250	153681	chromosome	TADB|T6299 gi|557707656|ref|AHA19683.1| acetyltransferase [Pseudomonas aeruginosa PA1] [PA1S_01280]	TADB|AT6299 gi|557707657|ref|AHA19684.1| histidine kinase [Pseudomonas aeruginosa PA1] [PA1S_01285]	II	GNAT	CBS_pair_bac_euk	-
GCA_000789725	JTRA01000029.1 Pseudomonas aeruginosa strain AZPAE14941 AZPAE14941_contig_29, whole genome shotgun sequence	TADB|T4274	TADB|AT4274	1	1	63140	62862	63364	63140	chromosome	TADB|T4274 gi|152985203|ref|YP_001345596.1| hypothetical protein PSPA7_0200 [Pseudomonas aeruginosa PA7] [PSPA7_0200]	TADB|AT4274 gi|152984580|ref|YP_001345597.1| hypothetical protein PSPA7_0201 [Pseudomonas aeruginosa PA7] [PSPA7_0201]	II	parE	HTH	-
GCA_000789725	JTRA01000032.1 Pseudomonas aeruginosa strain AZPAE14941 AZPAE14941_contig_32, whole genome shotgun sequence	TADB|T1053	TADB|AT1053	0.674	0.711082	57068	56793	56772	56506	chromosome	TADB|T1053 gi|28867653|ref|NP_790272.1| proteic killer protein [[Pseudomonas syringae] pv. tomato str. DC3000] [PSPTO_0423]	TADB|AT1053 gi|28867652|ref|NP_790271.1| virulence-associated protein [[Pseudomonas syringae] pv. tomato str. DC3000] [PSPTO_0422]	II	higB	higA	-
GCA_000789725	JTRA01000034.1 Pseudomonas aeruginosa strain AZPAE14941 AZPAE14941_contig_34, whole genome shotgun sequence	TADB|T5760	TADB|AT3009	0.627	0.500426	5768	5367	6010	5780	plasmid	TADB|T5760 gi|192361542|ref|YP_001984060.1| PIN (PilT N terminus) domain, partial [Cellvibrio japonicus Ueda107] [CJA_3607]	TADB|AT3009 gi|116050723|ref|YP_790456.1| hypothetical protein PA14_28780 [Pseudomonas aeruginosa UCBPP-PA14] [PA14_28780]	II	PIN	mazE	-
GCA_000789725	JTRA01000040.1 Pseudomonas aeruginosa strain AZPAE14941 AZPAE14941_contig_40, whole genome shotgun sequence	TADB|T6305	TADB|AT6305	0.988	0.948	455722	455225	456418	455897	chromosome	TADB|T6305 gi|557704448|ref|AHA16475.1| acyl-CoA hydrolase [Pseudomonas aeruginosa PA1] [PA1S_12120]	TADB|AT6305 gi|557704447|ref|AHA16474.1| transcriptional regulator [Pseudomonas aeruginosa PA1] [PA1S_12125]	II	yciA	iscR	-
GCA_000789725	JTRA01000041.1 Pseudomonas aeruginosa strain AZPAE14941 AZPAE14941_contig_41, whole genome shotgun sequence	TADB|T6306	TADB|AT6306	0.855	0.952	109321	108764	109773	109339	chromosome	TADB|T6306 gi|927226969|ref|AHA16352.2| acetyltransferase [Pseudomonas aeruginosa PA1] [PA1S_12730]	TADB|AT6306 gi|557704324|ref|AHA16351.1| AsnC family transcriptional regulator [Pseudomonas aeruginosa PA1] [PA1S_12735]	II	GNAT	lrp	-
GCA_000789725	JTRA01000042.1 Pseudomonas aeruginosa strain AZPAE14941 AZPAE14941_contig_42, whole genome shotgun sequence	TADB|T4279	TADB|AT4279	0.983	0.989	35336	35692	35060	35329	chromosome	TADB|T4279 gi|152985643|ref|YP_001349875.1| plasmid stablization protein [Pseudomonas aeruginosa PA7] [PSPA7_4525]	TADB|AT4279 gi|152983528|ref|YP_001349874.1| addiction module antidote family protein [Pseudomonas aeruginosa PA7] [PSPA7_4524]	II	parE	parD	-
GCA_000789725	JTRA01000047.1 Pseudomonas aeruginosa strain AZPAE14941 AZPAE14941_contig_47, whole genome shotgun sequence	TADB|T6314	TADB|AT6314	0.992	0.981	89489	90652	89114	89437	chromosome	TADB|T6314 gi|557706171|ref|AHA18198.1| arabinose transporter permease [Pseudomonas aeruginosa PA1] [PA1S_23665]	TADB|AT6314 gi|927227277|ref|AHA18197.2| ArsR family transcriptional regulator [Pseudomonas aeruginosa PA1] [PA1S_23660]	II	AraJ	HTH	-
GCA_000789725	JTRA01000050.1 Pseudomonas aeruginosa strain AZPAE14941 AZPAE14941_contig_50, whole genome shotgun sequence	TADB|T6307	TADB|AT6307	1	0.934	64714	65226	64118	64705	chromosome	TADB|T6307 gi|557704023|ref|AHA16050.1| acetyltransferase [Pseudomonas aeruginosa PA1] [PA1S_14265]	TADB|AT6307 gi|557704022|ref|AHA16049.1| TetR family transcriptional regulator [Pseudomonas aeruginosa PA1] [PA1S_14270]	II	GNAT	tetR	-
GCA_000789725	JTRA01000055.1 Pseudomonas aeruginosa strain AZPAE14941 AZPAE14941_contig_55, whole genome shotgun sequence	TADB|T6084	TADB|AT2218	0.389632	0.273333	27767	27657	28114	27881	plasmid	TADB|T6084 gi|452916840|ref|AGG19214.1| Tox1 (plasmid) [Pseudomonas aeruginosa] [Tox1]	TADB|AT2218 gi|82703902|ref|YP_413467.1| XRE family transcriptional regulator (plasmid) [Nitrosospira multiformis ATCC 25196] [Nmul_B2804]	II		HTH	-
GCA_000789725	JTRA01000060.1 Pseudomonas aeruginosa strain AZPAE14941 AZPAE14941_contig_60, whole genome shotgun sequence	TADB|T2584	TADB|AT1735	0.543646	0.734714	101223	100885	100862	100752	chromosome	TADB|T2584 gi|91788372|ref|YP_549324.1| hypothetical protein Bpro_2509 [Polaromonas sp. JS666] [Bpro_2509]	TADB|AT1735 gi|10956746|ref|NP_061691.1| hypothetical protein XFa0035, partial (plasmid) [Xylella fastidiosa 9a5c] [XFa0035]	II	parE	HTH_XRE	-
GCA_000789725	JTRA01000091.1 Pseudomonas aeruginosa strain AZPAE14941 AZPAE14941_contig_91, whole genome shotgun sequence	TADB|T1059	TADB|AT1059	0.89	0.898481	332	739	93	326	plasmid	TADB|T1059 gi|28868274|ref|NP_790893.1| hypothetical protein PSPTO_1057 [[Pseudomonas syringae] pv. tomato str. DC3000] [PSPTO_1057]	TADB|AT1059 gi|28868275|ref|NP_790894.1| hypothetical protein PSPTO_1058 [[Pseudomonas syringae] pv. tomato str. DC3000] [PSPTO_1058]	II		RHH	-
GCA_000789745	JTUO01000003.1 Pseudomonas aeruginosa strain AZPAE14846 AZPAE14846_contig_3, whole genome shotgun sequence	TADB|T6306	TADB|AT6306	0.995	1	37414	36857	37866	37432	plasmid	TADB|T6306 gi|927226969|ref|AHA16352.2| acetyltransferase [Pseudomonas aeruginosa PA1] [PA1S_12730]	TADB|AT6306 gi|557704324|ref|AHA16351.1| AsnC family transcriptional regulator [Pseudomonas aeruginosa PA1] [PA1S_12735]	II	GNAT	lrp	-
GCA_000789745	JTUO01000007.1 Pseudomonas aeruginosa strain AZPAE14846 AZPAE14846_contig_7, whole genome shotgun sequence	TADB|T2087	TADB|AT2987	0.522892	0.298784	137843	138016	138053	138292	chromosome	TADB|T2087 gi|78043385|ref|YP_361290.1| hypothetical protein CHY_2496 [Carboxydothermus hydrogenoformans Z-2901] [CHY_2496]	TADB|AT2987 gi|115524148|ref|YP_781059.1| hypothetical protein RPE_2135 [Rhodopseudomonas palustris BisA53] [RPE_2135]	II	hicA	hicB	-
GCA_000789745	JTUO01000009.1 Pseudomonas aeruginosa strain AZPAE14846 AZPAE14846_contig_9, whole genome shotgun sequence	TADB|T6305	TADB|AT6305	1	1	37110	37607	36415	36936	chromosome	TADB|T6305 gi|557704448|ref|AHA16475.1| acyl-CoA hydrolase [Pseudomonas aeruginosa PA1] [PA1S_12120]	TADB|AT6305 gi|557704447|ref|AHA16474.1| transcriptional regulator [Pseudomonas aeruginosa PA1] [PA1S_12125]	II	yciA	iscR	-
GCA_000789745	JTUO01000013.1 Pseudomonas aeruginosa strain AZPAE14846 AZPAE14846_contig_13, whole genome shotgun sequence	TADB|T180	TADB|AT180	1	0.987	53053	53331	52829	53053	chromosome	TADB|T180 gi|15595322|ref|NP_248814.1| hypothetical protein PA0124 [Pseudomonas aeruginosa PAO1] [PA0124]	TADB|AT180 gi|15595323|ref|NP_248815.1| hypothetical protein PA0125 [Pseudomonas aeruginosa PAO1] [PA0125]	II	parE	HTH	-
GCA_000789745	JTUO01000024.1 Pseudomonas aeruginosa strain AZPAE14846 AZPAE14846_contig_24, whole genome shotgun sequence	TADB|T6302	TADB|AT6302	0.995	1	14664	14062	15569	14847	chromosome	TADB|T6302 gi|557705244|ref|AHA17271.1| acyl-homoserine-lactone synthase [Pseudomonas aeruginosa PA1] [PA1S_07935]	TADB|AT6302 gi|927226843|ref|AHA17272.2| LuxR family transcriptional regulator [Pseudomonas aeruginosa PA1] [PA1S_07930]	II	GNAT	LuxR	-
GCA_000789745	JTUO01000025.1 Pseudomonas aeruginosa strain AZPAE14846 AZPAE14846_contig_25, whole genome shotgun sequence	TADB|T6227	TADB|AT3012	0.573	0.967	194211	192700	192184	191915	chromosome	TADB|T6227 gi|121593653|ref|YP_985549.1| hypothetical protein Ajs_1249 [Acidovorax sp. JS42] [Ajs_1249]	TADB|AT3012 gi|116052676|ref|YP_792992.1| hypothetical protein PA14_60040 [Pseudomonas aeruginosa UCBPP-PA14] [PA14_60040]	II	TraG	parD	-
GCA_000789745	JTUO01000027.1 Pseudomonas aeruginosa strain AZPAE14846 AZPAE14846_contig_27, whole genome shotgun sequence	TADB|T6075	TADB|AT6075	0.408697	0.379	73822	72755	72733	72368	chromosome	TADB|T6075 gi|387622322|ref|YP_006129950.1| CP4-57 prophage; RNase LS [Escherichia coli DH1] [ECDH1ME8569_2549]	TADB|AT6075 gi|387622323|ref|YP_006129951.1| CP4-57 prophage; hypothetical protein [Escherichia coli DH1] [ECDH1ME8569_2550]	II	rnlA	rnlB	-
GCA_000789745	JTUO01000031.1 Pseudomonas aeruginosa strain AZPAE14846 AZPAE14846_contig_31, whole genome shotgun sequence	TADB|T4275	TADB|AT4275	0.958	0.880282	41087	40521	40348	39599	chromosome	TADB|T4275 gi|152987768|ref|YP_001347234.1| hypothetical protein PSPA7_1851 [Pseudomonas aeruginosa PA7] [PSPA7_1851]	TADB|AT4275 gi|152985554|ref|YP_001347235.1| putative transcriptional regulator [Pseudomonas aeruginosa PA7] [PSPA7_1852]	II	GNAT	araC	-
GCA_000789745	JTUO01000035.1 Pseudomonas aeruginosa strain AZPAE14846 AZPAE14846_contig_35, whole genome shotgun sequence	TADB|T6299	TADB|AT6299	1	1	75538	75981	75026	75457	chromosome	TADB|T6299 gi|557707656|ref|AHA19683.1| acetyltransferase [Pseudomonas aeruginosa PA1] [PA1S_01280]	TADB|AT6299 gi|557707657|ref|AHA19684.1| histidine kinase [Pseudomonas aeruginosa PA1] [PA1S_01285]	II	GNAT	CBS_pair_bac_euk	-
GCA_000789745	JTUO01000037.1 Pseudomonas aeruginosa strain AZPAE14846 AZPAE14846_contig_37, whole genome shotgun sequence	TADB|T3851	TADB|AT2802	0.377074	0.35666	118776	119243	118654	118097	chromosome	TADB|T3851 gi|146341035|ref|YP_001206083.1| GNAT family acetyltransferase [Bradyrhizobium sp. ORS 278] [BRADO4106]	TADB|AT2802 gi|110641376|ref|YP_669106.1| transcriptional regulator [Escherichia coli 536] [ECP_1194]	II		HTH_XRE	-
GCA_000789745	JTUO01000039.1 Pseudomonas aeruginosa strain AZPAE14846 AZPAE14846_contig_39, whole genome shotgun sequence	TADB|T1874	TADB|AT1874	0.718812	0.741	10914	10636	11149	10907	plasmid	TADB|T1874 gi|66047060|ref|YP_236901.1| plasmid stabilization system protein [Pseudomonas syringae pv. syringae B728a] [Psyr_3833]	TADB|AT1874 gi|66047059|ref|YP_236900.1| prevent-host-death protein [Pseudomonas syringae pv. syringae B728a] [Psyr_3832]	II	relE	Phd	-
GCA_000789745	JTUO01000045.1 Pseudomonas aeruginosa strain AZPAE14846 AZPAE14846_contig_45, whole genome shotgun sequence	TADB|T6314	TADB|AT6314	1	1	44019	45182	43644	43967	chromosome	TADB|T6314 gi|557706171|ref|AHA18198.1| arabinose transporter permease [Pseudomonas aeruginosa PA1] [PA1S_23665]	TADB|AT6314 gi|927227277|ref|AHA18197.2| ArsR family transcriptional regulator [Pseudomonas aeruginosa PA1] [PA1S_23660]	II	AraJ	HTH	-
GCA_000789745	JTUO01000046.1 Pseudomonas aeruginosa strain AZPAE14846 AZPAE14846_contig_46, whole genome shotgun sequence	TADB|T6307	TADB|AT6307	1	1	20250	19738	20848	20261	plasmid	TADB|T6307 gi|557704023|ref|AHA16050.1| acetyltransferase [Pseudomonas aeruginosa PA1] [PA1S_14265]	TADB|AT6307 gi|557704022|ref|AHA16049.1| TetR family transcriptional regulator [Pseudomonas aeruginosa PA1] [PA1S_14270]	II	GNAT	tetR	-
GCA_000789745	JTUO01000049.1 Pseudomonas aeruginosa strain AZPAE14846 AZPAE14846_contig_49, whole genome shotgun sequence	TADB|T4037	TADB|AT4037	0.707	0.545	18575	18850	18865	19161	plasmid	TADB|T4037 gi|148549397|ref|YP_001269499.1| plasmid maintenance system killer protein [Pseudomonas putida F1] [Pput_4191]	TADB|AT4037 gi|148549398|ref|YP_001269500.1| XRE family plasmid maintenance system antidote protein [Pseudomonas putida F1] [Pput_4192]	II	parE	higA	-
GCA_000789745	JTUO01000052.1 Pseudomonas aeruginosa strain AZPAE14846 AZPAE14846_contig_52, whole genome shotgun sequence	TADB|T4657	TADB|AT181	0.381039	0.989	47481	48113	46987	47271	chromosome	TADB|T4657 gi|158425934|ref|YP_001527226.1| hypothetical protein AZC_4310 [Azorhizobium caulinodans ORS 571] [AZC_4310]	TADB|AT181 gi|15596226|ref|NP_249720.1| hypothetical protein PA1029 [Pseudomonas aeruginosa PAO1] [PA1029]	II	RES	hypothetical protein	-
GCA_000789745	JTUO01000055.1 Pseudomonas aeruginosa strain AZPAE14846 AZPAE14846_contig_55, whole genome shotgun sequence	TADB|T6313	TADB|AT6313	0.950413	0.991	26020	25676	25680	25360	chromosome	TADB|T6313 gi|927227262|ref|ALD84158.1| addiction module toxin RelE [Pseudomonas aeruginosa PA1] [PA1S_22550]	TADB|AT6313 gi|557708198|ref|AHA20225.1| transcriptional regulator [Pseudomonas aeruginosa PA1] [PA1S_22545]	II	parE	HTH	-
GCA_000789745	JTUO01000059.1 Pseudomonas aeruginosa strain AZPAE14846 AZPAE14846_contig_59, whole genome shotgun sequence	TADB|T6227	TADB|AT6227	0.908515	0.737882	4704	3217	5067	4723	plasmid	TADB|T6227 gi|121593653|ref|YP_985549.1| hypothetical protein Ajs_1249 [Acidovorax sp. JS42] [Ajs_1249]	TADB|AT6227 gi|121593654|ref|YP_985550.1| hypothetical protein Ajs_1250 [Acidovorax sp. JS42] [Ajs_1250]	II	TraG	hypothetical protein	-
GCA_000789745	JTUO01000060.1 Pseudomonas aeruginosa strain AZPAE14846 AZPAE14846_contig_60, whole genome shotgun sequence	TADB|T4001	TADB|AT4001	0.492063	0.40875	62935	63492	62582	62917	plasmid	TADB|T4001 gi|148360256|ref|YP_001251463.1| hypothetical protein LPC_2191 [Legionella pneumophila str. Corby] [LPC_2191]	TADB|AT4001 gi|148360257|ref|YP_001251464.1| hypothetical protein LPC_2192 [Legionella pneumophila str. Corby] [LPC_2192]	II	PIN	merR	-
GCA_000789745	JTUO01000120.1 Pseudomonas aeruginosa strain AZPAE14846 AZPAE14846_contig_120, whole genome shotgun sequence	TADB|T2067	TADB|AT1776	0.70088	0.285739	943	461	1314	943	plasmid	TADB|T2067 gi|77459344|ref|YP_348851.1| hypothetical protein Pfl01_3122 [Pseudomonas fluorescens Pf0-1] [Pfl01_3122]	TADB|AT1776 gi|70734247|ref|YP_257887.1| toxin-antitoxin system antitoxin component [Pseudomonas protegens Pf-5] [PFL_0750]	II	RES	hypothetical protein	-
GCA_000789755	JTUN01000004.1 Pseudomonas aeruginosa strain AZPAE14847 AZPAE14847_contig_4, whole genome shotgun sequence	TADB|T2265	TADB|AT336	0.342	0.364	54697	55236	54072	54461	chromosome	TADB|T2265 gi|83594554|ref|YP_428306.1| hypothetical protein Rru_A3224 [Rhodospirillum rubrum ATCC 11170] [Rru_A3224]	TADB|AT336 gi|159184496|ref|NP_353870.2| conserved hypothetical protein [Agrobacterium fabrum str. C58] [Atu0848]	II	RES	hypothetical protein	-
GCA_000789755	JTUN01000005.1 Pseudomonas aeruginosa strain AZPAE14847 AZPAE14847_contig_5, whole genome shotgun sequence	TADB|T690	TADB|AT228	0.259212	0.340091	65352	65681	65076	65255	chromosome	TADB|T690 gi|27365828|ref|NP_761356.1| Plasmid stabilization element ParE [Vibrio vulnificus CMCP6] [VV1_2525]	TADB|AT228 gi|16125127|ref|NP_419691.1| hypothetical protein CC_0874 [Caulobacter crescentus CB15] [CC_0874]	II	parE	parD	-
GCA_000789755	JTUN01000006.1 Pseudomonas aeruginosa strain AZPAE14847 AZPAE14847_contig_6, whole genome shotgun sequence	TADB|T6299	TADB|AT6299	1	0.993	13309	13752	12797	13228	chromosome	TADB|T6299 gi|557707656|ref|AHA19683.1| acetyltransferase [Pseudomonas aeruginosa PA1] [PA1S_01280]	TADB|AT6299 gi|557707657|ref|AHA19684.1| histidine kinase [Pseudomonas aeruginosa PA1] [PA1S_01285]	II	GNAT	CBS_pair_bac_euk	-
GCA_000789755	JTUN01000008.1 Pseudomonas aeruginosa strain AZPAE14847 AZPAE14847_contig_8, whole genome shotgun sequence	TADB|T6305	TADB|AT6305	1	1	333225	332728	333920	333399	chromosome	TADB|T6305 gi|557704448|ref|AHA16475.1| acyl-CoA hydrolase [Pseudomonas aeruginosa PA1] [PA1S_12120]	TADB|AT6305 gi|557704447|ref|AHA16474.1| transcriptional regulator [Pseudomonas aeruginosa PA1] [PA1S_12125]	II	yciA	iscR	-
GCA_000789755	JTUN01000011.1 Pseudomonas aeruginosa strain AZPAE14847 AZPAE14847_contig_11, whole genome shotgun sequence	TADB|T4037	TADB|AT4037	0.707	0.545	404268	403993	403978	403682	chromosome	TADB|T4037 gi|148549397|ref|YP_001269499.1| plasmid maintenance system killer protein [Pseudomonas putida F1] [Pput_4191]	TADB|AT4037 gi|148549398|ref|YP_001269500.1| XRE family plasmid maintenance system antidote protein [Pseudomonas putida F1] [Pput_4192]	II	parE	higA	-
GCA_000789755	JTUN01000020.1 Pseudomonas aeruginosa strain AZPAE14847 AZPAE14847_contig_20, whole genome shotgun sequence	TADB|T6306	TADB|AT6306	0.989	1	134010	134567	133558	133992	chromosome	TADB|T6306 gi|927226969|ref|AHA16352.2| acetyltransferase [Pseudomonas aeruginosa PA1] [PA1S_12730]	TADB|AT6306 gi|557704324|ref|AHA16351.1| AsnC family transcriptional regulator [Pseudomonas aeruginosa PA1] [PA1S_12735]	II	GNAT	lrp	-
GCA_000789755	JTUN01000028.1 Pseudomonas aeruginosa strain AZPAE14847 AZPAE14847_contig_28, whole genome shotgun sequence	TADB|T6302	TADB|AT6302	1	1	8667	8065	9572	8850	chromosome	TADB|T6302 gi|557705244|ref|AHA17271.1| acyl-homoserine-lactone synthase [Pseudomonas aeruginosa PA1] [PA1S_07935]	TADB|AT6302 gi|927226843|ref|AHA17272.2| LuxR family transcriptional regulator [Pseudomonas aeruginosa PA1] [PA1S_07930]	II	GNAT	LuxR	-
GCA_000789755	JTUN01000031.1 Pseudomonas aeruginosa strain AZPAE14847 AZPAE14847_contig_31, whole genome shotgun sequence	TADB|T180	TADB|AT180	1	0.987	17686	17964	17462	17686	chromosome	TADB|T180 gi|15595322|ref|NP_248814.1| hypothetical protein PA0124 [Pseudomonas aeruginosa PAO1] [PA0124]	TADB|AT180 gi|15595323|ref|NP_248815.1| hypothetical protein PA0125 [Pseudomonas aeruginosa PAO1] [PA0125]	II	parE	HTH	-
GCA_000789755	JTUN01000042.1 Pseudomonas aeruginosa strain AZPAE14847 AZPAE14847_contig_42, whole genome shotgun sequence	TADB|T6304	TADB|AT6304	1	0.996	158785	159333	158003	158716	chromosome	TADB|T6304 gi|557705010|ref|AHA17037.1| ribosomal-protein-serine acetyltransferase [Pseudomonas aeruginosa PA1] [PA1S_09135]	TADB|AT6304 gi|557705011|ref|AHA17038.1| MFS transporter [Pseudomonas aeruginosa PA1] [PA1S_09130]	II	GNAT	phnR	-
GCA_000789755	JTUN01000046.1 Pseudomonas aeruginosa strain AZPAE14847 AZPAE14847_contig_46, whole genome shotgun sequence	TADB|T6307	TADB|AT6307	1	1	15995	16507	15397	15984	plasmid	TADB|T6307 gi|557704023|ref|AHA16050.1| acetyltransferase [Pseudomonas aeruginosa PA1] [PA1S_14265]	TADB|AT6307 gi|557704022|ref|AHA16049.1| TetR family transcriptional regulator [Pseudomonas aeruginosa PA1] [PA1S_14270]	II	GNAT	tetR	-
GCA_000789755	JTUN01000052.1 Pseudomonas aeruginosa strain AZPAE14847 AZPAE14847_contig_52, whole genome shotgun sequence	TADB|T5245	TADB|AT5245	0.620393	0.461409	16332	15814	16421	16957	plasmid	TADB|T5245 gi|170742876|ref|YP_001771531.1| N-acetyltransferase GCN5 [Methylobacterium sp. 4-46] [M446_4767]	TADB|AT5245 gi|170742877|ref|YP_001771532.1| XRE family transcriptional regulator [Methylobacterium sp. 4-46] [M446_4768]	II	GNAT	HTH_XRE	-
GCA_000789755	JTUN01000065.1 Pseudomonas aeruginosa strain AZPAE14847 AZPAE14847_contig_65, whole genome shotgun sequence	TADB|T5032	TADB|AT6106	0.494447	0.296965	26354	26590	28434	27520	chromosome	TADB|T5032 gi|166368889|ref|YP_001661162.1| hypothetical protein MAE_61480 [Microcystis aeruginosa NIES-843] [MAE_61480]	TADB|AT6106 gi|53722085|ref|YP_111070.1| bacteriophage gp31 protein [Burkholderia pseudomallei K96243] [BPSS1059]	II	parE	hypothetical protein	-
GCA_000789785	JTUL01000001.1 Pseudomonas aeruginosa strain AZPAE14850 AZPAE14850_contig_1, whole genome shotgun sequence	TADB|T6299	TADB|AT6299	1	0.993	76204	75761	76716	76285	chromosome	TADB|T6299 gi|557707656|ref|AHA19683.1| acetyltransferase [Pseudomonas aeruginosa PA1] [PA1S_01280]	TADB|AT6299 gi|557707657|ref|AHA19684.1| histidine kinase [Pseudomonas aeruginosa PA1] [PA1S_01285]	II	GNAT	CBS_pair_bac_euk	-
GCA_000789785	JTUL01000002.1 Pseudomonas aeruginosa strain AZPAE14850 AZPAE14850_contig_2, whole genome shotgun sequence	TADB|T6314	TADB|AT6314	1	1	106334	107497	105959	106282	chromosome	TADB|T6314 gi|557706171|ref|AHA18198.1| arabinose transporter permease [Pseudomonas aeruginosa PA1] [PA1S_23665]	TADB|AT6314 gi|927227277|ref|AHA18197.2| ArsR family transcriptional regulator [Pseudomonas aeruginosa PA1] [PA1S_23660]	II	AraJ	HTH	-
GCA_000789785	JTUL01000003.1 Pseudomonas aeruginosa strain AZPAE14850 AZPAE14850_contig_3, whole genome shotgun sequence	TADB|T6304	TADB|AT6304	0.989	0.996	53186	53734	52404	53117	chromosome	TADB|T6304 gi|557705010|ref|AHA17037.1| ribosomal-protein-serine acetyltransferase [Pseudomonas aeruginosa PA1] [PA1S_09135]	TADB|AT6304 gi|557705011|ref|AHA17038.1| MFS transporter [Pseudomonas aeruginosa PA1] [PA1S_09130]	II	GNAT	phnR	-
GCA_000789785	JTUL01000004.1 Pseudomonas aeruginosa strain AZPAE14850 AZPAE14850_contig_4, whole genome shotgun sequence	TADB|T6302	TADB|AT6302	0.99	1	206552	205950	207458	206736	chromosome	TADB|T6302 gi|557705244|ref|AHA17271.1| acyl-homoserine-lactone synthase [Pseudomonas aeruginosa PA1] [PA1S_07935]	TADB|AT6302 gi|927226843|ref|AHA17272.2| LuxR family transcriptional regulator [Pseudomonas aeruginosa PA1] [PA1S_07930]	II	GNAT	LuxR	-
GCA_000789785	JTUL01000005.1 Pseudomonas aeruginosa strain AZPAE14850 AZPAE14850_contig_5, whole genome shotgun sequence	TADB|T6306	TADB|AT6306	0.962	0.993	17657	17100	18109	17675	plasmid	TADB|T6306 gi|927226969|ref|AHA16352.2| acetyltransferase [Pseudomonas aeruginosa PA1] [PA1S_12730]	TADB|AT6306 gi|557704324|ref|AHA16351.1| AsnC family transcriptional regulator [Pseudomonas aeruginosa PA1] [PA1S_12735]	II	GNAT	lrp	-
GCA_000789785	JTUL01000006.1 Pseudomonas aeruginosa strain AZPAE14850 AZPAE14850_contig_6, whole genome shotgun sequence	TADB|T5883	TADB|AT336	0.31168	0.364	128451	127831	128978	128589	chromosome	TADB|T5883 gi|194337265|ref|YP_002019059.1| RES domain-containing protein [Pelodictyon phaeoclathratiforme BU-1] [Ppha_2247]	TADB|AT336 gi|159184496|ref|NP_353870.2| conserved hypothetical protein [Agrobacterium fabrum str. C58] [Atu0848]	II	RES	hypothetical protein	-
GCA_000789785	JTUL01000007.1 Pseudomonas aeruginosa strain AZPAE14850 AZPAE14850_contig_7, whole genome shotgun sequence	TADB|T6316	TADB|AT6316	0.982	0.974	9411	9743	9178	9411	chromosome	TADB|T6316 gi|557706624|ref|AHA18651.1| plasmid stabilization protein [Pseudomonas aeruginosa PA1] [PA1S_26100]	TADB|AT6316 gi|927227338|ref|AHA18650.2| addiction module antitoxin [Pseudomonas aeruginosa PA1] [PA1S_26095]	II	parE	RHH	-
GCA_000789785	JTUL01000032.1 Pseudomonas aeruginosa strain AZPAE14850 AZPAE14850_contig_32, whole genome shotgun sequence	TADB|T4803	TADB|AT3009	0.56072	0.989	26041	25652	26306	26025	chromosome	TADB|T4803 gi|161615979|ref|YP_001589944.1| plasmid maintenance protein [Salmonella enterica subsp. enterica serovar Paratyphi B str. SPB7] [SPAB_03778]	TADB|AT3009 gi|116050723|ref|YP_790456.1| hypothetical protein PA14_28780 [Pseudomonas aeruginosa UCBPP-PA14] [PA14_28780]	II	PIN	mazE	-
GCA_000789785	JTUL01000036.1 Pseudomonas aeruginosa strain AZPAE14850 AZPAE14850_contig_36, whole genome shotgun sequence	TADB|T4037	TADB|AT4037	0.717	0.545	53416	53141	53126	52830	chromosome	TADB|T4037 gi|148549397|ref|YP_001269499.1| plasmid maintenance system killer protein [Pseudomonas putida F1] [Pput_4191]	TADB|AT4037 gi|148549398|ref|YP_001269500.1| XRE family plasmid maintenance system antidote protein [Pseudomonas putida F1] [Pput_4192]	II	parE	higA	-
GCA_000789785	JTUL01000038.1 Pseudomonas aeruginosa strain AZPAE14850 AZPAE14850_contig_38, whole genome shotgun sequence	TADB|T6230	TADB|AT3012	0.576855	1	115459	113954	113459	113190	chromosome	TADB|T6230 gi|241662303|ref|YP_002980663.1| hypothetical protein Rpic12D_0690 [Ralstonia pickettii 12D] [Rpic12D_0690]	TADB|AT3012 gi|116052676|ref|YP_792992.1| hypothetical protein PA14_60040 [Pseudomonas aeruginosa UCBPP-PA14] [PA14_60040]	II	TraG	parD	-
GCA_000789785	JTUL01000049.1 Pseudomonas aeruginosa strain AZPAE14850 AZPAE14850_contig_49, whole genome shotgun sequence	TADB|T3007	TADB|AT3007	1	1	45112	44834	45336	45112	chromosome	TADB|T3007 gi|116053845|ref|YP_788282.1| hypothetical protein PA14_01510 [Pseudomonas aeruginosa UCBPP-PA14] [PA14_01510]	TADB|AT3007 gi|116053846|ref|YP_788283.1| hypothetical protein PA14_01520 [Pseudomonas aeruginosa UCBPP-PA14] [PA14_01520]	II	parE	HTH	-
GCA_000789785	JTUL01000050.1 Pseudomonas aeruginosa strain AZPAE14850 AZPAE14850_contig_50, whole genome shotgun sequence	TADB|T6305	TADB|AT6305	1	1	29978	29481	30672	30151	chromosome	TADB|T6305 gi|557704448|ref|AHA16475.1| acyl-CoA hydrolase [Pseudomonas aeruginosa PA1] [PA1S_12120]	TADB|AT6305 gi|557704447|ref|AHA16474.1| transcriptional regulator [Pseudomonas aeruginosa PA1] [PA1S_12125]	II	yciA	iscR	-
GCA_000789785	JTUL01000059.1 Pseudomonas aeruginosa strain AZPAE14850 AZPAE14850_contig_59, whole genome shotgun sequence	TADB|T5245	TADB|AT5245	0.632324	0.461409	13354	13872	13265	12729	plasmid	TADB|T5245 gi|170742876|ref|YP_001771531.1| N-acetyltransferase GCN5 [Methylobacterium sp. 4-46] [M446_4767]	TADB|AT5245 gi|170742877|ref|YP_001771532.1| XRE family transcriptional regulator [Methylobacterium sp. 4-46] [M446_4768]	II	GNAT	HTH_XRE	-
GCA_000789785	JTUL01000065.1 Pseudomonas aeruginosa strain AZPAE14850 AZPAE14850_contig_65, whole genome shotgun sequence	TADB|T6307	TADB|AT6307	0.994	0.995	49276	49788	48678	49265	chromosome	TADB|T6307 gi|557704023|ref|AHA16050.1| acetyltransferase [Pseudomonas aeruginosa PA1] [PA1S_14265]	TADB|AT6307 gi|557704022|ref|AHA16049.1| TetR family transcriptional regulator [Pseudomonas aeruginosa PA1] [PA1S_14270]	II	GNAT	tetR	-
GCA_000789805	JTUM01000001.1 Pseudomonas aeruginosa strain AZPAE14848 AZPAE14848_contig_1, whole genome shotgun sequence	TADB|T6314	TADB|AT6314	1	1	305221	304058	305596	305273	chromosome	TADB|T6314 gi|557706171|ref|AHA18198.1| arabinose transporter permease [Pseudomonas aeruginosa PA1] [PA1S_23665]	TADB|AT6314 gi|927227277|ref|AHA18197.2| ArsR family transcriptional regulator [Pseudomonas aeruginosa PA1] [PA1S_23660]	II	AraJ	HTH	-
GCA_000789805	JTUM01000002.1 Pseudomonas aeruginosa strain AZPAE14848 AZPAE14848_contig_2, whole genome shotgun sequence	TADB|T6305	TADB|AT6305	0.994	1	206653	206156	207348	206827	chromosome	TADB|T6305 gi|557704448|ref|AHA16475.1| acyl-CoA hydrolase [Pseudomonas aeruginosa PA1] [PA1S_12120]	TADB|AT6305 gi|557704447|ref|AHA16474.1| transcriptional regulator [Pseudomonas aeruginosa PA1] [PA1S_12125]	II	yciA	iscR	-
GCA_000789805	JTUM01000006.1 Pseudomonas aeruginosa strain AZPAE14848 AZPAE14848_contig_6, whole genome shotgun sequence	TADB|T3008	TADB|AT3008	1	0.993	82750	82166	82096	81245	chromosome	TADB|T3008 gi|116051284|ref|YP_789884.1| hypothetical protein PA14_21710 [Pseudomonas aeruginosa UCBPP-PA14] [PA14_21710]	TADB|AT3008 gi|116051283|ref|YP_789885.1| AraC family transcriptional regulator [Pseudomonas aeruginosa UCBPP-PA14] [PA14_21720]	II	GNAT	araC	-
GCA_000789805	JTUM01000007.1 Pseudomonas aeruginosa strain AZPAE14848 AZPAE14848_contig_7, whole genome shotgun sequence	TADB|T1938	TADB|AT1938	0.543	0.816915	64167	63826	64428	64186	chromosome	TADB|T1938 gi|71725236|ref|YP_272205.1| RelE/ParE family plasmid stabilization system protein (plasmid) [Pseudomonas syringae pv. phaseolicola 1448A] [PSPPH_A0095]	TADB|AT1938 gi|71725197|ref|YP_272204.1| prevent-host-death family protein (plasmid) [Pseudomonas syringae pv. phaseolicola 1448A] [PSPPH_A0094]	II	parE	Phd	-
GCA_000789805	JTUM01000012.1 Pseudomonas aeruginosa strain AZPAE14848 AZPAE14848_contig_12, whole genome shotgun sequence	TADB|T6306	TADB|AT6306	0.989	1	15882	15325	16334	15900	chromosome	TADB|T6306 gi|927226969|ref|AHA16352.2| acetyltransferase [Pseudomonas aeruginosa PA1] [PA1S_12730]	TADB|AT6306 gi|557704324|ref|AHA16351.1| AsnC family transcriptional regulator [Pseudomonas aeruginosa PA1] [PA1S_12735]	II	GNAT	lrp	-
GCA_000789805	JTUM01000015.1 Pseudomonas aeruginosa strain AZPAE14848 AZPAE14848_contig_15, whole genome shotgun sequence	TADB|T180	TADB|AT180	1	0.987	53233	53511	53009	53233	chromosome	TADB|T180 gi|15595322|ref|NP_248814.1| hypothetical protein PA0124 [Pseudomonas aeruginosa PAO1] [PA0124]	TADB|AT180 gi|15595323|ref|NP_248815.1| hypothetical protein PA0125 [Pseudomonas aeruginosa PAO1] [PA0125]	II	parE	HTH	-
GCA_000789805	JTUM01000024.1 Pseudomonas aeruginosa strain AZPAE14848 AZPAE14848_contig_24, whole genome shotgun sequence	TADB|T5883	TADB|AT336	0.31168	0.364	271102	270482	271629	271240	chromosome	TADB|T5883 gi|194337265|ref|YP_002019059.1| RES domain-containing protein [Pelodictyon phaeoclathratiforme BU-1] [Ppha_2247]	TADB|AT336 gi|159184496|ref|NP_353870.2| conserved hypothetical protein [Agrobacterium fabrum str. C58] [Atu0848]	II	RES	hypothetical protein	-
GCA_000789805	JTUM01000034.1 Pseudomonas aeruginosa strain AZPAE14848 AZPAE14848_contig_34, whole genome shotgun sequence	TADB|T6307	TADB|AT6307	1	1	81011	81523	80413	81000	chromosome	TADB|T6307 gi|557704023|ref|AHA16050.1| acetyltransferase [Pseudomonas aeruginosa PA1] [PA1S_14265]	TADB|AT6307 gi|557704022|ref|AHA16049.1| TetR family transcriptional regulator [Pseudomonas aeruginosa PA1] [PA1S_14270]	II	GNAT	tetR	-
GCA_000789805	JTUM01000052.1 Pseudomonas aeruginosa strain AZPAE14848 AZPAE14848_contig_52, whole genome shotgun sequence	TADB|T5032	TADB|AT6106	0.482365	0.296965	26031	26267	27966	27052	plasmid	TADB|T5032 gi|166368889|ref|YP_001661162.1| hypothetical protein MAE_61480 [Microcystis aeruginosa NIES-843] [MAE_61480]	TADB|AT6106 gi|53722085|ref|YP_111070.1| bacteriophage gp31 protein [Burkholderia pseudomallei K96243] [BPSS1059]	II	parE	hypothetical protein	-
GCA_000789805	JTUM01000058.1 Pseudomonas aeruginosa strain AZPAE14848 AZPAE14848_contig_58, whole genome shotgun sequence	TADB|T6299	TADB|AT6299	0.986	1	13042	13485	12530	12961	chromosome	TADB|T6299 gi|557707656|ref|AHA19683.1| acetyltransferase [Pseudomonas aeruginosa PA1] [PA1S_01280]	TADB|AT6299 gi|557707657|ref|AHA19684.1| histidine kinase [Pseudomonas aeruginosa PA1] [PA1S_01285]	II	GNAT	CBS_pair_bac_euk	-
GCA_000789805	JTUM01000079.1 Pseudomonas aeruginosa strain AZPAE14848 AZPAE14848_contig_79, whole genome shotgun sequence	TADB|T4037	TADB|AT4037	0.707	0.545	5608	5333	5318	5022	plasmid	TADB|T4037 gi|148549397|ref|YP_001269499.1| plasmid maintenance system killer protein [Pseudomonas putida F1] [Pput_4191]	TADB|AT4037 gi|148549398|ref|YP_001269500.1| XRE family plasmid maintenance system antidote protein [Pseudomonas putida F1] [Pput_4192]	II	parE	higA	-
GCA_000789805	JTUM01000080.1 Pseudomonas aeruginosa strain AZPAE14848 AZPAE14848_contig_80, whole genome shotgun sequence	TADB|T6302	TADB|AT6302	1	1	15080	14478	15985	15263	chromosome	TADB|T6302 gi|557705244|ref|AHA17271.1| acyl-homoserine-lactone synthase [Pseudomonas aeruginosa PA1] [PA1S_07935]	TADB|AT6302 gi|927226843|ref|AHA17272.2| LuxR family transcriptional regulator [Pseudomonas aeruginosa PA1] [PA1S_07930]	II	GNAT	LuxR	-
GCA_000789805	JTUM01000088.1 Pseudomonas aeruginosa strain AZPAE14848 AZPAE14848_contig_88, whole genome shotgun sequence	TADB|T5245	TADB|AT5245	0.626358	0.461409	15229	14711	15318	15854	plasmid	TADB|T5245 gi|170742876|ref|YP_001771531.1| N-acetyltransferase GCN5 [Methylobacterium sp. 4-46] [M446_4767]	TADB|AT5245 gi|170742877|ref|YP_001771532.1| XRE family transcriptional regulator [Methylobacterium sp. 4-46] [M446_4768]	II	GNAT	HTH_XRE	-
GCA_000789805	JTUM01000105.1 Pseudomonas aeruginosa strain AZPAE14848 AZPAE14848_contig_106, whole genome shotgun sequence	TADB|T153	TADB|AT1193	0.44151	0.716978	1056	1313	1500	1628	plasmid	TADB|T153 gi|15838304|ref|NP_298992.1| hypothetical protein XF1703 [Xylella fastidiosa 9a5c] [XF1703]	TADB|AT1193 gi|37524647|ref|NP_927991.1| hypothetical protein plu0646 [Photorhabdus luminescens subsp. laumondii TTO1] [plu0646]	II	parE	HTH_XRE	-
GCA_000789815	JTRW01000002.1 Pseudomonas aeruginosa strain AZPAE14919 AZPAE14919_contig_2, whole genome shotgun sequence	TADB|T2265	TADB|AT336	0.342	0.364	314034	314573	313408	313797	chromosome	TADB|T2265 gi|83594554|ref|YP_428306.1| hypothetical protein Rru_A3224 [Rhodospirillum rubrum ATCC 11170] [Rru_A3224]	TADB|AT336 gi|159184496|ref|NP_353870.2| conserved hypothetical protein [Agrobacterium fabrum str. C58] [Atu0848]	II	RES	hypothetical protein	-
GCA_000789815	JTRW01000004.1 Pseudomonas aeruginosa strain AZPAE14919 AZPAE14919_contig_4, whole genome shotgun sequence	TADB|T6307	TADB|AT6307	1	1	20508	19996	21106	20519	chromosome	TADB|T6307 gi|557704023|ref|AHA16050.1| acetyltransferase [Pseudomonas aeruginosa PA1] [PA1S_14265]	TADB|AT6307 gi|557704022|ref|AHA16049.1| TetR family transcriptional regulator [Pseudomonas aeruginosa PA1] [PA1S_14270]	II	GNAT	tetR	-
GCA_000789815	JTRW01000005.1 Pseudomonas aeruginosa strain AZPAE14919 AZPAE14919_contig_5, whole genome shotgun sequence	TADB|T6305	TADB|AT6305	1	1	43338	42841	44033	43512	chromosome	TADB|T6305 gi|557704448|ref|AHA16475.1| acyl-CoA hydrolase [Pseudomonas aeruginosa PA1] [PA1S_12120]	TADB|AT6305 gi|557704447|ref|AHA16474.1| transcriptional regulator [Pseudomonas aeruginosa PA1] [PA1S_12125]	II	yciA	iscR	-
GCA_000789815	JTRW01000007.1 Pseudomonas aeruginosa strain AZPAE14919 AZPAE14919_contig_7, whole genome shotgun sequence	TADB|T6314	TADB|AT6314	0.99	1	24065	25228	23690	24013	chromosome	TADB|T6314 gi|557706171|ref|AHA18198.1| arabinose transporter permease [Pseudomonas aeruginosa PA1] [PA1S_23665]	TADB|AT6314 gi|927227277|ref|AHA18197.2| ArsR family transcriptional regulator [Pseudomonas aeruginosa PA1] [PA1S_23660]	II	AraJ	HTH	-
GCA_000789815	JTRW01000014.1 Pseudomonas aeruginosa strain AZPAE14919 AZPAE14919_contig_14, whole genome shotgun sequence	TADB|T6299	TADB|AT6299	0.986	0.993	335040	334597	335552	335121	chromosome	TADB|T6299 gi|557707656|ref|AHA19683.1| acetyltransferase [Pseudomonas aeruginosa PA1] [PA1S_01280]	TADB|AT6299 gi|557707657|ref|AHA19684.1| histidine kinase [Pseudomonas aeruginosa PA1] [PA1S_01285]	II	GNAT	CBS_pair_bac_euk	-
GCA_000789815	JTRW01000025.1 Pseudomonas aeruginosa strain AZPAE14919 AZPAE14919_contig_25, whole genome shotgun sequence	TADB|T3851	TADB|AT2802	0.388663	0.350907	227914	228381	227792	227235	chromosome	TADB|T3851 gi|146341035|ref|YP_001206083.1| GNAT family acetyltransferase [Bradyrhizobium sp. ORS 278] [BRADO4106]	TADB|AT2802 gi|110641376|ref|YP_669106.1| transcriptional regulator [Escherichia coli 536] [ECP_1194]	II		HTH_XRE	-
GCA_000789815	JTRW01000026.1 Pseudomonas aeruginosa strain AZPAE14919 AZPAE14919_contig_26, whole genome shotgun sequence	TADB|T6302	TADB|AT6302	0.995	1	4618	5220	3713	4435	plasmid	TADB|T6302 gi|557705244|ref|AHA17271.1| acyl-homoserine-lactone synthase [Pseudomonas aeruginosa PA1] [PA1S_07935]	TADB|AT6302 gi|927226843|ref|AHA17272.2| LuxR family transcriptional regulator [Pseudomonas aeruginosa PA1] [PA1S_07930]	II	GNAT	LuxR	-
GCA_000789815	JTRW01000028.1 Pseudomonas aeruginosa strain AZPAE14919 AZPAE14919_contig_28, whole genome shotgun sequence	TADB|T6304	TADB|AT6304	0.995	0.996	52504	53052	51722	52435	chromosome	TADB|T6304 gi|557705010|ref|AHA17037.1| ribosomal-protein-serine acetyltransferase [Pseudomonas aeruginosa PA1] [PA1S_09135]	TADB|AT6304 gi|557705011|ref|AHA17038.1| MFS transporter [Pseudomonas aeruginosa PA1] [PA1S_09130]	II	GNAT	phnR	-
GCA_000789815	JTRW01000029.1 Pseudomonas aeruginosa strain AZPAE14919 AZPAE14919_contig_29, whole genome shotgun sequence	TADB|T6306	TADB|AT6306	0.995	1	108436	108993	107984	108418	chromosome	TADB|T6306 gi|927226969|ref|AHA16352.2| acetyltransferase [Pseudomonas aeruginosa PA1] [PA1S_12730]	TADB|AT6306 gi|557704324|ref|AHA16351.1| AsnC family transcriptional regulator [Pseudomonas aeruginosa PA1] [PA1S_12735]	II	GNAT	lrp	-
GCA_000789815	JTRW01000032.1 Pseudomonas aeruginosa strain AZPAE14919 AZPAE14919_contig_32, whole genome shotgun sequence	TADB|T4037	TADB|AT4037	0.707	0.545	21214	21489	21504	21800	chromosome	TADB|T4037 gi|148549397|ref|YP_001269499.1| plasmid maintenance system killer protein [Pseudomonas putida F1] [Pput_4191]	TADB|AT4037 gi|148549398|ref|YP_001269500.1| XRE family plasmid maintenance system antidote protein [Pseudomonas putida F1] [Pput_4192]	II	parE	higA	-
GCA_000789835	JTUK01000004.1 Pseudomonas aeruginosa strain AZPAE14851 AZPAE14851_contig_4, whole genome shotgun sequence	TADB|T5293	TADB|AT5748	0.331576	0.524	465983	466564	465420	465785	chromosome	TADB|T5293 gi|194289437|ref|YP_002005344.1| hypothetical protein RALTA_A1319 [Cupriavidus taiwanensis LMG 19424] [RALTA_A1319]	TADB|AT5748 gi|192360422|ref|YP_001980546.1| hypothetical protein CJA_0022 [Cellvibrio japonicus Ueda107] [CJA_0022]	II	RES	hypothetical protein	-
GCA_000789835	JTUK01000008.1 Pseudomonas aeruginosa strain AZPAE14851 AZPAE14851_contig_8, whole genome shotgun sequence	TADB|T6314	TADB|AT6314	1	1	286131	284968	286506	286183	chromosome	TADB|T6314 gi|557706171|ref|AHA18198.1| arabinose transporter permease [Pseudomonas aeruginosa PA1] [PA1S_23665]	TADB|AT6314 gi|927227277|ref|AHA18197.2| ArsR family transcriptional regulator [Pseudomonas aeruginosa PA1] [PA1S_23660]	II	AraJ	HTH	-
GCA_000789835	JTUK01000010.1 Pseudomonas aeruginosa strain AZPAE14851 AZPAE14851_contig_10, whole genome shotgun sequence	TADB|T6302	TADB|AT6302	1	1	33654	34256	32749	33471	chromosome	TADB|T6302 gi|557705244|ref|AHA17271.1| acyl-homoserine-lactone synthase [Pseudomonas aeruginosa PA1] [PA1S_07935]	TADB|AT6302 gi|927226843|ref|AHA17272.2| LuxR family transcriptional regulator [Pseudomonas aeruginosa PA1] [PA1S_07930]	II	GNAT	LuxR	-
GCA_000789835	JTUK01000012.1 Pseudomonas aeruginosa strain AZPAE14851 AZPAE14851_contig_12, whole genome shotgun sequence	TADB|T3406	TADB|AT3406	0.967	0.945	189266	188811	189652	189269	chromosome	TADB|T3406 gi|121593651|ref|YP_985547.1| hypothetical protein Ajs_1247 [Acidovorax sp. JS42] [Ajs_1247]	TADB|AT3406 gi|121593650|ref|YP_985546.1| AbrB family transcriptional regulator [Acidovorax sp. JS42] [Ajs_1246]	II	RelE	prlF	-
GCA_000789835	JTUK01000018.1 Pseudomonas aeruginosa strain AZPAE14851 AZPAE14851_contig_18, whole genome shotgun sequence	TADB|T180	TADB|AT180	1	0.987	53071	53349	52847	53071	chromosome	TADB|T180 gi|15595322|ref|NP_248814.1| hypothetical protein PA0124 [Pseudomonas aeruginosa PAO1] [PA0124]	TADB|AT180 gi|15595323|ref|NP_248815.1| hypothetical protein PA0125 [Pseudomonas aeruginosa PAO1] [PA0125]	II	parE	HTH	-
GCA_000789835	JTUK01000020.1 Pseudomonas aeruginosa strain AZPAE14851 AZPAE14851_contig_20, whole genome shotgun sequence	TADB|T6305	TADB|AT6305	1	1	189019	188522	189714	189193	chromosome	TADB|T6305 gi|557704448|ref|AHA16475.1| acyl-CoA hydrolase [Pseudomonas aeruginosa PA1] [PA1S_12120]	TADB|AT6305 gi|557704447|ref|AHA16474.1| transcriptional regulator [Pseudomonas aeruginosa PA1] [PA1S_12125]	II	yciA	iscR	-
GCA_000789835	JTUK01000021.1 Pseudomonas aeruginosa strain AZPAE14851 AZPAE14851_contig_21, whole genome shotgun sequence	TADB|T6304	TADB|AT6304	0.984	0.996	37501	36953	38283	37570	chromosome	TADB|T6304 gi|557705010|ref|AHA17037.1| ribosomal-protein-serine acetyltransferase [Pseudomonas aeruginosa PA1] [PA1S_09135]	TADB|AT6304 gi|557705011|ref|AHA17038.1| MFS transporter [Pseudomonas aeruginosa PA1] [PA1S_09130]	II	GNAT	phnR	-
GCA_000789835	JTUK01000029.1 Pseudomonas aeruginosa strain AZPAE14851 AZPAE14851_contig_29, whole genome shotgun sequence	TADB|T3008	TADB|AT3008	1	0.996	9035	8451	8381	7530	chromosome	TADB|T3008 gi|116051284|ref|YP_789884.1| hypothetical protein PA14_21710 [Pseudomonas aeruginosa UCBPP-PA14] [PA14_21710]	TADB|AT3008 gi|116051283|ref|YP_789885.1| AraC family transcriptional regulator [Pseudomonas aeruginosa UCBPP-PA14] [PA14_21720]	II	GNAT	araC	-
GCA_000789835	JTUK01000035.1 Pseudomonas aeruginosa strain AZPAE14851 AZPAE14851_contig_35, whole genome shotgun sequence	TADB|T6299	TADB|AT6299	0.993	1	78417	77974	78929	78498	chromosome	TADB|T6299 gi|557707656|ref|AHA19683.1| acetyltransferase [Pseudomonas aeruginosa PA1] [PA1S_01280]	TADB|AT6299 gi|557707657|ref|AHA19684.1| histidine kinase [Pseudomonas aeruginosa PA1] [PA1S_01285]	II	GNAT	CBS_pair_bac_euk	-
GCA_000789835	JTUK01000038.1 Pseudomonas aeruginosa strain AZPAE14851 AZPAE14851_contig_38, whole genome shotgun sequence	TADB|T1059	TADB|AT1059	0.89	0.898481	12410	12817	12171	12404	chromosome	TADB|T1059 gi|28868274|ref|NP_790893.1| hypothetical protein PSPTO_1057 [[Pseudomonas syringae] pv. tomato str. DC3000] [PSPTO_1057]	TADB|AT1059 gi|28868275|ref|NP_790894.1| hypothetical protein PSPTO_1058 [[Pseudomonas syringae] pv. tomato str. DC3000] [PSPTO_1058]	II		RHH	-
GCA_000789835	JTUK01000042.1 Pseudomonas aeruginosa strain AZPAE14851 AZPAE14851_contig_42, whole genome shotgun sequence	TADB|T4037	TADB|AT4037	0.707	0.545	17700	17975	17990	18286	chromosome	TADB|T4037 gi|148549397|ref|YP_001269499.1| plasmid maintenance system killer protein [Pseudomonas putida F1] [Pput_4191]	TADB|AT4037 gi|148549398|ref|YP_001269500.1| XRE family plasmid maintenance system antidote protein [Pseudomonas putida F1] [Pput_4192]	II	parE	higA	-
GCA_000789835	JTUK01000052.1 Pseudomonas aeruginosa strain AZPAE14851 AZPAE14851_contig_52, whole genome shotgun sequence	TADB|T3851	TADB|AT2802	0.388663	0.35666	12997	13464	12875	12318	plasmid	TADB|T3851 gi|146341035|ref|YP_001206083.1| GNAT family acetyltransferase [Bradyrhizobium sp. ORS 278] [BRADO4106]	TADB|AT2802 gi|110641376|ref|YP_669106.1| transcriptional regulator [Escherichia coli 536] [ECP_1194]	II		HTH_XRE	-
GCA_000789835	JTUK01000062.1 Pseudomonas aeruginosa strain AZPAE14851 AZPAE14851_contig_62, whole genome shotgun sequence	TADB|T6307	TADB|AT6307	1	1	17756	17244	18354	17767	chromosome	TADB|T6307 gi|557704023|ref|AHA16050.1| acetyltransferase [Pseudomonas aeruginosa PA1] [PA1S_14265]	TADB|AT6307 gi|557704022|ref|AHA16049.1| TetR family transcriptional regulator [Pseudomonas aeruginosa PA1] [PA1S_14270]	II	GNAT	tetR	-
GCA_000789845	JTUJ01000002.1 Pseudomonas aeruginosa strain AZPAE14852 AZPAE14852_contig_2, whole genome shotgun sequence	TADB|T6305	TADB|AT6305	1	1	41563	41066	42258	41737	chromosome	TADB|T6305 gi|557704448|ref|AHA16475.1| acyl-CoA hydrolase [Pseudomonas aeruginosa PA1] [PA1S_12120]	TADB|AT6305 gi|557704447|ref|AHA16474.1| transcriptional regulator [Pseudomonas aeruginosa PA1] [PA1S_12125]	II	yciA	iscR	-
GCA_000789845	JTUJ01000004.1 Pseudomonas aeruginosa strain AZPAE14852 AZPAE14852_contig_4, whole genome shotgun sequence	TADB|T154	TADB|AT154	0.918373	0.966	97565	96936	98204	97581	chromosome	TADB|T154 gi|15838356|ref|NP_299044.1| hypothetical protein XF1755 [Xylella fastidiosa 9a5c] [XF1755]	TADB|AT154 gi|15838355|ref|NP_299043.1| hypothetical protein XF1754 [Xylella fastidiosa 9a5c] [XF1754]	II	RES	hypothetical protein	-
GCA_000789845	JTUJ01000017.1 Pseudomonas aeruginosa strain AZPAE14852 AZPAE14852_contig_17, whole genome shotgun sequence	TADB|T3012	TADB|AT3012	0.957	0.978	26088	26435	25812	26081	plasmid	TADB|T3012 gi|116052677|ref|YP_792993.1| plasmid stablization protein [Pseudomonas aeruginosa UCBPP-PA14] [PA14_60050]	TADB|AT3012 gi|116052676|ref|YP_792992.1| hypothetical protein PA14_60040 [Pseudomonas aeruginosa UCBPP-PA14] [PA14_60040]	II	parE	parD	-
GCA_000789845	JTUJ01000023.1 Pseudomonas aeruginosa strain AZPAE14852 AZPAE14852_contig_23, whole genome shotgun sequence	TADB|T6314	TADB|AT6314	1	1	2997	4160	2622	2945	chromosome	TADB|T6314 gi|557706171|ref|AHA18198.1| arabinose transporter permease [Pseudomonas aeruginosa PA1] [PA1S_23665]	TADB|AT6314 gi|927227277|ref|AHA18197.2| ArsR family transcriptional regulator [Pseudomonas aeruginosa PA1] [PA1S_23660]	II	AraJ	HTH	-
GCA_000789845	JTUJ01000030.1 Pseudomonas aeruginosa strain AZPAE14852 AZPAE14852_contig_30, whole genome shotgun sequence	TADB|T5883	TADB|AT336	0.306086	0.364	249974	249354	250500	250111	chromosome	TADB|T5883 gi|194337265|ref|YP_002019059.1| RES domain-containing protein [Pelodictyon phaeoclathratiforme BU-1] [Ppha_2247]	TADB|AT336 gi|159184496|ref|NP_353870.2| conserved hypothetical protein [Agrobacterium fabrum str. C58] [Atu0848]	II	RES	hypothetical protein	-
GCA_000789845	JTUJ01000031.1 Pseudomonas aeruginosa strain AZPAE14852 AZPAE14852_contig_31, whole genome shotgun sequence	TADB|T6307	TADB|AT6307	1	1	20184	19672	20782	20195	chromosome	TADB|T6307 gi|557704023|ref|AHA16050.1| acetyltransferase [Pseudomonas aeruginosa PA1] [PA1S_14265]	TADB|AT6307 gi|557704022|ref|AHA16049.1| TetR family transcriptional regulator [Pseudomonas aeruginosa PA1] [PA1S_14270]	II	GNAT	tetR	-
GCA_000789845	JTUJ01000032.1 Pseudomonas aeruginosa strain AZPAE14852 AZPAE14852_contig_32, whole genome shotgun sequence	TADB|T5582	TADB|AT228	0.258281	0.340091	2688	3020	2406	2585	chromosome	TADB|T5582 gi|188584324|ref|YP_001927769.1| plasmid stabilization system [Methylobacterium populi BJ001] [Mpop_5138]	TADB|AT228 gi|16125127|ref|NP_419691.1| hypothetical protein CC_0874 [Caulobacter crescentus CB15] [CC_0874]	II	parE	parD	-
GCA_000789845	JTUJ01000043.1 Pseudomonas aeruginosa strain AZPAE14852 AZPAE14852_contig_43, whole genome shotgun sequence	TADB|T6204	TADB|AT6204	0.494644	0.363257	150911	148875	148845	147472	chromosome	TADB|T6204 gi|156742437|ref|YP_001432566.1| ATP-dependent DNA helicase RecQ [Roseiflexus castenholzii DSM 13941] [Rcas_2468]	TADB|AT6204 gi|156742436|ref|YP_001432565.1| DNA uptake Rossmann fold nucleotide-binding protein [Roseiflexus castenholzii DSM 13941] [Rcas_2467]	II	recQ	hypothetical protein	-
GCA_000789845	JTUJ01000045.1 Pseudomonas aeruginosa strain AZPAE14852 AZPAE14852_contig_45, whole genome shotgun sequence	TADB|T5245	TADB|AT5245	0.620393	0.461409	17389	16871	17478	18014	plasmid	TADB|T5245 gi|170742876|ref|YP_001771531.1| N-acetyltransferase GCN5 [Methylobacterium sp. 4-46] [M446_4767]	TADB|AT5245 gi|170742877|ref|YP_001771532.1| XRE family transcriptional regulator [Methylobacterium sp. 4-46] [M446_4768]	II	GNAT	HTH_XRE	-
GCA_000789845	JTUJ01000051.1 Pseudomonas aeruginosa strain AZPAE14852 AZPAE14852_contig_51, whole genome shotgun sequence	TADB|T3008	TADB|AT3008	0.995	0.996	83023	82439	82369	81518	chromosome	TADB|T3008 gi|116051284|ref|YP_789884.1| hypothetical protein PA14_21710 [Pseudomonas aeruginosa UCBPP-PA14] [PA14_21710]	TADB|AT3008 gi|116051283|ref|YP_789885.1| AraC family transcriptional regulator [Pseudomonas aeruginosa UCBPP-PA14] [PA14_21720]	II	GNAT	araC	-
GCA_000789845	JTUJ01000053.1 Pseudomonas aeruginosa strain AZPAE14852 AZPAE14852_contig_53, whole genome shotgun sequence	TADB|T4037	TADB|AT4037	0.717	0.545	17690	17965	17980	18276	chromosome	TADB|T4037 gi|148549397|ref|YP_001269499.1| plasmid maintenance system killer protein [Pseudomonas putida F1] [Pput_4191]	TADB|AT4037 gi|148549398|ref|YP_001269500.1| XRE family plasmid maintenance system antidote protein [Pseudomonas putida F1] [Pput_4192]	II	parE	higA	-
GCA_000789845	JTUJ01000066.1 Pseudomonas aeruginosa strain AZPAE14852 AZPAE14852_contig_66, whole genome shotgun sequence	TADB|T180	TADB|AT180	1	1	44699	44421	44923	44699	chromosome	TADB|T180 gi|15595322|ref|NP_248814.1| hypothetical protein PA0124 [Pseudomonas aeruginosa PAO1] [PA0124]	TADB|AT180 gi|15595323|ref|NP_248815.1| hypothetical protein PA0125 [Pseudomonas aeruginosa PAO1] [PA0125]	II	parE	HTH	-
GCA_000789845	JTUJ01000074.1 Pseudomonas aeruginosa strain AZPAE14852 AZPAE14852_contig_74, whole genome shotgun sequence	TADB|T6302	TADB|AT6302	1	1	10361	10963	9456	10178	chromosome	TADB|T6302 gi|557705244|ref|AHA17271.1| acyl-homoserine-lactone synthase [Pseudomonas aeruginosa PA1] [PA1S_07935]	TADB|AT6302 gi|927226843|ref|AHA17272.2| LuxR family transcriptional regulator [Pseudomonas aeruginosa PA1] [PA1S_07930]	II	GNAT	LuxR	-
GCA_000789845	JTUJ01000078.1 Pseudomonas aeruginosa strain AZPAE14852 AZPAE14852_contig_78, whole genome shotgun sequence	TADB|T6299	TADB|AT6299	1	1	54870	54427	55382	54951	chromosome	TADB|T6299 gi|557707656|ref|AHA19683.1| acetyltransferase [Pseudomonas aeruginosa PA1] [PA1S_01280]	TADB|AT6299 gi|557707657|ref|AHA19684.1| histidine kinase [Pseudomonas aeruginosa PA1] [PA1S_01285]	II	GNAT	CBS_pair_bac_euk	-
GCA_000789845	JTUJ01000123.1 Pseudomonas aeruginosa strain AZPAE14852 AZPAE14852_contig_124, whole genome shotgun sequence	TADB|T153	TADB|AT1221	0.578471	0.5301	5214	4918	5214	4930	plasmid	TADB|T153 gi|15838304|ref|NP_298992.1| hypothetical protein XF1703 [Xylella fastidiosa 9a5c] [XF1703]	TADB|AT1221 gi|37526220|ref|NP_929564.1| hypothetical protein plu2309 [Photorhabdus luminescens subsp. laumondii TTO1] [plu2309]	II	parE	parE	-
GCA_000789845	JTUJ01000135.1 Pseudomonas aeruginosa strain AZPAE14852 AZPAE14852_contig_136, whole genome shotgun sequence	TADB|T3209	TADB|AT4872	0.410429	0.270018	5112	5423	5528	5704	plasmid	TADB|T3209 gi|119383236|ref|YP_914292.1| RelE-like cytotoxic translational repressor of toxin-antitoxin stability system [Paracoccus denitrificans PD1222] [Pden_0484]	TADB|AT4872 gi|163850916|ref|YP_001638959.1| helix-turn-helix domain-containing protein [Methylobacterium extorquens PA1] [Mext_1487]	II	relE	HTH_XRE	-
GCA_000789885	JTSA01000006.1 Pseudomonas aeruginosa strain AZPAE14915 AZPAE14915_contig_6, whole genome shotgun sequence	TADB|T3209	TADB|AT4872	0.410429	0.270018	66281	66592	66697	66873	chromosome	TADB|T3209 gi|119383236|ref|YP_914292.1| RelE-like cytotoxic translational repressor of toxin-antitoxin stability system [Paracoccus denitrificans PD1222] [Pden_0484]	TADB|AT4872 gi|163850916|ref|YP_001638959.1| helix-turn-helix domain-containing protein [Methylobacterium extorquens PA1] [Mext_1487]	II	relE	HTH_XRE	-
GCA_000789885	JTSA01000007.1 Pseudomonas aeruginosa strain AZPAE14915 AZPAE14915_contig_7, whole genome shotgun sequence	TADB|T2265	TADB|AT336	0.342	0.364	54149	54688	53523	53912	chromosome	TADB|T2265 gi|83594554|ref|YP_428306.1| hypothetical protein Rru_A3224 [Rhodospirillum rubrum ATCC 11170] [Rru_A3224]	TADB|AT336 gi|159184496|ref|NP_353870.2| conserved hypothetical protein [Agrobacterium fabrum str. C58] [Atu0848]	II	RES	hypothetical protein	-
GCA_000789885	JTSA01000010.1 Pseudomonas aeruginosa strain AZPAE14915 AZPAE14915_contig_10, whole genome shotgun sequence	TADB|T3008	TADB|AT3008	1	0.996	77130	76546	76476	75625	chromosome	TADB|T3008 gi|116051284|ref|YP_789884.1| hypothetical protein PA14_21710 [Pseudomonas aeruginosa UCBPP-PA14] [PA14_21710]	TADB|AT3008 gi|116051283|ref|YP_789885.1| AraC family transcriptional regulator [Pseudomonas aeruginosa UCBPP-PA14] [PA14_21720]	II	GNAT	araC	-
GCA_000789885	JTSA01000014.1 Pseudomonas aeruginosa strain AZPAE14915 AZPAE14915_contig_14, whole genome shotgun sequence	TADB|T6306	TADB|AT6306	0.995	1	105706	106263	105254	105688	chromosome	TADB|T6306 gi|927226969|ref|AHA16352.2| acetyltransferase [Pseudomonas aeruginosa PA1] [PA1S_12730]	TADB|AT6306 gi|557704324|ref|AHA16351.1| AsnC family transcriptional regulator [Pseudomonas aeruginosa PA1] [PA1S_12735]	II	GNAT	lrp	-
GCA_000789885	JTSA01000015.1 Pseudomonas aeruginosa strain AZPAE14915 AZPAE14915_contig_15, whole genome shotgun sequence	TADB|T690	TADB|AT228	0.259212	0.340091	28976	29305	28700	28879	chromosome	TADB|T690 gi|27365828|ref|NP_761356.1| Plasmid stabilization element ParE [Vibrio vulnificus CMCP6] [VV1_2525]	TADB|AT228 gi|16125127|ref|NP_419691.1| hypothetical protein CC_0874 [Caulobacter crescentus CB15] [CC_0874]	II	parE	parD	-
GCA_000789885	JTSA01000016.1 Pseudomonas aeruginosa strain AZPAE14915 AZPAE14915_contig_16, whole genome shotgun sequence	TADB|T6299	TADB|AT6299	1	1	13946	14389	13434	13865	chromosome	TADB|T6299 gi|557707656|ref|AHA19683.1| acetyltransferase [Pseudomonas aeruginosa PA1] [PA1S_01280]	TADB|AT6299 gi|557707657|ref|AHA19684.1| histidine kinase [Pseudomonas aeruginosa PA1] [PA1S_01285]	II	GNAT	CBS_pair_bac_euk	-
GCA_000789885	JTSA01000021.1 Pseudomonas aeruginosa strain AZPAE14915 AZPAE14915_contig_21, whole genome shotgun sequence	TADB|T6302	TADB|AT6302	1	1	14341	13739	15246	14524	chromosome	TADB|T6302 gi|557705244|ref|AHA17271.1| acyl-homoserine-lactone synthase [Pseudomonas aeruginosa PA1] [PA1S_07935]	TADB|AT6302 gi|927226843|ref|AHA17272.2| LuxR family transcriptional regulator [Pseudomonas aeruginosa PA1] [PA1S_07930]	II	GNAT	LuxR	-
GCA_000789885	JTSA01000022.1 Pseudomonas aeruginosa strain AZPAE14915 AZPAE14915_contig_22, whole genome shotgun sequence	TADB|T6314	TADB|AT6314	0.997	1	219260	218097	219635	219312	chromosome	TADB|T6314 gi|557706171|ref|AHA18198.1| arabinose transporter permease [Pseudomonas aeruginosa PA1] [PA1S_23665]	TADB|AT6314 gi|927227277|ref|AHA18197.2| ArsR family transcriptional regulator [Pseudomonas aeruginosa PA1] [PA1S_23660]	II	AraJ	HTH	-
GCA_000789885	JTSA01000024.1 Pseudomonas aeruginosa strain AZPAE14915 AZPAE14915_contig_24, whole genome shotgun sequence	TADB|T6305	TADB|AT6305	1	1	39781	39284	40476	39955	chromosome	TADB|T6305 gi|557704448|ref|AHA16475.1| acyl-CoA hydrolase [Pseudomonas aeruginosa PA1] [PA1S_12120]	TADB|AT6305 gi|557704447|ref|AHA16474.1| transcriptional regulator [Pseudomonas aeruginosa PA1] [PA1S_12125]	II	yciA	iscR	-
GCA_000789885	JTSA01000028.1 Pseudomonas aeruginosa strain AZPAE14915 AZPAE14915_contig_28, whole genome shotgun sequence	TADB|T180	TADB|AT180	0.989	1	17645	17923	17421	17645	chromosome	TADB|T180 gi|15595322|ref|NP_248814.1| hypothetical protein PA0124 [Pseudomonas aeruginosa PAO1] [PA0124]	TADB|AT180 gi|15595323|ref|NP_248815.1| hypothetical protein PA0125 [Pseudomonas aeruginosa PAO1] [PA0125]	II	parE	HTH	-
GCA_000789885	JTSA01000035.1 Pseudomonas aeruginosa strain AZPAE14915 AZPAE14915_contig_35, whole genome shotgun sequence	TADB|T6307	TADB|AT6307	1	0.995	21126	20614	21724	21137	plasmid	TADB|T6307 gi|557704023|ref|AHA16050.1| acetyltransferase [Pseudomonas aeruginosa PA1] [PA1S_14265]	TADB|AT6307 gi|557704022|ref|AHA16049.1| TetR family transcriptional regulator [Pseudomonas aeruginosa PA1] [PA1S_14270]	II	GNAT	tetR	-
GCA_000789885	JTSA01000038.1 Pseudomonas aeruginosa strain AZPAE14915 AZPAE14915_contig_38, whole genome shotgun sequence	TADB|T6228	TADB|AT6228	0.919606	0.862	35954	34467	36341	35973	plasmid	TADB|T6228 gi|121593786|ref|YP_985682.1| hypothetical protein Ajs_1391 [Acidovorax sp. JS42] [Ajs_1391]	TADB|AT6228 gi|121593787|ref|YP_985683.1| hypothetical protein Ajs_1392 [Acidovorax sp. JS42] [Ajs_1392]	II	TraG	hypothetical protein	-
GCA_000789885	JTSA01000056.1 Pseudomonas aeruginosa strain AZPAE14915 AZPAE14915_contig_56, whole genome shotgun sequence	TADB|T3851	TADB|AT2802	0.388663	0.350907	13584	14051	13462	12905	plasmid	TADB|T3851 gi|146341035|ref|YP_001206083.1| GNAT family acetyltransferase [Bradyrhizobium sp. ORS 278] [BRADO4106]	TADB|AT2802 gi|110641376|ref|YP_669106.1| transcriptional regulator [Escherichia coli 536] [ECP_1194]	II		HTH_XRE	-
GCA_000789885	JTSA01000062.1 Pseudomonas aeruginosa strain AZPAE14915 AZPAE14915_contig_62, whole genome shotgun sequence	TADB|T6313	TADB|AT6313	0.992	0.981	5347	4985	4989	4669	plasmid	TADB|T6313 gi|927227262|ref|ALD84158.1| addiction module toxin RelE [Pseudomonas aeruginosa PA1] [PA1S_22550]	TADB|AT6313 gi|557708198|ref|AHA20225.1| transcriptional regulator [Pseudomonas aeruginosa PA1] [PA1S_22545]	II	parE	HTH	-
GCA_000789885	JTSA01000064.1 Pseudomonas aeruginosa strain AZPAE14915 AZPAE14915_contig_64, whole genome shotgun sequence	TADB|T4037	TADB|AT4037	0.717	0.545	21458	21733	21748	22044	chromosome	TADB|T4037 gi|148549397|ref|YP_001269499.1| plasmid maintenance system killer protein [Pseudomonas putida F1] [Pput_4191]	TADB|AT4037 gi|148549398|ref|YP_001269500.1| XRE family plasmid maintenance system antidote protein [Pseudomonas putida F1] [Pput_4192]	II	parE	higA	-
GCA_000789885	JTSA01000119.1 Pseudomonas aeruginosa strain AZPAE14915 AZPAE14915_contig_119, whole genome shotgun sequence	TADB|T4679	TADB|AT1386	0.396243	0.327212	12	254	12	272	virus	TADB|T4679 gi|158522252|ref|YP_001530122.1| addiction module killer protein [Desulfococcus oleovorans Hxd3] [Dole_2241]	TADB|AT1386 gi|46446630|ref|YP_007995.1| hypothetical protein pc0996 [Candidatus Protochlamydia amoebophila UWE25] [pc0996]	II	parE	parE	-
GCA_000789905	JTUI01000003.1 Pseudomonas aeruginosa strain AZPAE14853 AZPAE14853_contig_3, whole genome shotgun sequence	TADB|T180	TADB|AT180	1	0.987	83898	84176	83674	83898	chromosome	TADB|T180 gi|15595322|ref|NP_248814.1| hypothetical protein PA0124 [Pseudomonas aeruginosa PAO1] [PA0124]	TADB|AT180 gi|15595323|ref|NP_248815.1| hypothetical protein PA0125 [Pseudomonas aeruginosa PAO1] [PA0125]	II	parE	HTH	-
GCA_000789905	JTUI01000005.1 Pseudomonas aeruginosa strain AZPAE14853 AZPAE14853_contig_5, whole genome shotgun sequence	TADB|T2064	TADB|AT2064	0.682984	0.568082	208374	208559	208589	209014	chromosome	TADB|T2064 gi|77456532|ref|YP_346037.1| hypothetical protein Pfl01_0304 [Pseudomonas fluorescens Pf0-1] [Pfl01_0304]	TADB|AT2064 gi|77456533|ref|YP_346038.1| hypothetical protein Pfl01_0305 [Pseudomonas fluorescens Pf0-1] [Pfl01_0305]	II	hicA	HTH	-
GCA_000789905	JTUI01000010.1 Pseudomonas aeruginosa strain AZPAE14853 AZPAE14853_contig_10, whole genome shotgun sequence	TADB|T4037	TADB|AT4037	0.717	0.545	53446	53171	53156	52860	chromosome	TADB|T4037 gi|148549397|ref|YP_001269499.1| plasmid maintenance system killer protein [Pseudomonas putida F1] [Pput_4191]	TADB|AT4037 gi|148549398|ref|YP_001269500.1| XRE family plasmid maintenance system antidote protein [Pseudomonas putida F1] [Pput_4192]	II	parE	higA	-
GCA_000789905	JTUI01000012.1 Pseudomonas aeruginosa strain AZPAE14853 AZPAE14853_contig_12, whole genome shotgun sequence	TADB|T5222	TADB|AT1872	0.266934	0.570132	26857	27819	26331	26645	chromosome	TADB|T5222 gi|170724862|ref|YP_001758888.1| HipA domain-containing protein [Shewanella woodyi ATCC 51908] [Swoo_0495]	TADB|AT1872 gi|66046156|ref|YP_235997.1| helix-hairpin-helix DNA-binding motif-containing protein [Pseudomonas syringae pv. syringae B728a] [Psyr_2925]	II	hipA	HTH_XRE	-
GCA_000789905	JTUI01000013.1 Pseudomonas aeruginosa strain AZPAE14853 AZPAE14853_contig_13, whole genome shotgun sequence	TADB|T6314	TADB|AT6314	1	1	294283	293120	294658	294335	chromosome	TADB|T6314 gi|557706171|ref|AHA18198.1| arabinose transporter permease [Pseudomonas aeruginosa PA1] [PA1S_23665]	TADB|AT6314 gi|927227277|ref|AHA18197.2| ArsR family transcriptional regulator [Pseudomonas aeruginosa PA1] [PA1S_23660]	II	AraJ	HTH	-
GCA_000789905	JTUI01000014.1 Pseudomonas aeruginosa strain AZPAE14853 AZPAE14853_contig_14, whole genome shotgun sequence	TADB|T3773	TADB|AT4766	0.376471	1	5922	5443	6224	5910	chromosome	TADB|T3773 gi|146283776|ref|YP_001173929.1| hypothetical protein PST_3459 [Pseudomonas stutzeri A1501] [PST_3459]	TADB|AT4766 gi|160899623|ref|YP_001565205.1| AbrB family transcriptional regulator [Delftia acidovorans SPH-1] [Daci_4189]	II	RelE	prlF	-
GCA_000789905	JTUI01000026.1 Pseudomonas aeruginosa strain AZPAE14853 AZPAE14853_contig_26, whole genome shotgun sequence	TADB|T6304	TADB|AT6304	0.989	0.996	144866	145414	144084	144797	chromosome	TADB|T6304 gi|557705010|ref|AHA17037.1| ribosomal-protein-serine acetyltransferase [Pseudomonas aeruginosa PA1] [PA1S_09135]	TADB|AT6304 gi|557705011|ref|AHA17038.1| MFS transporter [Pseudomonas aeruginosa PA1] [PA1S_09130]	II	GNAT	phnR	-
GCA_000789905	JTUI01000028.1 Pseudomonas aeruginosa strain AZPAE14853 AZPAE14853_contig_28, whole genome shotgun sequence	TADB|T6306	TADB|AT6306	0.995	1	101073	100516	101525	101091	chromosome	TADB|T6306 gi|927226969|ref|AHA16352.2| acetyltransferase [Pseudomonas aeruginosa PA1] [PA1S_12730]	TADB|AT6306 gi|557704324|ref|AHA16351.1| AsnC family transcriptional regulator [Pseudomonas aeruginosa PA1] [PA1S_12735]	II	GNAT	lrp	-
GCA_000789905	JTUI01000029.1 Pseudomonas aeruginosa strain AZPAE14853 AZPAE14853_contig_29, whole genome shotgun sequence	TADB|T6305	TADB|AT6305	1	1	18793	18296	19488	18967	chromosome	TADB|T6305 gi|557704448|ref|AHA16475.1| acyl-CoA hydrolase [Pseudomonas aeruginosa PA1] [PA1S_12120]	TADB|AT6305 gi|557704447|ref|AHA16474.1| transcriptional regulator [Pseudomonas aeruginosa PA1] [PA1S_12125]	II	yciA	iscR	-
GCA_000789905	JTUI01000031.1 Pseudomonas aeruginosa strain AZPAE14853 AZPAE14853_contig_31, whole genome shotgun sequence	TADB|T2265	TADB|AT336	0.342	0.364	54622	55161	53996	54385	chromosome	TADB|T2265 gi|83594554|ref|YP_428306.1| hypothetical protein Rru_A3224 [Rhodospirillum rubrum ATCC 11170] [Rru_A3224]	TADB|AT336 gi|159184496|ref|NP_353870.2| conserved hypothetical protein [Agrobacterium fabrum str. C58] [Atu0848]	II	RES	hypothetical protein	-
GCA_000789905	JTUI01000035.1 Pseudomonas aeruginosa strain AZPAE14853 AZPAE14853_contig_35, whole genome shotgun sequence	TADB|T6313	TADB|AT6313	0.967	0.972	138910	139272	139268	139588	chromosome	TADB|T6313 gi|927227262|ref|ALD84158.1| addiction module toxin RelE [Pseudomonas aeruginosa PA1] [PA1S_22550]	TADB|AT6313 gi|557708198|ref|AHA20225.1| transcriptional regulator [Pseudomonas aeruginosa PA1] [PA1S_22545]	II	parE	HTH	-
GCA_000789905	JTUI01000037.1 Pseudomonas aeruginosa strain AZPAE14853 AZPAE14853_contig_37, whole genome shotgun sequence	TADB|T6302	TADB|AT6302	0.995	1	30325	30927	29419	30141	chromosome	TADB|T6302 gi|557705244|ref|AHA17271.1| acyl-homoserine-lactone synthase [Pseudomonas aeruginosa PA1] [PA1S_07935]	TADB|AT6302 gi|927226843|ref|AHA17272.2| LuxR family transcriptional regulator [Pseudomonas aeruginosa PA1] [PA1S_07930]	II	GNAT	LuxR	-
GCA_000789905	JTUI01000039.1 Pseudomonas aeruginosa strain AZPAE14853 AZPAE14853_contig_39, whole genome shotgun sequence	TADB|T6307	TADB|AT6307	1	1	93295	93807	92697	93284	chromosome	TADB|T6307 gi|557704023|ref|AHA16050.1| acetyltransferase [Pseudomonas aeruginosa PA1] [PA1S_14265]	TADB|AT6307 gi|557704022|ref|AHA16049.1| TetR family transcriptional regulator [Pseudomonas aeruginosa PA1] [PA1S_14270]	II	GNAT	tetR	-
GCA_000789905	JTUI01000043.1 Pseudomonas aeruginosa strain AZPAE14853 AZPAE14853_contig_43, whole genome shotgun sequence	TADB|T6227	TADB|AT6227	0.906582	0.831782	24823	23318	25195	24845	plasmid	TADB|T6227 gi|121593653|ref|YP_985549.1| hypothetical protein Ajs_1249 [Acidovorax sp. JS42] [Ajs_1249]	TADB|AT6227 gi|121593654|ref|YP_985550.1| hypothetical protein Ajs_1250 [Acidovorax sp. JS42] [Ajs_1250]	II	TraG	hypothetical protein	-
GCA_000789905	JTUI01000067.1 Pseudomonas aeruginosa strain AZPAE14853 AZPAE14853_contig_67, whole genome shotgun sequence	TADB|T5245	TADB|AT5245	0.632324	0.455782	16454	16972	16365	15829	plasmid	TADB|T5245 gi|170742876|ref|YP_001771531.1| N-acetyltransferase GCN5 [Methylobacterium sp. 4-46] [M446_4767]	TADB|AT5245 gi|170742877|ref|YP_001771532.1| XRE family transcriptional regulator [Methylobacterium sp. 4-46] [M446_4768]	II	GNAT	HTH_XRE	-
GCA_000789905	JTUI01000070.1 Pseudomonas aeruginosa strain AZPAE14853 AZPAE14853_contig_70, whole genome shotgun sequence	TADB|T6299	TADB|AT6299	1	1	48127	47684	48639	48208	chromosome	TADB|T6299 gi|557707656|ref|AHA19683.1| acetyltransferase [Pseudomonas aeruginosa PA1] [PA1S_01280]	TADB|AT6299 gi|557707657|ref|AHA19684.1| histidine kinase [Pseudomonas aeruginosa PA1] [PA1S_01285]	II	GNAT	CBS_pair_bac_euk	-
GCA_000789925	JTUH01000003.1 Pseudomonas aeruginosa strain AZPAE14855 AZPAE14855_contig_3, whole genome shotgun sequence	TADB|T5245	TADB|AT5245	0.632324	0.461409	15401	14883	15490	16026	chromosome	TADB|T5245 gi|170742876|ref|YP_001771531.1| N-acetyltransferase GCN5 [Methylobacterium sp. 4-46] [M446_4767]	TADB|AT5245 gi|170742877|ref|YP_001771532.1| XRE family transcriptional regulator [Methylobacterium sp. 4-46] [M446_4768]	II	GNAT	HTH_XRE	-
GCA_000789925	JTUH01000004.1 Pseudomonas aeruginosa strain AZPAE14855 AZPAE14855_contig_4, whole genome shotgun sequence	TADB|T6302	TADB|AT6302	1	1	297902	298504	296997	297719	chromosome	TADB|T6302 gi|557705244|ref|AHA17271.1| acyl-homoserine-lactone synthase [Pseudomonas aeruginosa PA1] [PA1S_07935]	TADB|AT6302 gi|927226843|ref|AHA17272.2| LuxR family transcriptional regulator [Pseudomonas aeruginosa PA1] [PA1S_07930]	II	GNAT	LuxR	-
GCA_000789925	JTUH01000013.1 Pseudomonas aeruginosa strain AZPAE14855 AZPAE14855_contig_14, whole genome shotgun sequence	TADB|T6307	TADB|AT6307	0.994	1	30871	31383	30273	30860	chromosome	TADB|T6307 gi|557704023|ref|AHA16050.1| acetyltransferase [Pseudomonas aeruginosa PA1] [PA1S_14265]	TADB|AT6307 gi|557704022|ref|AHA16049.1| TetR family transcriptional regulator [Pseudomonas aeruginosa PA1] [PA1S_14270]	II	GNAT	tetR	-
GCA_000789925	JTUH01000015.1 Pseudomonas aeruginosa strain AZPAE14855 AZPAE14855_contig_16, whole genome shotgun sequence	TADB|T180	TADB|AT180	1	1	45014	44736	45238	45014	chromosome	TADB|T180 gi|15595322|ref|NP_248814.1| hypothetical protein PA0124 [Pseudomonas aeruginosa PAO1] [PA0124]	TADB|AT180 gi|15595323|ref|NP_248815.1| hypothetical protein PA0125 [Pseudomonas aeruginosa PAO1] [PA0125]	II	parE	HTH	-
GCA_000789925	JTUH01000025.1 Pseudomonas aeruginosa strain AZPAE14855 AZPAE14855_contig_26, whole genome shotgun sequence	TADB|T6304	TADB|AT6304	0.989	0.996	52344	52892	51562	52275	chromosome	TADB|T6304 gi|557705010|ref|AHA17037.1| ribosomal-protein-serine acetyltransferase [Pseudomonas aeruginosa PA1] [PA1S_09135]	TADB|AT6304 gi|557705011|ref|AHA17038.1| MFS transporter [Pseudomonas aeruginosa PA1] [PA1S_09130]	II	GNAT	phnR	-
GCA_000789925	JTUH01000026.1 Pseudomonas aeruginosa strain AZPAE14855 AZPAE14855_contig_27, whole genome shotgun sequence	TADB|T6313	TADB|AT6313	0.983	0.981	35781	35419	35423	35103	chromosome	TADB|T6313 gi|927227262|ref|ALD84158.1| addiction module toxin RelE [Pseudomonas aeruginosa PA1] [PA1S_22550]	TADB|AT6313 gi|557708198|ref|AHA20225.1| transcriptional regulator [Pseudomonas aeruginosa PA1] [PA1S_22545]	II	parE	HTH	-
GCA_000789925	JTUH01000038.1 Pseudomonas aeruginosa strain AZPAE14855 AZPAE14855_contig_39, whole genome shotgun sequence	TADB|T6299	TADB|AT6299	0.986	1	15776	16219	15264	15695	chromosome	TADB|T6299 gi|557707656|ref|AHA19683.1| acetyltransferase [Pseudomonas aeruginosa PA1] [PA1S_01280]	TADB|AT6299 gi|557707657|ref|AHA19684.1| histidine kinase [Pseudomonas aeruginosa PA1] [PA1S_01285]	II	GNAT	CBS_pair_bac_euk	-
GCA_000789925	JTUH01000042.1 Pseudomonas aeruginosa strain AZPAE14855 AZPAE14855_contig_43, whole genome shotgun sequence	TADB|T4037	TADB|AT4037	0.717	0.545	17709	17984	17999	18295	plasmid	TADB|T4037 gi|148549397|ref|YP_001269499.1| plasmid maintenance system killer protein [Pseudomonas putida F1] [Pput_4191]	TADB|AT4037 gi|148549398|ref|YP_001269500.1| XRE family plasmid maintenance system antidote protein [Pseudomonas putida F1] [Pput_4192]	II	parE	higA	-
GCA_000789925	JTUH01000050.1 Pseudomonas aeruginosa strain AZPAE14855 AZPAE14855_contig_51, whole genome shotgun sequence	TADB|T6305	TADB|AT6305	1	1	40445	39948	41140	40619	chromosome	TADB|T6305 gi|557704448|ref|AHA16475.1| acyl-CoA hydrolase [Pseudomonas aeruginosa PA1] [PA1S_12120]	TADB|AT6305 gi|557704447|ref|AHA16474.1| transcriptional regulator [Pseudomonas aeruginosa PA1] [PA1S_12125]	II	yciA	iscR	-
GCA_000789925	JTUH01000051.1 Pseudomonas aeruginosa strain AZPAE14855 AZPAE14855_contig_52, whole genome shotgun sequence	TADB|T2265	TADB|AT336	0.342	0.364	47432	47971	46806	47195	chromosome	TADB|T2265 gi|83594554|ref|YP_428306.1| hypothetical protein Rru_A3224 [Rhodospirillum rubrum ATCC 11170] [Rru_A3224]	TADB|AT336 gi|159184496|ref|NP_353870.2| conserved hypothetical protein [Agrobacterium fabrum str. C58] [Atu0848]	II	RES	hypothetical protein	-
GCA_000789925	JTUH01000090.1 Pseudomonas aeruginosa strain AZPAE14855 AZPAE14855_contig_92, whole genome shotgun sequence	TADB|T6306	TADB|AT6306	0.995	1	15883	15326	16335	15901	chromosome	TADB|T6306 gi|927226969|ref|AHA16352.2| acetyltransferase [Pseudomonas aeruginosa PA1] [PA1S_12730]	TADB|AT6306 gi|557704324|ref|AHA16351.1| AsnC family transcriptional regulator [Pseudomonas aeruginosa PA1] [PA1S_12735]	II	GNAT	lrp	-
GCA_000789935	JTNJ01000007.1 Pseudomonas aeruginosa strain AZPAE15037 AZPAE15037_contig_7, whole genome shotgun sequence	TADB|T6302	TADB|AT6302	1	1	244427	245029	243522	244244	chromosome	TADB|T6302 gi|557705244|ref|AHA17271.1| acyl-homoserine-lactone synthase [Pseudomonas aeruginosa PA1] [PA1S_07935]	TADB|AT6302 gi|927226843|ref|AHA17272.2| LuxR family transcriptional regulator [Pseudomonas aeruginosa PA1] [PA1S_07930]	II	GNAT	LuxR	-
GCA_000789935	JTNJ01000012.1 Pseudomonas aeruginosa strain AZPAE15037 AZPAE15037_contig_12, whole genome shotgun sequence	TADB|T5358	TADB|AT3418	0.315229	0.971	20084	18891	20383	20075	chromosome	TADB|T5358 gi|197283969|ref|YP_002149841.1| hypothetical protein PMI0054 [Proteus mirabilis HI4320] [PMI0054]	TADB|AT3418 gi|121595881|ref|YP_987777.1| helix-turn-helix domain-containing protein [Acidovorax sp. JS42] [Ajs_3589]	II	hipA	HTH_XRE	-
GCA_000789935	JTNJ01000014.1 Pseudomonas aeruginosa strain AZPAE15037 AZPAE15037_contig_14, whole genome shotgun sequence	TADB|T180	TADB|AT180	1	0.987	144883	145161	144659	144883	chromosome	TADB|T180 gi|15595322|ref|NP_248814.1| hypothetical protein PA0124 [Pseudomonas aeruginosa PAO1] [PA0124]	TADB|AT180 gi|15595323|ref|NP_248815.1| hypothetical protein PA0125 [Pseudomonas aeruginosa PAO1] [PA0125]	II	parE	HTH	-
GCA_000789935	JTNJ01000018.1 Pseudomonas aeruginosa strain AZPAE15037 AZPAE15037_contig_18, whole genome shotgun sequence	TADB|T6230	TADB|AT6230	0.857299	0.555368	251693	250182	252029	251712	chromosome	TADB|T6230 gi|241662303|ref|YP_002980663.1| hypothetical protein Rpic12D_0690 [Ralstonia pickettii 12D] [Rpic12D_0690]	TADB|AT6230 gi|241662302|ref|YP_002980662.1| hypothetical protein Rpic12D_0689 [Ralstonia pickettii 12D] [Rpic12D_0689]	II	TraG	hypothetical protein	-
GCA_000789935	JTNJ01000019.1 Pseudomonas aeruginosa strain AZPAE15037 AZPAE15037_contig_19, whole genome shotgun sequence	TADB|T6230	TADB|AT6230	0.764483	0.546889	45710	44211	46058	45738	chromosome	TADB|T6230 gi|241662303|ref|YP_002980663.1| hypothetical protein Rpic12D_0690 [Ralstonia pickettii 12D] [Rpic12D_0690]	TADB|AT6230 gi|241662302|ref|YP_002980662.1| hypothetical protein Rpic12D_0689 [Ralstonia pickettii 12D] [Rpic12D_0689]	II	TraG	hypothetical protein	-
GCA_000789935	JTNJ01000022.1 Pseudomonas aeruginosa strain AZPAE15037 AZPAE15037_contig_22, whole genome shotgun sequence	TADB|T6304	TADB|AT6304	0.984	0.996	146492	147040	145710	146423	chromosome	TADB|T6304 gi|557705010|ref|AHA17037.1| ribosomal-protein-serine acetyltransferase [Pseudomonas aeruginosa PA1] [PA1S_09135]	TADB|AT6304 gi|557705011|ref|AHA17038.1| MFS transporter [Pseudomonas aeruginosa PA1] [PA1S_09130]	II	GNAT	phnR	-
GCA_000789935	JTNJ01000023.1 Pseudomonas aeruginosa strain AZPAE15037 AZPAE15037_contig_23, whole genome shotgun sequence	TADB|T5883	TADB|AT336	0.31168	0.364	457595	456975	458122	457733	chromosome	TADB|T5883 gi|194337265|ref|YP_002019059.1| RES domain-containing protein [Pelodictyon phaeoclathratiforme BU-1] [Ppha_2247]	TADB|AT336 gi|159184496|ref|NP_353870.2| conserved hypothetical protein [Agrobacterium fabrum str. C58] [Atu0848]	II	RES	hypothetical protein	-
GCA_000789935	JTNJ01000024.1 Pseudomonas aeruginosa strain AZPAE15037 AZPAE15037_contig_24, whole genome shotgun sequence	TADB|T6305	TADB|AT6305	1	1	208435	207938	209130	208609	chromosome	TADB|T6305 gi|557704448|ref|AHA16475.1| acyl-CoA hydrolase [Pseudomonas aeruginosa PA1] [PA1S_12120]	TADB|AT6305 gi|557704447|ref|AHA16474.1| transcriptional regulator [Pseudomonas aeruginosa PA1] [PA1S_12125]	II	yciA	iscR	-
GCA_000789935	JTNJ01000026.1 Pseudomonas aeruginosa strain AZPAE15037 AZPAE15037_contig_26, whole genome shotgun sequence	TADB|T6314	TADB|AT6314	1	1	46322	47485	45947	46270	chromosome	TADB|T6314 gi|557706171|ref|AHA18198.1| arabinose transporter permease [Pseudomonas aeruginosa PA1] [PA1S_23665]	TADB|AT6314 gi|927227277|ref|AHA18197.2| ArsR family transcriptional regulator [Pseudomonas aeruginosa PA1] [PA1S_23660]	II	AraJ	HTH	-
GCA_000789935	JTNJ01000027.1 Pseudomonas aeruginosa strain AZPAE15037 AZPAE15037_contig_27, whole genome shotgun sequence	TADB|T6306	TADB|AT6306	0.995	1	114938	114381	115390	114956	chromosome	TADB|T6306 gi|927226969|ref|AHA16352.2| acetyltransferase [Pseudomonas aeruginosa PA1] [PA1S_12730]	TADB|AT6306 gi|557704324|ref|AHA16351.1| AsnC family transcriptional regulator [Pseudomonas aeruginosa PA1] [PA1S_12735]	II	GNAT	lrp	-
GCA_000789935	JTNJ01000028.1 Pseudomonas aeruginosa strain AZPAE15037 AZPAE15037_contig_28, whole genome shotgun sequence	TADB|T6307	TADB|AT6307	1	1	20474	19962	21072	20485	plasmid	TADB|T6307 gi|557704023|ref|AHA16050.1| acetyltransferase [Pseudomonas aeruginosa PA1] [PA1S_14265]	TADB|AT6307 gi|557704022|ref|AHA16049.1| TetR family transcriptional regulator [Pseudomonas aeruginosa PA1] [PA1S_14270]	II	GNAT	tetR	-
GCA_000789935	JTNJ01000029.1 Pseudomonas aeruginosa strain AZPAE15037 AZPAE15037_contig_29, whole genome shotgun sequence	TADB|T6283	TADB|AT6283	1	0.46319	29399	29578	29628	30038	chromosome	TADB|T6283 gi|489189156|ref|WP_003098540.1| mRNA interferase [Pseudomonas aeruginosa] [PA1S_RS06915]	TADB|AT6283 gi|501022663|ref|WP_012075323.1| HicB family protein [Pseudomonas aeruginosa] [PA1S_RS06910]	II	hicA	hicB	-
GCA_000789935	JTNJ01000031.1 Pseudomonas aeruginosa strain AZPAE15037 AZPAE15037_contig_31, whole genome shotgun sequence	TADB|T1941	TADB|AT1941	0.768	0.776	167701	167997	167985	168278	chromosome	TADB|T1941 gi|71725278|ref|YP_272261.1| hypothetical protein PSPPH_B0006 (plasmid) [Pseudomonas syringae pv. phaseolicola 1448A] [PSPPH_B0006]	TADB|AT1941 gi|71725300|ref|YP_272260.1| Cro/CI family transcriptional regulator (plasmid) [Pseudomonas syringae pv. phaseolicola 1448A] [PSPPH_B0005]	II	parE	HTH_XRE	-
GCA_000789935	JTNJ01000046.1 Pseudomonas aeruginosa strain AZPAE15037 AZPAE15037_contig_46, whole genome shotgun sequence	TADB|T2635	TADB|AT4766	0.383617	0.914	50904	50449	51215	50901	plasmid	TADB|T2635 gi|92109744|ref|YP_572030.1| hypothetical protein Nham_4639 (plasmid) [Nitrobacter hamburgensis X14] [Nham_4639]	TADB|AT4766 gi|160899623|ref|YP_001565205.1| AbrB family transcriptional regulator [Delftia acidovorans SPH-1] [Daci_4189]	II	RelE	prlF	-
GCA_000789935	JTNJ01000054.1 Pseudomonas aeruginosa strain AZPAE15037 AZPAE15037_contig_54, whole genome shotgun sequence	TADB|T5245	TADB|AT5245	0.632324	0.461409	17432	16914	17521	18057	plasmid	TADB|T5245 gi|170742876|ref|YP_001771531.1| N-acetyltransferase GCN5 [Methylobacterium sp. 4-46] [M446_4767]	TADB|AT5245 gi|170742877|ref|YP_001771532.1| XRE family transcriptional regulator [Methylobacterium sp. 4-46] [M446_4768]	II	GNAT	HTH_XRE	-
GCA_000789935	JTNJ01000078.1 Pseudomonas aeruginosa strain AZPAE15037 AZPAE15037_contig_78, whole genome shotgun sequence	TADB|T2968	TADB|AT2968	0.682721	0.648894	658	960	962	1237		TADB|T2968 gi|115350196|ref|YP_772035.1| hypothetical protein Bamb_0140 [Burkholderia ambifaria AMMD] [Bamb_0140]	TADB|AT2968 gi|115350195|ref|YP_772034.1| XRE family transcriptional regulator [Burkholderia ambifaria AMMD] [Bamb_0139]	II		HTH_XRE	-
GCA_000789935	JTNJ01000089.1 Pseudomonas aeruginosa strain AZPAE15037 AZPAE15037_contig_89, whole genome shotgun sequence	TADB|T1880	TADB|AT1880	0.985	0.869	2148	1756	2537	2148	plasmid	TADB|T1880 gi|66768906|ref|YP_243668.1| hypothetical protein XC_2599 [Xanthomonas campestris pv. campestris str. 8004] [XC_2599]	TADB|AT1880 gi|66768907|ref|YP_243669.1| hypothetical protein XC_2600 [Xanthomonas campestris pv. campestris str. 8004] [XC_2600]	II		spoVT	-
GCA_000789965	JTUG01000002.1 Pseudomonas aeruginosa strain AZPAE14856 AZPAE14856_contig_2, whole genome shotgun sequence	TADB|T6304	TADB|AT6304	0.995	0.996	146170	146718	145388	146101	chromosome	TADB|T6304 gi|557705010|ref|AHA17037.1| ribosomal-protein-serine acetyltransferase [Pseudomonas aeruginosa PA1] [PA1S_09135]	TADB|AT6304 gi|557705011|ref|AHA17038.1| MFS transporter [Pseudomonas aeruginosa PA1] [PA1S_09130]	II	GNAT	phnR	-
GCA_000789965	JTUG01000010.1 Pseudomonas aeruginosa strain AZPAE14856 AZPAE14856_contig_10, whole genome shotgun sequence	TADB|T6314	TADB|AT6314	0.997	1	306988	305825	307363	307040	chromosome	TADB|T6314 gi|557706171|ref|AHA18198.1| arabinose transporter permease [Pseudomonas aeruginosa PA1] [PA1S_23665]	TADB|AT6314 gi|927227277|ref|AHA18197.2| ArsR family transcriptional regulator [Pseudomonas aeruginosa PA1] [PA1S_23660]	II	AraJ	HTH	-
GCA_000789965	JTUG01000012.1 Pseudomonas aeruginosa strain AZPAE14856 AZPAE14856_contig_12, whole genome shotgun sequence	TADB|T2265	TADB|AT336	0.342	0.364	119496	120035	118871	119260	chromosome	TADB|T2265 gi|83594554|ref|YP_428306.1| hypothetical protein Rru_A3224 [Rhodospirillum rubrum ATCC 11170] [Rru_A3224]	TADB|AT336 gi|159184496|ref|NP_353870.2| conserved hypothetical protein [Agrobacterium fabrum str. C58] [Atu0848]	II	RES	hypothetical protein	-
GCA_000789965	JTUG01000019.1 Pseudomonas aeruginosa strain AZPAE14856 AZPAE14856_contig_19, whole genome shotgun sequence	TADB|T6313	TADB|AT6313	0.992	0.981	26247	26609	26605	26925	chromosome	TADB|T6313 gi|927227262|ref|ALD84158.1| addiction module toxin RelE [Pseudomonas aeruginosa PA1] [PA1S_22550]	TADB|AT6313 gi|557708198|ref|AHA20225.1| transcriptional regulator [Pseudomonas aeruginosa PA1] [PA1S_22545]	II	parE	HTH	-
GCA_000789965	JTUG01000021.1 Pseudomonas aeruginosa strain AZPAE14856 AZPAE14856_contig_21, whole genome shotgun sequence	TADB|T6307	TADB|AT6307	0.994	1	65873	65361	66471	65884	chromosome	TADB|T6307 gi|557704023|ref|AHA16050.1| acetyltransferase [Pseudomonas aeruginosa PA1] [PA1S_14265]	TADB|AT6307 gi|557704022|ref|AHA16049.1| TetR family transcriptional regulator [Pseudomonas aeruginosa PA1] [PA1S_14270]	II	GNAT	tetR	-
GCA_000789965	JTUG01000024.1 Pseudomonas aeruginosa strain AZPAE14856 AZPAE14856_contig_24, whole genome shotgun sequence	TADB|T6305	TADB|AT6305	1	1	49332	49829	48637	49158	chromosome	TADB|T6305 gi|557704448|ref|AHA16475.1| acyl-CoA hydrolase [Pseudomonas aeruginosa PA1] [PA1S_12120]	TADB|AT6305 gi|557704447|ref|AHA16474.1| transcriptional regulator [Pseudomonas aeruginosa PA1] [PA1S_12125]	II	yciA	iscR	-
GCA_000789965	JTUG01000033.1 Pseudomonas aeruginosa strain AZPAE14856 AZPAE14856_contig_33, whole genome shotgun sequence	TADB|T6299	TADB|AT6299	1	1	13279	13722	12767	13198	chromosome	TADB|T6299 gi|557707656|ref|AHA19683.1| acetyltransferase [Pseudomonas aeruginosa PA1] [PA1S_01280]	TADB|AT6299 gi|557707657|ref|AHA19684.1| histidine kinase [Pseudomonas aeruginosa PA1] [PA1S_01285]	II	GNAT	CBS_pair_bac_euk	-
GCA_000789965	JTUG01000036.1 Pseudomonas aeruginosa strain AZPAE14856 AZPAE14856_contig_36, whole genome shotgun sequence	TADB|T4037	TADB|AT4037	0.717	0.545	21349	21624	21639	21935	chromosome	TADB|T4037 gi|148549397|ref|YP_001269499.1| plasmid maintenance system killer protein [Pseudomonas putida F1] [Pput_4191]	TADB|AT4037 gi|148549398|ref|YP_001269500.1| XRE family plasmid maintenance system antidote protein [Pseudomonas putida F1] [Pput_4192]	II	parE	higA	-
GCA_000789965	JTUG01000046.1 Pseudomonas aeruginosa strain AZPAE14856 AZPAE14856_contig_46, whole genome shotgun sequence	TADB|T6306	TADB|AT6306	0.995	1	49418	49975	48966	49400	chromosome	TADB|T6306 gi|927226969|ref|AHA16352.2| acetyltransferase [Pseudomonas aeruginosa PA1] [PA1S_12730]	TADB|AT6306 gi|557704324|ref|AHA16351.1| AsnC family transcriptional regulator [Pseudomonas aeruginosa PA1] [PA1S_12735]	II	GNAT	lrp	-
GCA_000789965	JTUG01000064.1 Pseudomonas aeruginosa strain AZPAE14856 AZPAE14856_contig_64, whole genome shotgun sequence	TADB|T5245	TADB|AT5245	0.632324	0.461409	16513	15995	16602	17138	plasmid	TADB|T5245 gi|170742876|ref|YP_001771531.1| N-acetyltransferase GCN5 [Methylobacterium sp. 4-46] [M446_4767]	TADB|AT5245 gi|170742877|ref|YP_001771532.1| XRE family transcriptional regulator [Methylobacterium sp. 4-46] [M446_4768]	II	GNAT	HTH_XRE	-
GCA_000789965	JTUG01000073.1 Pseudomonas aeruginosa strain AZPAE14856 AZPAE14856_contig_73, whole genome shotgun sequence	TADB|T180	TADB|AT180	1	1	44488	44210	44712	44488	chromosome	TADB|T180 gi|15595322|ref|NP_248814.1| hypothetical protein PA0124 [Pseudomonas aeruginosa PAO1] [PA0124]	TADB|AT180 gi|15595323|ref|NP_248815.1| hypothetical protein PA0125 [Pseudomonas aeruginosa PAO1] [PA0125]	II	parE	HTH	-
GCA_000789965	JTUG01000084.1 Pseudomonas aeruginosa strain AZPAE14856 AZPAE14856_contig_84, whole genome shotgun sequence	TADB|T6302	TADB|AT6302	1	1	13515	14117	12610	13332	chromosome	TADB|T6302 gi|557705244|ref|AHA17271.1| acyl-homoserine-lactone synthase [Pseudomonas aeruginosa PA1] [PA1S_07935]	TADB|AT6302 gi|927226843|ref|AHA17272.2| LuxR family transcriptional regulator [Pseudomonas aeruginosa PA1] [PA1S_07930]	II	GNAT	LuxR	-
GCA_000789975	JTSF01000002.1 Pseudomonas aeruginosa strain AZPAE14910 AZPAE14910_contig_2, whole genome shotgun sequence	TADB|T6305	TADB|AT6305	1	1	304219	303722	304914	304393	chromosome	TADB|T6305 gi|557704448|ref|AHA16475.1| acyl-CoA hydrolase [Pseudomonas aeruginosa PA1] [PA1S_12120]	TADB|AT6305 gi|557704447|ref|AHA16474.1| transcriptional regulator [Pseudomonas aeruginosa PA1] [PA1S_12125]	II	yciA	iscR	-
GCA_000789975	JTSF01000003.1 Pseudomonas aeruginosa strain AZPAE14910 AZPAE14910_contig_3, whole genome shotgun sequence	TADB|T4657	TADB|AT181	0.381039	0.989	313584	314216	313090	313374	chromosome	TADB|T4657 gi|158425934|ref|YP_001527226.1| hypothetical protein AZC_4310 [Azorhizobium caulinodans ORS 571] [AZC_4310]	TADB|AT181 gi|15596226|ref|NP_249720.1| hypothetical protein PA1029 [Pseudomonas aeruginosa PAO1] [PA1029]	II	RES	hypothetical protein	-
GCA_000789975	JTSF01000004.1 Pseudomonas aeruginosa strain AZPAE14910 AZPAE14910_contig_4, whole genome shotgun sequence	TADB|T6299	TADB|AT6299	1	1	84940	84497	85452	85021	chromosome	TADB|T6299 gi|557707656|ref|AHA19683.1| acetyltransferase [Pseudomonas aeruginosa PA1] [PA1S_01280]	TADB|AT6299 gi|557707657|ref|AHA19684.1| histidine kinase [Pseudomonas aeruginosa PA1] [PA1S_01285]	II	GNAT	CBS_pair_bac_euk	-
GCA_000789975	JTSF01000005.1 Pseudomonas aeruginosa strain AZPAE14910 AZPAE14910_contig_5, whole genome shotgun sequence	TADB|T6307	TADB|AT6307	0.994	1	55427	54915	56025	55438	chromosome	TADB|T6307 gi|557704023|ref|AHA16050.1| acetyltransferase [Pseudomonas aeruginosa PA1] [PA1S_14265]	TADB|AT6307 gi|557704022|ref|AHA16049.1| TetR family transcriptional regulator [Pseudomonas aeruginosa PA1] [PA1S_14270]	II	GNAT	tetR	-
GCA_000789975	JTSF01000008.1 Pseudomonas aeruginosa strain AZPAE14910 AZPAE14910_contig_8, whole genome shotgun sequence	TADB|T6306	TADB|AT6306	0.995	1	108231	108788	107779	108213	chromosome	TADB|T6306 gi|927226969|ref|AHA16352.2| acetyltransferase [Pseudomonas aeruginosa PA1] [PA1S_12730]	TADB|AT6306 gi|557704324|ref|AHA16351.1| AsnC family transcriptional regulator [Pseudomonas aeruginosa PA1] [PA1S_12735]	II	GNAT	lrp	-
GCA_000789975	JTSF01000011.1 Pseudomonas aeruginosa strain AZPAE14910 AZPAE14910_contig_11, whole genome shotgun sequence	TADB|T4037	TADB|AT4037	0.717	0.545	467197	466922	466907	466611	chromosome	TADB|T4037 gi|148549397|ref|YP_001269499.1| plasmid maintenance system killer protein [Pseudomonas putida F1] [Pput_4191]	TADB|AT4037 gi|148549398|ref|YP_001269500.1| XRE family plasmid maintenance system antidote protein [Pseudomonas putida F1] [Pput_4192]	II	parE	higA	-
GCA_000789975	JTSF01000014.1 Pseudomonas aeruginosa strain AZPAE14910 AZPAE14910_contig_14, whole genome shotgun sequence	TADB|T3008	TADB|AT3008	1	0.996	310195	309611	309541	308690	chromosome	TADB|T3008 gi|116051284|ref|YP_789884.1| hypothetical protein PA14_21710 [Pseudomonas aeruginosa UCBPP-PA14] [PA14_21710]	TADB|AT3008 gi|116051283|ref|YP_789885.1| AraC family transcriptional regulator [Pseudomonas aeruginosa UCBPP-PA14] [PA14_21720]	II	GNAT	araC	-
GCA_000789975	JTSF01000015.1 Pseudomonas aeruginosa strain AZPAE14910 AZPAE14910_contig_15, whole genome shotgun sequence	TADB|T3851	TADB|AT2802	0.377074	0.350907	228184	228651	228062	227505	chromosome	TADB|T3851 gi|146341035|ref|YP_001206083.1| GNAT family acetyltransferase [Bradyrhizobium sp. ORS 278] [BRADO4106]	TADB|AT2802 gi|110641376|ref|YP_669106.1| transcriptional regulator [Escherichia coli 536] [ECP_1194]	II		HTH_XRE	-
GCA_000789975	JTSF01000019.1 Pseudomonas aeruginosa strain AZPAE14910 AZPAE14910_contig_19, whole genome shotgun sequence	TADB|T180	TADB|AT180	0.989	1	52180	52458	51956	52180	chromosome	TADB|T180 gi|15595322|ref|NP_248814.1| hypothetical protein PA0124 [Pseudomonas aeruginosa PAO1] [PA0124]	TADB|AT180 gi|15595323|ref|NP_248815.1| hypothetical protein PA0125 [Pseudomonas aeruginosa PAO1] [PA0125]	II	parE	HTH	-
GCA_000789975	JTSF01000032.1 Pseudomonas aeruginosa strain AZPAE14910 AZPAE14910_contig_32, whole genome shotgun sequence	TADB|T6302	TADB|AT6302	1	1	14603	14001	15508	14786	chromosome	TADB|T6302 gi|557705244|ref|AHA17271.1| acyl-homoserine-lactone synthase [Pseudomonas aeruginosa PA1] [PA1S_07935]	TADB|AT6302 gi|927226843|ref|AHA17272.2| LuxR family transcriptional regulator [Pseudomonas aeruginosa PA1] [PA1S_07930]	II	GNAT	LuxR	-
GCA_000789995	JTUF01000005.1 Pseudomonas aeruginosa strain AZPAE14857 AZPAE14857_contig_5, whole genome shotgun sequence	TADB|T2650	TADB|AT2650	0.995	1	133277	133849	132810	133277	plasmid	TADB|T2650 gi|94311279|ref|YP_584489.1| hypothetical protein Rmet_2343 [Cupriavidus metallidurans CH34] [Rmet_2343]	TADB|AT2650 gi|94311280|ref|YP_584490.1| putative excisionase [Cupriavidus metallidurans CH34] [Rmet_2344]	II	PIN	excisionase	-
GCA_000789995	JTUF01000007.1 Pseudomonas aeruginosa strain AZPAE14857 AZPAE14857_contig_7, whole genome shotgun sequence	TADB|T4391	TADB|AT4862	0.453478	0.79	133627	133181	133932	133618	chromosome	TADB|T4391 gi|154243819|ref|YP_001409392.1| hypothetical protein Xaut_4954 (plasmid) [Xanthobacter autotrophicus Py2] [Xaut_4954]	TADB|AT4862 gi|163855817|ref|YP_001630115.1| suppressor protein [Bordetella petrii DSM 12804] [Bpet1508]	II	RelE	prlF	-
GCA_000789995	JTUF01000008.1 Pseudomonas aeruginosa strain AZPAE14857 AZPAE14857_contig_8, whole genome shotgun sequence	TADB|T6301	TADB|AT6301	0.938	0.982	14160	13870	13849	13514	virus	TADB|T6301 gi|927226796|ref|ALD83995.1| ADP-ribosyl-(dinitrogen reductase) hydrolase [Pseudomonas aeruginosa PA1] [PA1S_06870]	TADB|AT6301 gi|927226795|ref|ALD83994.1| hypothetical protein PA1S_06865 [Pseudomonas aeruginosa PA1] [PA1S_06865]	II		hypothetical protein	-
GCA_000789995	JTUF01000009.1 Pseudomonas aeruginosa strain AZPAE14857 AZPAE14857_contig_9, whole genome shotgun sequence	TADB|T3851	TADB|AT2802	0.388663	0.346113	13304	13771	13182	12625	plasmid	TADB|T3851 gi|146341035|ref|YP_001206083.1| GNAT family acetyltransferase [Bradyrhizobium sp. ORS 278] [BRADO4106]	TADB|AT2802 gi|110641376|ref|YP_669106.1| transcriptional regulator [Escherichia coli 536] [ECP_1194]	II		HTH_XRE	-
GCA_000789995	JTUF01000022.1 Pseudomonas aeruginosa strain AZPAE14857 AZPAE14857_contig_22, whole genome shotgun sequence	TADB|T6299	TADB|AT6299	1	0.993	55136	54693	55648	55217	chromosome	TADB|T6299 gi|557707656|ref|AHA19683.1| acetyltransferase [Pseudomonas aeruginosa PA1] [PA1S_01280]	TADB|AT6299 gi|557707657|ref|AHA19684.1| histidine kinase [Pseudomonas aeruginosa PA1] [PA1S_01285]	II	GNAT	CBS_pair_bac_euk	-
GCA_000789995	JTUF01000026.1 Pseudomonas aeruginosa strain AZPAE14857 AZPAE14857_contig_26, whole genome shotgun sequence	TADB|T6314	TADB|AT6314	1	1	319626	318463	320001	319678	chromosome	TADB|T6314 gi|557706171|ref|AHA18198.1| arabinose transporter permease [Pseudomonas aeruginosa PA1] [PA1S_23665]	TADB|AT6314 gi|927227277|ref|AHA18197.2| ArsR family transcriptional regulator [Pseudomonas aeruginosa PA1] [PA1S_23660]	II	AraJ	HTH	-
GCA_000789995	JTUF01000027.1 Pseudomonas aeruginosa strain AZPAE14857 AZPAE14857_contig_27, whole genome shotgun sequence	TADB|T3007	TADB|AT3007	0.989	1	27052	26774	27276	27052	plasmid	TADB|T3007 gi|116053845|ref|YP_788282.1| hypothetical protein PA14_01510 [Pseudomonas aeruginosa UCBPP-PA14] [PA14_01510]	TADB|AT3007 gi|116053846|ref|YP_788283.1| hypothetical protein PA14_01520 [Pseudomonas aeruginosa UCBPP-PA14] [PA14_01520]	II	parE	HTH	-
GCA_000789995	JTUF01000029.1 Pseudomonas aeruginosa strain AZPAE14857 AZPAE14857_contig_29, whole genome shotgun sequence	TADB|T3008	TADB|AT3008	1	0.993	63221	62637	62567	61716	chromosome	TADB|T3008 gi|116051284|ref|YP_789884.1| hypothetical protein PA14_21710 [Pseudomonas aeruginosa UCBPP-PA14] [PA14_21710]	TADB|AT3008 gi|116051283|ref|YP_789885.1| AraC family transcriptional regulator [Pseudomonas aeruginosa UCBPP-PA14] [PA14_21720]	II	GNAT	araC	-
GCA_000789995	JTUF01000035.1 Pseudomonas aeruginosa strain AZPAE14857 AZPAE14857_contig_35, whole genome shotgun sequence	TADB|T6306	TADB|AT6306	0.995	1	178993	179550	178541	178975	plasmid	TADB|T6306 gi|927226969|ref|AHA16352.2| acetyltransferase [Pseudomonas aeruginosa PA1] [PA1S_12730]	TADB|AT6306 gi|557704324|ref|AHA16351.1| AsnC family transcriptional regulator [Pseudomonas aeruginosa PA1] [PA1S_12735]	II	GNAT	lrp	-
GCA_000789995	JTUF01000038.1 Pseudomonas aeruginosa strain AZPAE14857 AZPAE14857_contig_38, whole genome shotgun sequence	TADB|T6307	TADB|AT6307	1	1	82090	82602	81492	82079	chromosome	TADB|T6307 gi|557704023|ref|AHA16050.1| acetyltransferase [Pseudomonas aeruginosa PA1] [PA1S_14265]	TADB|AT6307 gi|557704022|ref|AHA16049.1| TetR family transcriptional regulator [Pseudomonas aeruginosa PA1] [PA1S_14270]	II	GNAT	tetR	-
GCA_000789995	JTUF01000055.1 Pseudomonas aeruginosa strain AZPAE14857 AZPAE14857_contig_55, whole genome shotgun sequence	TADB|T5883	TADB|AT336	0.306086	0.364	37631	37011	38158	37769	chromosome	TADB|T5883 gi|194337265|ref|YP_002019059.1| RES domain-containing protein [Pelodictyon phaeoclathratiforme BU-1] [Ppha_2247]	TADB|AT336 gi|159184496|ref|NP_353870.2| conserved hypothetical protein [Agrobacterium fabrum str. C58] [Atu0848]	II	RES	hypothetical protein	-
GCA_000789995	JTUF01000056.1 Pseudomonas aeruginosa strain AZPAE14857 AZPAE14857_contig_56, whole genome shotgun sequence	TADB|T780	TADB|AT780	0.499688	0.516	68754	68443	68330	68052	chromosome	TADB|T780 gi|28198881|ref|NP_779195.1| hypothetical protein PD0982 [Xylella fastidiosa Temecula1] [PD0982]	TADB|AT780 gi|28198882|ref|NP_779196.1| hypothetical protein PD0983 [Xylella fastidiosa Temecula1] [PD0983]	II	parE	HTH_XRE	-
GCA_000789995	JTUF01000058.1 Pseudomonas aeruginosa strain AZPAE14857 AZPAE14857_contig_58, whole genome shotgun sequence	TADB|T6302	TADB|AT6302	1	1	1730	1128	2635	1913	chromosome	TADB|T6302 gi|557705244|ref|AHA17271.1| acyl-homoserine-lactone synthase [Pseudomonas aeruginosa PA1] [PA1S_07935]	TADB|AT6302 gi|927226843|ref|AHA17272.2| LuxR family transcriptional regulator [Pseudomonas aeruginosa PA1] [PA1S_07930]	II	GNAT	LuxR	-
GCA_000789995	JTUF01000059.1 Pseudomonas aeruginosa strain AZPAE14857 AZPAE14857_contig_59, whole genome shotgun sequence	TADB|T1784	TADB|AT1784	0.631	0.611	56154	55903	55916	55593	chromosome	TADB|T1784 gi|70733033|ref|YP_262806.1| hypothetical protein PFL_5748 [Pseudomonas protegens Pf-5] [PFL_5748]	TADB|AT1784 gi|70733034|ref|YP_262807.1| DNA-binding protein [Pseudomonas protegens Pf-5] [PFL_5749]	II	relE	HTH_XRE	-
GCA_000789995	JTUF01000074.1 Pseudomonas aeruginosa strain AZPAE14857 AZPAE14857_contig_74, whole genome shotgun sequence	TADB|T4037	TADB|AT4037	0.717	0.545	21240	21515	21530	21826	chromosome	TADB|T4037 gi|148549397|ref|YP_001269499.1| plasmid maintenance system killer protein [Pseudomonas putida F1] [Pput_4191]	TADB|AT4037 gi|148549398|ref|YP_001269500.1| XRE family plasmid maintenance system antidote protein [Pseudomonas putida F1] [Pput_4192]	II	parE	higA	-
GCA_000789995	JTUF01000110.1 Pseudomonas aeruginosa strain AZPAE14857 AZPAE14857_contig_110, whole genome shotgun sequence	TADB|T690	TADB|AT228	0.259212	0.340091	1303	1632	1027	1206	plasmid	TADB|T690 gi|27365828|ref|NP_761356.1| Plasmid stabilization element ParE [Vibrio vulnificus CMCP6] [VV1_2525]	TADB|AT228 gi|16125127|ref|NP_419691.1| hypothetical protein CC_0874 [Caulobacter crescentus CB15] [CC_0874]	II	parE	parD	-
GCA_000789995	JTUF01000126.1 Pseudomonas aeruginosa strain AZPAE14857 AZPAE14857_contig_126, whole genome shotgun sequence	TADB|T690	TADB|AT228	0.250667	0.340091	1266	1595	990	1169	plasmid	TADB|T690 gi|27365828|ref|NP_761356.1| Plasmid stabilization element ParE [Vibrio vulnificus CMCP6] [VV1_2525]	TADB|AT228 gi|16125127|ref|NP_419691.1| hypothetical protein CC_0874 [Caulobacter crescentus CB15] [CC_0874]	II	parE	parD	-
GCA_000790025	JTUE01000010.1 Pseudomonas aeruginosa strain AZPAE14858 AZPAE14858_contig_10, whole genome shotgun sequence	TADB|T6304	TADB|AT6304	0.989	0.996	51520	52068	50738	51451	chromosome	TADB|T6304 gi|557705010|ref|AHA17037.1| ribosomal-protein-serine acetyltransferase [Pseudomonas aeruginosa PA1] [PA1S_09135]	TADB|AT6304 gi|557705011|ref|AHA17038.1| MFS transporter [Pseudomonas aeruginosa PA1] [PA1S_09130]	II	GNAT	phnR	-
GCA_000790025	JTUE01000011.1 Pseudomonas aeruginosa strain AZPAE14858 AZPAE14858_contig_11, whole genome shotgun sequence	TADB|T4657	TADB|AT181	0.381039	0.989	44606	45238	44112	44396	chromosome	TADB|T4657 gi|158425934|ref|YP_001527226.1| hypothetical protein AZC_4310 [Azorhizobium caulinodans ORS 571] [AZC_4310]	TADB|AT181 gi|15596226|ref|NP_249720.1| hypothetical protein PA1029 [Pseudomonas aeruginosa PAO1] [PA1029]	II	RES	hypothetical protein	-
GCA_000790025	JTUE01000018.1 Pseudomonas aeruginosa strain AZPAE14858 AZPAE14858_contig_18, whole genome shotgun sequence	TADB|T6314	TADB|AT6314	1	1	215109	213946	215484	215161	chromosome	TADB|T6314 gi|557706171|ref|AHA18198.1| arabinose transporter permease [Pseudomonas aeruginosa PA1] [PA1S_23665]	TADB|AT6314 gi|927227277|ref|AHA18197.2| ArsR family transcriptional regulator [Pseudomonas aeruginosa PA1] [PA1S_23660]	II	AraJ	HTH	-
GCA_000790025	JTUE01000022.1 Pseudomonas aeruginosa strain AZPAE14858 AZPAE14858_contig_22, whole genome shotgun sequence	TADB|T6305	TADB|AT6305	1	1	525	28	1220	699	chromosome	TADB|T6305 gi|557704448|ref|AHA16475.1| acyl-CoA hydrolase [Pseudomonas aeruginosa PA1] [PA1S_12120]	TADB|AT6305 gi|557704447|ref|AHA16474.1| transcriptional regulator [Pseudomonas aeruginosa PA1] [PA1S_12125]	II	yciA	iscR	-
GCA_000790025	JTUE01000027.1 Pseudomonas aeruginosa strain AZPAE14858 AZPAE14858_contig_27, whole genome shotgun sequence	TADB|T5245	TADB|AT5245	0.626358	0.455782	132644	133162	132555	132019	chromosome	TADB|T5245 gi|170742876|ref|YP_001771531.1| N-acetyltransferase GCN5 [Methylobacterium sp. 4-46] [M446_4767]	TADB|AT5245 gi|170742877|ref|YP_001771532.1| XRE family transcriptional regulator [Methylobacterium sp. 4-46] [M446_4768]	II	GNAT	HTH_XRE	-
GCA_000790025	JTUE01000031.1 Pseudomonas aeruginosa strain AZPAE14858 AZPAE14858_contig_31, whole genome shotgun sequence	TADB|T4037	TADB|AT4037	0.717	0.545	7253	6978	6963	6667	chromosome	TADB|T4037 gi|148549397|ref|YP_001269499.1| plasmid maintenance system killer protein [Pseudomonas putida F1] [Pput_4191]	TADB|AT4037 gi|148549398|ref|YP_001269500.1| XRE family plasmid maintenance system antidote protein [Pseudomonas putida F1] [Pput_4192]	II	parE	higA	-
GCA_000790025	JTUE01000039.1 Pseudomonas aeruginosa strain AZPAE14858 AZPAE14858_contig_39, whole genome shotgun sequence	TADB|T6306	TADB|AT6306	0.962	0.993	135001	135558	134549	134983	chromosome	TADB|T6306 gi|927226969|ref|AHA16352.2| acetyltransferase [Pseudomonas aeruginosa PA1] [PA1S_12730]	TADB|AT6306 gi|557704324|ref|AHA16351.1| AsnC family transcriptional regulator [Pseudomonas aeruginosa PA1] [PA1S_12735]	II	GNAT	lrp	-
GCA_000790025	JTUE01000046.1 Pseudomonas aeruginosa strain AZPAE14858 AZPAE14858_contig_46, whole genome shotgun sequence	TADB|T6307	TADB|AT6307	0.994	0.99	17238	16726	17836	17249	plasmid	TADB|T6307 gi|557704023|ref|AHA16050.1| acetyltransferase [Pseudomonas aeruginosa PA1] [PA1S_14265]	TADB|AT6307 gi|557704022|ref|AHA16049.1| TetR family transcriptional regulator [Pseudomonas aeruginosa PA1] [PA1S_14270]	II	GNAT	tetR	-
GCA_000790025	JTUE01000049.1 Pseudomonas aeruginosa strain AZPAE14858 AZPAE14858_contig_49, whole genome shotgun sequence	TADB|T6299	TADB|AT6299	0.98	0.993	15955	16398	15443	15874	chromosome	TADB|T6299 gi|557707656|ref|AHA19683.1| acetyltransferase [Pseudomonas aeruginosa PA1] [PA1S_01280]	TADB|AT6299 gi|557707657|ref|AHA19684.1| histidine kinase [Pseudomonas aeruginosa PA1] [PA1S_01285]	II	GNAT	CBS_pair_bac_euk	-
GCA_000790025	JTUE01000059.1 Pseudomonas aeruginosa strain AZPAE14858 AZPAE14858_contig_59, whole genome shotgun sequence	TADB|T2592	TADB|AT2592	0.592	0.410234	21110	20817	20805	20449	plasmid	TADB|T2592 gi|91791156|ref|YP_552106.1| DNA polymerase, beta-like region (plasmid) [Polaromonas sp. JS666] [Bpro_5352]	TADB|AT2592 gi|91791155|ref|YP_552105.1| hypothetical protein Bpro_5351 (plasmid) [Polaromonas sp. JS666] [Bpro_5351]	II	GNAT	hypothetical protein	-
GCA_000790025	JTUE01000062.1 Pseudomonas aeruginosa strain AZPAE14858 AZPAE14858_contig_62, whole genome shotgun sequence	TADB|T180	TADB|AT180	1	0.987	6520	6242	6744	6520	chromosome	TADB|T180 gi|15595322|ref|NP_248814.1| hypothetical protein PA0124 [Pseudomonas aeruginosa PAO1] [PA0124]	TADB|AT180 gi|15595323|ref|NP_248815.1| hypothetical protein PA0125 [Pseudomonas aeruginosa PAO1] [PA0125]	II	parE	HTH	-
GCA_000790025	JTUE01000078.1 Pseudomonas aeruginosa strain AZPAE14858 AZPAE14858_contig_78, whole genome shotgun sequence	TADB|T310	TADB|AT310	0.583393	0.680755	22914	23156	22604	22870	virus	TADB|T310 gi|26989658|ref|NP_745083.1| YefM-YoeB antitoxin/toxin complex toxin/DNA-binding transcriptional repressor [Pseudomonas putida KT2440] [PP_2939]	TADB|AT310 gi|26989659|ref|NP_745084.1| YoeB-YefM toxin-antitoxin system antitoxin/DNA-binding transcriptional repressor [Pseudomonas putida KT2440] [PP_2940]	II	txe/yoeB	Phd	-
GCA_000790025	JTUE01000086.1 Pseudomonas aeruginosa strain AZPAE14858 AZPAE14858_contig_86, whole genome shotgun sequence	TADB|T6301	TADB|AT6301	0.99	1	38821	39111	39132	39467	virus	TADB|T6301 gi|927226796|ref|ALD83995.1| ADP-ribosyl-(dinitrogen reductase) hydrolase [Pseudomonas aeruginosa PA1] [PA1S_06870]	TADB|AT6301 gi|927226795|ref|ALD83994.1| hypothetical protein PA1S_06865 [Pseudomonas aeruginosa PA1] [PA1S_06865]	II		hypothetical protein	-
GCA_000790025	JTUE01000090.1 Pseudomonas aeruginosa strain AZPAE14858 AZPAE14858_contig_90, whole genome shotgun sequence	TADB|T6302	TADB|AT6302	0.995	0.996	8734	8132	9639	8917	chromosome	TADB|T6302 gi|557705244|ref|AHA17271.1| acyl-homoserine-lactone synthase [Pseudomonas aeruginosa PA1] [PA1S_07935]	TADB|AT6302 gi|927226843|ref|AHA17272.2| LuxR family transcriptional regulator [Pseudomonas aeruginosa PA1] [PA1S_07930]	II	GNAT	LuxR	-
GCA_000790025	JTUE01000094.1 Pseudomonas aeruginosa strain AZPAE14858 AZPAE14858_contig_94, whole genome shotgun sequence	TADB|T6084	TADB|AT6084	0.985	0.842368	11529	11732	11365	11529	plasmid	TADB|T6084 gi|452916840|ref|AGG19214.1| Tox1 (plasmid) [Pseudomonas aeruginosa] [Tox1]	TADB|AT6084 gi|452916841|ref|AGG19215.1| Tox2 (plasmid) [Pseudomonas aeruginosa] [Tox2]	II		tox2	-
GCA_000790025	JTUE01000098.1 Pseudomonas aeruginosa strain AZPAE14858 AZPAE14858_contig_98, whole genome shotgun sequence	TADB|T1059	TADB|AT1059	0.89	0.898481	316	723	77	310	plasmid	TADB|T1059 gi|28868274|ref|NP_790893.1| hypothetical protein PSPTO_1057 [[Pseudomonas syringae] pv. tomato str. DC3000] [PSPTO_1057]	TADB|AT1059 gi|28868275|ref|NP_790894.1| hypothetical protein PSPTO_1058 [[Pseudomonas syringae] pv. tomato str. DC3000] [PSPTO_1058]	II		RHH	-
GCA_000790025	JTUE01000113.1 Pseudomonas aeruginosa strain AZPAE14858 AZPAE14858_contig_113, whole genome shotgun sequence	TADB|T5760	TADB|AT4803	0.581627	0.47616	8176	7778	8553	8176	plasmid	TADB|T5760 gi|192361542|ref|YP_001984060.1| PIN (PilT N terminus) domain, partial [Cellvibrio japonicus Ueda107] [CJA_3607]	TADB|AT4803 gi|161615980|ref|YP_001589945.1| hypothetical protein SPAB_03779 [Salmonella enterica subsp. enterica serovar Paratyphi B str. SPB7] [SPAB_03779]	II	PIN	vagC	-
GCA_000790035	JTUD01000001.1 Pseudomonas aeruginosa strain AZPAE14859 AZPAE14859_contig_1, whole genome shotgun sequence	TADB|T6314	TADB|AT6314	1	1	43820	44983	43445	43768	chromosome	TADB|T6314 gi|557706171|ref|AHA18198.1| arabinose transporter permease [Pseudomonas aeruginosa PA1] [PA1S_23665]	TADB|AT6314 gi|927227277|ref|AHA18197.2| ArsR family transcriptional regulator [Pseudomonas aeruginosa PA1] [PA1S_23660]	II	AraJ	HTH	-
GCA_000790035	JTUD01000004.1 Pseudomonas aeruginosa strain AZPAE14859 AZPAE14859_contig_4, whole genome shotgun sequence	TADB|T3012	TADB|AT3012	0.983	1	287442	287789	287166	287435	chromosome	TADB|T3012 gi|116052677|ref|YP_792993.1| plasmid stablization protein [Pseudomonas aeruginosa UCBPP-PA14] [PA14_60050]	TADB|AT3012 gi|116052676|ref|YP_792992.1| hypothetical protein PA14_60040 [Pseudomonas aeruginosa UCBPP-PA14] [PA14_60040]	II	parE	parD	-
GCA_000790035	JTUD01000010.1 Pseudomonas aeruginosa strain AZPAE14859 AZPAE14859_contig_10, whole genome shotgun sequence	TADB|T3008	TADB|AT3008	1	0.996	83553	82969	82899	82048	chromosome	TADB|T3008 gi|116051284|ref|YP_789884.1| hypothetical protein PA14_21710 [Pseudomonas aeruginosa UCBPP-PA14] [PA14_21710]	TADB|AT3008 gi|116051283|ref|YP_789885.1| AraC family transcriptional regulator [Pseudomonas aeruginosa UCBPP-PA14] [PA14_21720]	II	GNAT	araC	-
GCA_000790035	JTUD01000011.1 Pseudomonas aeruginosa strain AZPAE14859 AZPAE14859_contig_11, whole genome shotgun sequence	TADB|T6301	TADB|AT6301	0.99	1	32564	32854	32875	33210	virus	TADB|T6301 gi|927226796|ref|ALD83995.1| ADP-ribosyl-(dinitrogen reductase) hydrolase [Pseudomonas aeruginosa PA1] [PA1S_06870]	TADB|AT6301 gi|927226795|ref|ALD83994.1| hypothetical protein PA1S_06865 [Pseudomonas aeruginosa PA1] [PA1S_06865]	II		hypothetical protein	-
GCA_000790035	JTUD01000012.1 Pseudomonas aeruginosa strain AZPAE14859 AZPAE14859_contig_12, whole genome shotgun sequence	TADB|T6306	TADB|AT6306	0.995	1	100722	100165	101174	100740	chromosome	TADB|T6306 gi|927226969|ref|AHA16352.2| acetyltransferase [Pseudomonas aeruginosa PA1] [PA1S_12730]	TADB|AT6306 gi|557704324|ref|AHA16351.1| AsnC family transcriptional regulator [Pseudomonas aeruginosa PA1] [PA1S_12735]	II	GNAT	lrp	-
GCA_000790035	JTUD01000025.1 Pseudomonas aeruginosa strain AZPAE14859 AZPAE14859_contig_25, whole genome shotgun sequence	TADB|T6305	TADB|AT6305	1	1	80315	80812	79620	80141	chromosome	TADB|T6305 gi|557704448|ref|AHA16475.1| acyl-CoA hydrolase [Pseudomonas aeruginosa PA1] [PA1S_12120]	TADB|AT6305 gi|557704447|ref|AHA16474.1| transcriptional regulator [Pseudomonas aeruginosa PA1] [PA1S_12125]	II	yciA	iscR	-
GCA_000790035	JTUD01000028.1 Pseudomonas aeruginosa strain AZPAE14859 AZPAE14859_contig_28, whole genome shotgun sequence	TADB|T180	TADB|AT180	1	0.987	53115	53393	52891	53115	chromosome	TADB|T180 gi|15595322|ref|NP_248814.1| hypothetical protein PA0124 [Pseudomonas aeruginosa PAO1] [PA0124]	TADB|AT180 gi|15595323|ref|NP_248815.1| hypothetical protein PA0125 [Pseudomonas aeruginosa PAO1] [PA0125]	II	parE	HTH	-
GCA_000790035	JTUD01000033.1 Pseudomonas aeruginosa strain AZPAE14859 AZPAE14859_contig_33, whole genome shotgun sequence	TADB|T6307	TADB|AT6307	1	1	28137	28649	27539	28126	chromosome	TADB|T6307 gi|557704023|ref|AHA16050.1| acetyltransferase [Pseudomonas aeruginosa PA1] [PA1S_14265]	TADB|AT6307 gi|557704022|ref|AHA16049.1| TetR family transcriptional regulator [Pseudomonas aeruginosa PA1] [PA1S_14270]	II	GNAT	tetR	-
GCA_000790035	JTUD01000034.1 Pseudomonas aeruginosa strain AZPAE14859 AZPAE14859_contig_34, whole genome shotgun sequence	TADB|T4037	TADB|AT4037	0.717	0.545	18079	18354	18369	18665	plasmid	TADB|T4037 gi|148549397|ref|YP_001269499.1| plasmid maintenance system killer protein [Pseudomonas putida F1] [Pput_4191]	TADB|AT4037 gi|148549398|ref|YP_001269500.1| XRE family plasmid maintenance system antidote protein [Pseudomonas putida F1] [Pput_4192]	II	parE	higA	-
GCA_000790035	JTUD01000049.1 Pseudomonas aeruginosa strain AZPAE14859 AZPAE14859_contig_49, whole genome shotgun sequence	TADB|T6299	TADB|AT6299	1	0.993	53915	53472	54427	53996	chromosome	TADB|T6299 gi|557707656|ref|AHA19683.1| acetyltransferase [Pseudomonas aeruginosa PA1] [PA1S_01280]	TADB|AT6299 gi|557707657|ref|AHA19684.1| histidine kinase [Pseudomonas aeruginosa PA1] [PA1S_01285]	II	GNAT	CBS_pair_bac_euk	-
GCA_000790035	JTUD01000052.1 Pseudomonas aeruginosa strain AZPAE14859 AZPAE14859_contig_52, whole genome shotgun sequence	TADB|T3851	TADB|AT2802	0.388663	0.35666	13190	13657	13068	12511	plasmid	TADB|T3851 gi|146341035|ref|YP_001206083.1| GNAT family acetyltransferase [Bradyrhizobium sp. ORS 278] [BRADO4106]	TADB|AT2802 gi|110641376|ref|YP_669106.1| transcriptional regulator [Escherichia coli 536] [ECP_1194]	II		HTH_XRE	-
GCA_000790035	JTUD01000082.1 Pseudomonas aeruginosa strain AZPAE14859 AZPAE14859_contig_82, whole genome shotgun sequence	TADB|T6302	TADB|AT6302	1	1	33600	34202	32695	33417	chromosome	TADB|T6302 gi|557705244|ref|AHA17271.1| acyl-homoserine-lactone synthase [Pseudomonas aeruginosa PA1] [PA1S_07935]	TADB|AT6302 gi|927226843|ref|AHA17272.2| LuxR family transcriptional regulator [Pseudomonas aeruginosa PA1] [PA1S_07930]	II	GNAT	LuxR	-
GCA_000790035	JTUD01000106.1 Pseudomonas aeruginosa strain AZPAE14859 AZPAE14859_contig_106, whole genome shotgun sequence	TADB|T5032	TADB|AT6106	0.470753	0.296965	275	508	2210	1296	virus	TADB|T5032 gi|166368889|ref|YP_001661162.1| hypothetical protein MAE_61480 [Microcystis aeruginosa NIES-843] [MAE_61480]	TADB|AT6106 gi|53722085|ref|YP_111070.1| bacteriophage gp31 protein [Burkholderia pseudomallei K96243] [BPSS1059]	II	parE	hypothetical protein	-
GCA_000790065	JTUC01000003.1 Pseudomonas aeruginosa strain AZPAE14860 AZPAE14860_contig_3, whole genome shotgun sequence	TADB|T6314	TADB|AT6314	1	1	34207	35370	33832	34155	chromosome	TADB|T6314 gi|557706171|ref|AHA18198.1| arabinose transporter permease [Pseudomonas aeruginosa PA1] [PA1S_23665]	TADB|AT6314 gi|927227277|ref|AHA18197.2| ArsR family transcriptional regulator [Pseudomonas aeruginosa PA1] [PA1S_23660]	II	AraJ	HTH	-
GCA_000790065	JTUC01000004.1 Pseudomonas aeruginosa strain AZPAE14860 AZPAE14860_contig_4, whole genome shotgun sequence	TADB|T4657	TADB|AT181	0.381039	0.989	240679	241311	240185	240469	chromosome	TADB|T4657 gi|158425934|ref|YP_001527226.1| hypothetical protein AZC_4310 [Azorhizobium caulinodans ORS 571] [AZC_4310]	TADB|AT181 gi|15596226|ref|NP_249720.1| hypothetical protein PA1029 [Pseudomonas aeruginosa PAO1] [PA1029]	II	RES	hypothetical protein	-
GCA_000790065	JTUC01000005.1 Pseudomonas aeruginosa strain AZPAE14860 AZPAE14860_contig_5, whole genome shotgun sequence	TADB|T6306	TADB|AT6306	0.962	0.993	86211	85654	86663	86229	chromosome	TADB|T6306 gi|927226969|ref|AHA16352.2| acetyltransferase [Pseudomonas aeruginosa PA1] [PA1S_12730]	TADB|AT6306 gi|557704324|ref|AHA16351.1| AsnC family transcriptional regulator [Pseudomonas aeruginosa PA1] [PA1S_12735]	II	GNAT	lrp	-
GCA_000790065	JTUC01000007.1 Pseudomonas aeruginosa strain AZPAE14860 AZPAE14860_contig_7, whole genome shotgun sequence	TADB|T1941	TADB|AT1941	0.768	0.776	214300	214596	214584	214877	chromosome	TADB|T1941 gi|71725278|ref|YP_272261.1| hypothetical protein PSPPH_B0006 (plasmid) [Pseudomonas syringae pv. phaseolicola 1448A] [PSPPH_B0006]	TADB|AT1941 gi|71725300|ref|YP_272260.1| Cro/CI family transcriptional regulator (plasmid) [Pseudomonas syringae pv. phaseolicola 1448A] [PSPPH_B0005]	II	parE	HTH_XRE	-
GCA_000790065	JTUC01000009.1 Pseudomonas aeruginosa strain AZPAE14860 AZPAE14860_contig_9, whole genome shotgun sequence	TADB|T1056	TADB|AT1056	0.63	0.743	40978	40574	41667	40978	chromosome	TADB|T1056 gi|28868151|ref|NP_790770.1| hypothetical protein PSPTO_0931 [[Pseudomonas syringae] pv. tomato str. DC3000] [PSPTO_0931]	TADB|AT1056 gi|28868150|ref|NP_790769.1| hypothetical protein PSPTO_0930 [[Pseudomonas syringae] pv. tomato str. DC3000] [PSPTO_0930]	II	PIN	hypothetical protein	-
GCA_000790065	JTUC01000013.1 Pseudomonas aeruginosa strain AZPAE14860 AZPAE14860_contig_13, whole genome shotgun sequence	TADB|T1293	TADB|AT596	0.567	0.257143	15669	15490	15459	15316	chromosome	TADB|T1293 gi|33596693|ref|NP_884336.1| hypothetical protein BPP2078 [Bordetella parapertussis 12822] [BPP2078]	TADB|AT596 gi|21228025|ref|NP_633947.1| hypothetical protein MM_1923 [Methanosarcina mazei Go1] [MM_1923]	II	hicA	hicB	-
GCA_000790065	JTUC01000015.1 Pseudomonas aeruginosa strain AZPAE14860 AZPAE14860_contig_15, whole genome shotgun sequence	TADB|T1938	TADB|AT1938	0.543	0.816915	102038	101697	102299	102057	chromosome	TADB|T1938 gi|71725236|ref|YP_272205.1| RelE/ParE family plasmid stabilization system protein (plasmid) [Pseudomonas syringae pv. phaseolicola 1448A] [PSPPH_A0095]	TADB|AT1938 gi|71725197|ref|YP_272204.1| prevent-host-death family protein (plasmid) [Pseudomonas syringae pv. phaseolicola 1448A] [PSPPH_A0094]	II	parE	Phd	-
GCA_000790065	JTUC01000016.1 Pseudomonas aeruginosa strain AZPAE14860 AZPAE14860_contig_16, whole genome shotgun sequence	TADB|T6299	TADB|AT6299	0.993	0.993	78285	77842	78797	78366	chromosome	TADB|T6299 gi|557707656|ref|AHA19683.1| acetyltransferase [Pseudomonas aeruginosa PA1] [PA1S_01280]	TADB|AT6299 gi|557707657|ref|AHA19684.1| histidine kinase [Pseudomonas aeruginosa PA1] [PA1S_01285]	II	GNAT	CBS_pair_bac_euk	-
GCA_000790065	JTUC01000019.1 Pseudomonas aeruginosa strain AZPAE14860 AZPAE14860_contig_19, whole genome shotgun sequence	TADB|T6084	TADB|AT6084	0.956	0.667088	11989	12192	11822	11989	plasmid	TADB|T6084 gi|452916840|ref|AGG19214.1| Tox1 (plasmid) [Pseudomonas aeruginosa] [Tox1]	TADB|AT6084 gi|452916841|ref|AGG19215.1| Tox2 (plasmid) [Pseudomonas aeruginosa] [Tox2]	II		tox2	-
GCA_000790065	JTUC01000025.1 Pseudomonas aeruginosa strain AZPAE14860 AZPAE14860_contig_25, whole genome shotgun sequence	TADB|T6304	TADB|AT6304	0.995	0.996	51740	52288	50958	51671	chromosome	TADB|T6304 gi|557705010|ref|AHA17037.1| ribosomal-protein-serine acetyltransferase [Pseudomonas aeruginosa PA1] [PA1S_09135]	TADB|AT6304 gi|557705011|ref|AHA17038.1| MFS transporter [Pseudomonas aeruginosa PA1] [PA1S_09130]	II	GNAT	phnR	-
GCA_000790065	JTUC01000038.1 Pseudomonas aeruginosa strain AZPAE14860 AZPAE14860_contig_38, whole genome shotgun sequence	TADB|T180	TADB|AT180	1	0.987	17293	17571	17069	17293	chromosome	TADB|T180 gi|15595322|ref|NP_248814.1| hypothetical protein PA0124 [Pseudomonas aeruginosa PAO1] [PA0124]	TADB|AT180 gi|15595323|ref|NP_248815.1| hypothetical protein PA0125 [Pseudomonas aeruginosa PAO1] [PA0125]	II	parE	HTH	-
GCA_000790065	JTUC01000042.1 Pseudomonas aeruginosa strain AZPAE14860 AZPAE14860_contig_42, whole genome shotgun sequence	TADB|T6305	TADB|AT6305	1	1	2500	2997	1806	2327	chromosome	TADB|T6305 gi|557704448|ref|AHA16475.1| acyl-CoA hydrolase [Pseudomonas aeruginosa PA1] [PA1S_12120]	TADB|AT6305 gi|557704447|ref|AHA16474.1| transcriptional regulator [Pseudomonas aeruginosa PA1] [PA1S_12125]	II	yciA	iscR	-
GCA_000790065	JTUC01000044.1 Pseudomonas aeruginosa strain AZPAE14860 AZPAE14860_contig_44, whole genome shotgun sequence	TADB|T4037	TADB|AT4037	0.717	0.545	11055	10780	10765	10469	chromosome	TADB|T4037 gi|148549397|ref|YP_001269499.1| plasmid maintenance system killer protein [Pseudomonas putida F1] [Pput_4191]	TADB|AT4037 gi|148549398|ref|YP_001269500.1| XRE family plasmid maintenance system antidote protein [Pseudomonas putida F1] [Pput_4192]	II	parE	higA	-
GCA_000790065	JTUC01000059.1 Pseudomonas aeruginosa strain AZPAE14860 AZPAE14860_contig_59, whole genome shotgun sequence	TADB|T6307	TADB|AT6307	1	0.995	62852	62340	63450	62863	plasmid	TADB|T6307 gi|557704023|ref|AHA16050.1| acetyltransferase [Pseudomonas aeruginosa PA1] [PA1S_14265]	TADB|AT6307 gi|557704022|ref|AHA16049.1| TetR family transcriptional regulator [Pseudomonas aeruginosa PA1] [PA1S_14270]	II	GNAT	tetR	-
GCA_000790065	JTUC01000062.1 Pseudomonas aeruginosa strain AZPAE14860 AZPAE14860_contig_62, whole genome shotgun sequence	TADB|T3851	TADB|AT2802	0.388663	0.350907	29543	30010	29421	28864	chromosome	TADB|T3851 gi|146341035|ref|YP_001206083.1| GNAT family acetyltransferase [Bradyrhizobium sp. ORS 278] [BRADO4106]	TADB|AT2802 gi|110641376|ref|YP_669106.1| transcriptional regulator [Escherichia coli 536] [ECP_1194]	II		HTH_XRE	-
GCA_000790065	JTUC01000063.1 Pseudomonas aeruginosa strain AZPAE14860 AZPAE14860_contig_63, whole genome shotgun sequence	TADB|T6302	TADB|AT6302	1	0.996	18369	17767	19275	18553	chromosome	TADB|T6302 gi|557705244|ref|AHA17271.1| acyl-homoserine-lactone synthase [Pseudomonas aeruginosa PA1] [PA1S_07935]	TADB|AT6302 gi|927226843|ref|AHA17272.2| LuxR family transcriptional regulator [Pseudomonas aeruginosa PA1] [PA1S_07930]	II	GNAT	LuxR	-
GCA_000790085	JTUB01000004.1 Pseudomonas aeruginosa strain AZPAE14861 AZPAE14861_contig_4, whole genome shotgun sequence	TADB|T5883	TADB|AT336	0.308484	0.364	139274	138654	139801	139412	chromosome	TADB|T5883 gi|194337265|ref|YP_002019059.1| RES domain-containing protein [Pelodictyon phaeoclathratiforme BU-1] [Ppha_2247]	TADB|AT336 gi|159184496|ref|NP_353870.2| conserved hypothetical protein [Agrobacterium fabrum str. C58] [Atu0848]	II	RES	hypothetical protein	-
GCA_000790085	JTUB01000008.1 Pseudomonas aeruginosa strain AZPAE14861 AZPAE14861_contig_8, whole genome shotgun sequence	TADB|T6314	TADB|AT6314	1	1	88590	89753	88215	88538	chromosome	TADB|T6314 gi|557706171|ref|AHA18198.1| arabinose transporter permease [Pseudomonas aeruginosa PA1] [PA1S_23665]	TADB|AT6314 gi|927227277|ref|AHA18197.2| ArsR family transcriptional regulator [Pseudomonas aeruginosa PA1] [PA1S_23660]	II	AraJ	HTH	-
GCA_000790085	JTUB01000009.1 Pseudomonas aeruginosa strain AZPAE14861 AZPAE14861_contig_9, whole genome shotgun sequence	TADB|T234	TADB|AT234	0.630969	0.351537	375	557	587	832	virus	TADB|T234 gi|16127268|ref|NP_421832.1| hypothetical protein CC_3038 [Caulobacter crescentus CB15] [CC_3038]	TADB|AT234 gi|16127267|ref|NP_421831.1| hypothetical protein CC_3037 [Caulobacter crescentus CB15] [CC_3037]	II	parE	HTH_XRE	-
GCA_000790085	JTUB01000010.1 Pseudomonas aeruginosa strain AZPAE14861 AZPAE14861_contig_10, whole genome shotgun sequence	TADB|T5032	TADB|AT6106	0.494447	0.296965	26413	26649	28348	27434	chromosome	TADB|T5032 gi|166368889|ref|YP_001661162.1| hypothetical protein MAE_61480 [Microcystis aeruginosa NIES-843] [MAE_61480]	TADB|AT6106 gi|53722085|ref|YP_111070.1| bacteriophage gp31 protein [Burkholderia pseudomallei K96243] [BPSS1059]	II	parE	hypothetical protein	-
GCA_000790085	JTUB01000011.1 Pseudomonas aeruginosa strain AZPAE14861 AZPAE14861_contig_11, whole genome shotgun sequence	TADB|T6302	TADB|AT6302	1	1	33641	34243	32736	33458	chromosome	TADB|T6302 gi|557705244|ref|AHA17271.1| acyl-homoserine-lactone synthase [Pseudomonas aeruginosa PA1] [PA1S_07935]	TADB|AT6302 gi|927226843|ref|AHA17272.2| LuxR family transcriptional regulator [Pseudomonas aeruginosa PA1] [PA1S_07930]	II	GNAT	LuxR	-
GCA_000790085	JTUB01000014.1 Pseudomonas aeruginosa strain AZPAE14861 AZPAE14861_contig_14, whole genome shotgun sequence	TADB|T2635	TADB|AT4416	0.394868	0.922	178788	178336	179171	178788	chromosome	TADB|T2635 gi|92109744|ref|YP_572030.1| hypothetical protein Nham_4639 (plasmid) [Nitrobacter hamburgensis X14] [Nham_4639]	TADB|AT4416 gi|154253870|ref|YP_001414694.1| AbrB family transcriptional regulator [Parvibaculum lavamentivorans DS-1] [Plav_3434]	II	RelE	mazE	-
GCA_000790085	JTUB01000017.1 Pseudomonas aeruginosa strain AZPAE14861 AZPAE14861_contig_17, whole genome shotgun sequence	TADB|T6305	TADB|AT6305	0.994	1	109656	109159	110351	109830	chromosome	TADB|T6305 gi|557704448|ref|AHA16475.1| acyl-CoA hydrolase [Pseudomonas aeruginosa PA1] [PA1S_12120]	TADB|AT6305 gi|557704447|ref|AHA16474.1| transcriptional regulator [Pseudomonas aeruginosa PA1] [PA1S_12125]	II	yciA	iscR	-
GCA_000790085	JTUB01000022.1 Pseudomonas aeruginosa strain AZPAE14861 AZPAE14861_contig_22, whole genome shotgun sequence	TADB|T6304	TADB|AT6304	1	0.996	124040	124588	123258	123971	chromosome	TADB|T6304 gi|557705010|ref|AHA17037.1| ribosomal-protein-serine acetyltransferase [Pseudomonas aeruginosa PA1] [PA1S_09135]	TADB|AT6304 gi|557705011|ref|AHA17038.1| MFS transporter [Pseudomonas aeruginosa PA1] [PA1S_09130]	II	GNAT	phnR	-
GCA_000790085	JTUB01000023.1 Pseudomonas aeruginosa strain AZPAE14861 AZPAE14861_contig_23, whole genome shotgun sequence	TADB|T180	TADB|AT180	1	0.987	17293	17571	17069	17293	chromosome	TADB|T180 gi|15595322|ref|NP_248814.1| hypothetical protein PA0124 [Pseudomonas aeruginosa PAO1] [PA0124]	TADB|AT180 gi|15595323|ref|NP_248815.1| hypothetical protein PA0125 [Pseudomonas aeruginosa PAO1] [PA0125]	II	parE	HTH	-
GCA_000790085	JTUB01000030.1 Pseudomonas aeruginosa strain AZPAE14861 AZPAE14861_contig_30, whole genome shotgun sequence	TADB|T4037	TADB|AT4037	0.717	0.545	21225	21500	21515	21811	chromosome	TADB|T4037 gi|148549397|ref|YP_001269499.1| plasmid maintenance system killer protein [Pseudomonas putida F1] [Pput_4191]	TADB|AT4037 gi|148549398|ref|YP_001269500.1| XRE family plasmid maintenance system antidote protein [Pseudomonas putida F1] [Pput_4192]	II	parE	higA	-
GCA_000790085	JTUB01000034.1 Pseudomonas aeruginosa strain AZPAE14861 AZPAE14861_contig_34, whole genome shotgun sequence	TADB|T5245	TADB|AT5245	0.632324	0.461409	16178	15660	16267	16803	chromosome	TADB|T5245 gi|170742876|ref|YP_001771531.1| N-acetyltransferase GCN5 [Methylobacterium sp. 4-46] [M446_4767]	TADB|AT5245 gi|170742877|ref|YP_001771532.1| XRE family transcriptional regulator [Methylobacterium sp. 4-46] [M446_4768]	II	GNAT	HTH_XRE	-
GCA_000790085	JTUB01000043.1 Pseudomonas aeruginosa strain AZPAE14861 AZPAE14861_contig_43, whole genome shotgun sequence	TADB|T6307	TADB|AT6307	1	1	20336	19824	20934	20347	plasmid	TADB|T6307 gi|557704023|ref|AHA16050.1| acetyltransferase [Pseudomonas aeruginosa PA1] [PA1S_14265]	TADB|AT6307 gi|557704022|ref|AHA16049.1| TetR family transcriptional regulator [Pseudomonas aeruginosa PA1] [PA1S_14270]	II	GNAT	tetR	-
GCA_000790085	JTUB01000065.1 Pseudomonas aeruginosa strain AZPAE14861 AZPAE14861_contig_65, whole genome shotgun sequence	TADB|T6299	TADB|AT6299	0.986	1	13372	13815	12860	13291	chromosome	TADB|T6299 gi|557707656|ref|AHA19683.1| acetyltransferase [Pseudomonas aeruginosa PA1] [PA1S_01280]	TADB|AT6299 gi|557707657|ref|AHA19684.1| histidine kinase [Pseudomonas aeruginosa PA1] [PA1S_01285]	II	GNAT	CBS_pair_bac_euk	-
GCA_000790085	JTUB01000085.1 Pseudomonas aeruginosa strain AZPAE14861 AZPAE14861_contig_85, whole genome shotgun sequence	TADB|T6230	TADB|AT6312	0.578543	0.989	59417	57915	57435	57166	plasmid	TADB|T6230 gi|241662303|ref|YP_002980663.1| hypothetical protein Rpic12D_0690 [Ralstonia pickettii 12D] [Rpic12D_0690]	TADB|AT6312 gi|557708390|ref|AHA20417.1| addiction module antidote protein [Pseudomonas aeruginosa PA1] [PA1S_21495]	II	TraG	parD	-
GCA_000790105	JTUA01000001.1 Pseudomonas aeruginosa strain AZPAE14862 AZPAE14862_contig_1, whole genome shotgun sequence	TADB|T3008	TADB|AT3008	1	0.996	88892	88308	88238	87387	chromosome	TADB|T3008 gi|116051284|ref|YP_789884.1| hypothetical protein PA14_21710 [Pseudomonas aeruginosa UCBPP-PA14] [PA14_21710]	TADB|AT3008 gi|116051283|ref|YP_789885.1| AraC family transcriptional regulator [Pseudomonas aeruginosa UCBPP-PA14] [PA14_21720]	II	GNAT	araC	-
GCA_000790105	JTUA01000013.1 Pseudomonas aeruginosa strain AZPAE14862 AZPAE14862_contig_13, whole genome shotgun sequence	TADB|T6314	TADB|AT6314	1	1	306729	305566	307104	306781	chromosome	TADB|T6314 gi|557706171|ref|AHA18198.1| arabinose transporter permease [Pseudomonas aeruginosa PA1] [PA1S_23665]	TADB|AT6314 gi|927227277|ref|AHA18197.2| ArsR family transcriptional regulator [Pseudomonas aeruginosa PA1] [PA1S_23660]	II	AraJ	HTH	-
GCA_000790105	JTUA01000029.1 Pseudomonas aeruginosa strain AZPAE14862 AZPAE14862_contig_29, whole genome shotgun sequence	TADB|T3851	TADB|AT2802	0.388663	0.350907	61078	61545	60956	60399	chromosome	TADB|T3851 gi|146341035|ref|YP_001206083.1| GNAT family acetyltransferase [Bradyrhizobium sp. ORS 278] [BRADO4106]	TADB|AT2802 gi|110641376|ref|YP_669106.1| transcriptional regulator [Escherichia coli 536] [ECP_1194]	II		HTH_XRE	-
GCA_000790105	JTUA01000030.1 Pseudomonas aeruginosa strain AZPAE14862 AZPAE14862_contig_30, whole genome shotgun sequence	TADB|T2635	TADB|AT4766	0.383617	0.914	23897	23442	24208	23894	plasmid	TADB|T2635 gi|92109744|ref|YP_572030.1| hypothetical protein Nham_4639 (plasmid) [Nitrobacter hamburgensis X14] [Nham_4639]	TADB|AT4766 gi|160899623|ref|YP_001565205.1| AbrB family transcriptional regulator [Delftia acidovorans SPH-1] [Daci_4189]	II	RelE	prlF	-
GCA_000790105	JTUA01000032.1 Pseudomonas aeruginosa strain AZPAE14862 AZPAE14862_contig_32, whole genome shotgun sequence	TADB|T5883	TADB|AT336	0.31168	0.364	335363	334743	335890	335501	chromosome	TADB|T5883 gi|194337265|ref|YP_002019059.1| RES domain-containing protein [Pelodictyon phaeoclathratiforme BU-1] [Ppha_2247]	TADB|AT336 gi|159184496|ref|NP_353870.2| conserved hypothetical protein [Agrobacterium fabrum str. C58] [Atu0848]	II	RES	hypothetical protein	-
GCA_000790105	JTUA01000036.1 Pseudomonas aeruginosa strain AZPAE14862 AZPAE14862_contig_36, whole genome shotgun sequence	TADB|T6307	TADB|AT6307	1	1	62641	63153	62043	62630	plasmid	TADB|T6307 gi|557704023|ref|AHA16050.1| acetyltransferase [Pseudomonas aeruginosa PA1] [PA1S_14265]	TADB|AT6307 gi|557704022|ref|AHA16049.1| TetR family transcriptional regulator [Pseudomonas aeruginosa PA1] [PA1S_14270]	II	GNAT	tetR	-
GCA_000790105	JTUA01000037.1 Pseudomonas aeruginosa strain AZPAE14862 AZPAE14862_contig_37, whole genome shotgun sequence	TADB|T6305	TADB|AT6305	1	1	98999	99496	98304	98825	chromosome	TADB|T6305 gi|557704448|ref|AHA16475.1| acyl-CoA hydrolase [Pseudomonas aeruginosa PA1] [PA1S_12120]	TADB|AT6305 gi|557704447|ref|AHA16474.1| transcriptional regulator [Pseudomonas aeruginosa PA1] [PA1S_12125]	II	yciA	iscR	-
GCA_000790105	JTUA01000038.1 Pseudomonas aeruginosa strain AZPAE14862 AZPAE14862_contig_38, whole genome shotgun sequence	TADB|T6227	TADB|AT6227	0.90857	0.823916	23390	21885	23762	23412	plasmid	TADB|T6227 gi|121593653|ref|YP_985549.1| hypothetical protein Ajs_1249 [Acidovorax sp. JS42] [Ajs_1249]	TADB|AT6227 gi|121593654|ref|YP_985550.1| hypothetical protein Ajs_1250 [Acidovorax sp. JS42] [Ajs_1250]	II	TraG	hypothetical protein	-
GCA_000790105	JTUA01000041.1 Pseudomonas aeruginosa strain AZPAE14862 AZPAE14862_contig_41, whole genome shotgun sequence	TADB|T3012	TADB|AT3012	0.974	1	42746	43093	42470	42739	chromosome	TADB|T3012 gi|116052677|ref|YP_792993.1| plasmid stablization protein [Pseudomonas aeruginosa UCBPP-PA14] [PA14_60050]	TADB|AT3012 gi|116052676|ref|YP_792992.1| hypothetical protein PA14_60040 [Pseudomonas aeruginosa UCBPP-PA14] [PA14_60040]	II	parE	parD	-
GCA_000790105	JTUA01000043.1 Pseudomonas aeruginosa strain AZPAE14862 AZPAE14862_contig_43, whole genome shotgun sequence	TADB|T6306	TADB|AT6306	0.995	1	86150	85593	86602	86168	plasmid	TADB|T6306 gi|927226969|ref|AHA16352.2| acetyltransferase [Pseudomonas aeruginosa PA1] [PA1S_12730]	TADB|AT6306 gi|557704324|ref|AHA16351.1| AsnC family transcriptional regulator [Pseudomonas aeruginosa PA1] [PA1S_12735]	II	GNAT	lrp	-
GCA_000790105	JTUA01000047.1 Pseudomonas aeruginosa strain AZPAE14862 AZPAE14862_contig_47, whole genome shotgun sequence	TADB|T180	TADB|AT180	0.989	1	53079	53357	52855	53079	chromosome	TADB|T180 gi|15595322|ref|NP_248814.1| hypothetical protein PA0124 [Pseudomonas aeruginosa PAO1] [PA0124]	TADB|AT180 gi|15595323|ref|NP_248815.1| hypothetical protein PA0125 [Pseudomonas aeruginosa PAO1] [PA0125]	II	parE	HTH	-
GCA_000790105	JTUA01000071.1 Pseudomonas aeruginosa strain AZPAE14862 AZPAE14862_contig_71, whole genome shotgun sequence	TADB|T780	TADB|AT780	0.499688	0.516	3493	3182	3069	2791	plasmid	TADB|T780 gi|28198881|ref|NP_779195.1| hypothetical protein PD0982 [Xylella fastidiosa Temecula1] [PD0982]	TADB|AT780 gi|28198882|ref|NP_779196.1| hypothetical protein PD0983 [Xylella fastidiosa Temecula1] [PD0983]	II	parE	HTH_XRE	-
GCA_000790105	JTUA01000082.1 Pseudomonas aeruginosa strain AZPAE14862 AZPAE14862_contig_82, whole genome shotgun sequence	TADB|T4037	TADB|AT4037	0.717	0.545	53059	52784	52769	52473	chromosome	TADB|T4037 gi|148549397|ref|YP_001269499.1| plasmid maintenance system killer protein [Pseudomonas putida F1] [Pput_4191]	TADB|AT4037 gi|148549398|ref|YP_001269500.1| XRE family plasmid maintenance system antidote protein [Pseudomonas putida F1] [Pput_4192]	II	parE	higA	-
GCA_000790105	JTUA01000091.1 Pseudomonas aeruginosa strain AZPAE14862 AZPAE14862_contig_91, whole genome shotgun sequence	TADB|T6299	TADB|AT6299	1	0.993	1353	1796	841	1272	plasmid	TADB|T6299 gi|557707656|ref|AHA19683.1| acetyltransferase [Pseudomonas aeruginosa PA1] [PA1S_01280]	TADB|AT6299 gi|557707657|ref|AHA19684.1| histidine kinase [Pseudomonas aeruginosa PA1] [PA1S_01285]	II	GNAT	CBS_pair_bac_euk	-
GCA_000790105	JTUA01000092.1 Pseudomonas aeruginosa strain AZPAE14862 AZPAE14862_contig_92, whole genome shotgun sequence	TADB|T6302	TADB|AT6302	1	1	11351	11953	10446	11168	chromosome	TADB|T6302 gi|557705244|ref|AHA17271.1| acyl-homoserine-lactone synthase [Pseudomonas aeruginosa PA1] [PA1S_07935]	TADB|AT6302 gi|927226843|ref|AHA17272.2| LuxR family transcriptional regulator [Pseudomonas aeruginosa PA1] [PA1S_07930]	II	GNAT	LuxR	-
GCA_000790115	JTNI01000005.1 Pseudomonas aeruginosa strain AZPAE15038 AZPAE15038_contig_5, whole genome shotgun sequence	TADB|T6314	TADB|AT6314	1	1	192197	191034	192572	192249	chromosome	TADB|T6314 gi|557706171|ref|AHA18198.1| arabinose transporter permease [Pseudomonas aeruginosa PA1] [PA1S_23665]	TADB|AT6314 gi|927227277|ref|AHA18197.2| ArsR family transcriptional regulator [Pseudomonas aeruginosa PA1] [PA1S_23660]	II	AraJ	HTH	-
GCA_000790115	JTNI01000006.1 Pseudomonas aeruginosa strain AZPAE15038 AZPAE15038_contig_6, whole genome shotgun sequence	TADB|T6302	TADB|AT6302	1	1	237713	238315	236808	237530	chromosome	TADB|T6302 gi|557705244|ref|AHA17271.1| acyl-homoserine-lactone synthase [Pseudomonas aeruginosa PA1] [PA1S_07935]	TADB|AT6302 gi|927226843|ref|AHA17272.2| LuxR family transcriptional regulator [Pseudomonas aeruginosa PA1] [PA1S_07930]	II	GNAT	LuxR	-
GCA_000790115	JTNI01000009.1 Pseudomonas aeruginosa strain AZPAE15038 AZPAE15038_contig_9, whole genome shotgun sequence	TADB|T2265	TADB|AT336	0.342	0.364	75505	76044	74880	75269	chromosome	TADB|T2265 gi|83594554|ref|YP_428306.1| hypothetical protein Rru_A3224 [Rhodospirillum rubrum ATCC 11170] [Rru_A3224]	TADB|AT336 gi|159184496|ref|NP_353870.2| conserved hypothetical protein [Agrobacterium fabrum str. C58] [Atu0848]	II	RES	hypothetical protein	-
GCA_000790115	JTNI01000013.1 Pseudomonas aeruginosa strain AZPAE15038 AZPAE15038_contig_13, whole genome shotgun sequence	TADB|T6305	TADB|AT6305	1	1	86735	87232	86040	86561	chromosome	TADB|T6305 gi|557704448|ref|AHA16475.1| acyl-CoA hydrolase [Pseudomonas aeruginosa PA1] [PA1S_12120]	TADB|AT6305 gi|557704447|ref|AHA16474.1| transcriptional regulator [Pseudomonas aeruginosa PA1] [PA1S_12125]	II	yciA	iscR	-
GCA_000790115	JTNI01000018.1 Pseudomonas aeruginosa strain AZPAE15038 AZPAE15038_contig_18, whole genome shotgun sequence	TADB|T6299	TADB|AT6299	1	0.993	12880	13323	12368	12799	chromosome	TADB|T6299 gi|557707656|ref|AHA19683.1| acetyltransferase [Pseudomonas aeruginosa PA1] [PA1S_01280]	TADB|AT6299 gi|557707657|ref|AHA19684.1| histidine kinase [Pseudomonas aeruginosa PA1] [PA1S_01285]	II	GNAT	CBS_pair_bac_euk	-
GCA_000790115	JTNI01000024.1 Pseudomonas aeruginosa strain AZPAE15038 AZPAE15038_contig_24, whole genome shotgun sequence	TADB|T3008	TADB|AT3008	1	0.993	86825	86241	86171	85320	chromosome	TADB|T3008 gi|116051284|ref|YP_789884.1| hypothetical protein PA14_21710 [Pseudomonas aeruginosa UCBPP-PA14] [PA14_21710]	TADB|AT3008 gi|116051283|ref|YP_789885.1| AraC family transcriptional regulator [Pseudomonas aeruginosa UCBPP-PA14] [PA14_21720]	II	GNAT	araC	-
GCA_000790115	JTNI01000026.1 Pseudomonas aeruginosa strain AZPAE15038 AZPAE15038_contig_26, whole genome shotgun sequence	TADB|T6306	TADB|AT6306	0.995	1	45980	45423	46432	45998	chromosome	TADB|T6306 gi|927226969|ref|AHA16352.2| acetyltransferase [Pseudomonas aeruginosa PA1] [PA1S_12730]	TADB|AT6306 gi|557704324|ref|AHA16351.1| AsnC family transcriptional regulator [Pseudomonas aeruginosa PA1] [PA1S_12735]	II	GNAT	lrp	-
GCA_000790115	JTNI01000032.1 Pseudomonas aeruginosa strain AZPAE15038 AZPAE15038_contig_32, whole genome shotgun sequence	TADB|T1938	TADB|AT1938	0.543	0.816915	3648	3989	3387	3629	chromosome	TADB|T1938 gi|71725236|ref|YP_272205.1| RelE/ParE family plasmid stabilization system protein (plasmid) [Pseudomonas syringae pv. phaseolicola 1448A] [PSPPH_A0095]	TADB|AT1938 gi|71725197|ref|YP_272204.1| prevent-host-death family protein (plasmid) [Pseudomonas syringae pv. phaseolicola 1448A] [PSPPH_A0094]	II	parE	Phd	-
GCA_000790115	JTNI01000033.1 Pseudomonas aeruginosa strain AZPAE15038 AZPAE15038_contig_33, whole genome shotgun sequence	TADB|T6307	TADB|AT6307	1	1	20262	19750	20860	20273	chromosome	TADB|T6307 gi|557704023|ref|AHA16050.1| acetyltransferase [Pseudomonas aeruginosa PA1] [PA1S_14265]	TADB|AT6307 gi|557704022|ref|AHA16049.1| TetR family transcriptional regulator [Pseudomonas aeruginosa PA1] [PA1S_14270]	II	GNAT	tetR	-
GCA_000790115	JTNI01000053.1 Pseudomonas aeruginosa strain AZPAE15038 AZPAE15038_contig_53, whole genome shotgun sequence	TADB|T180	TADB|AT180	1	0.987	44567	44289	44791	44567	chromosome	TADB|T180 gi|15595322|ref|NP_248814.1| hypothetical protein PA0124 [Pseudomonas aeruginosa PAO1] [PA0124]	TADB|AT180 gi|15595323|ref|NP_248815.1| hypothetical protein PA0125 [Pseudomonas aeruginosa PAO1] [PA0125]	II	parE	HTH	-
GCA_000790115	JTNI01000056.1 Pseudomonas aeruginosa strain AZPAE15038 AZPAE15038_contig_56, whole genome shotgun sequence	TADB|T5245	TADB|AT5245	0.626358	0.461409	16178	15660	16267	16803	plasmid	TADB|T5245 gi|170742876|ref|YP_001771531.1| N-acetyltransferase GCN5 [Methylobacterium sp. 4-46] [M446_4767]	TADB|AT5245 gi|170742877|ref|YP_001771532.1| XRE family transcriptional regulator [Methylobacterium sp. 4-46] [M446_4768]	II	GNAT	HTH_XRE	-
GCA_000790115	JTNI01000064.1 Pseudomonas aeruginosa strain AZPAE15038 AZPAE15038_contig_64, whole genome shotgun sequence	TADB|T4037	TADB|AT4037	0.707	0.545	10268	9993	9978	9682	plasmid	TADB|T4037 gi|148549397|ref|YP_001269499.1| plasmid maintenance system killer protein [Pseudomonas putida F1] [Pput_4191]	TADB|AT4037 gi|148549398|ref|YP_001269500.1| XRE family plasmid maintenance system antidote protein [Pseudomonas putida F1] [Pput_4192]	II	parE	higA	-
GCA_000790145	JTTZ01000002.1 Pseudomonas aeruginosa strain AZPAE14863 AZPAE14863_contig_2, whole genome shotgun sequence	TADB|T6305	TADB|AT6305	1	1	4879	4382	5574	5053	chromosome	TADB|T6305 gi|557704448|ref|AHA16475.1| acyl-CoA hydrolase [Pseudomonas aeruginosa PA1] [PA1S_12120]	TADB|AT6305 gi|557704447|ref|AHA16474.1| transcriptional regulator [Pseudomonas aeruginosa PA1] [PA1S_12125]	II	yciA	iscR	-
GCA_000790145	JTTZ01000017.1 Pseudomonas aeruginosa strain AZPAE14863 AZPAE14863_contig_17, whole genome shotgun sequence	TADB|T1876	TADB|AT3505	0.44191	0.382439	162378	161857	162737	162378	plasmid	TADB|T1876 gi|66766604|ref|YP_241366.1| hypothetical protein XC_0259 [Xanthomonas campestris pv. campestris str. 8004] [XC_0259]	TADB|AT3505 gi|124267524|ref|YP_001021528.1| hypothetical protein Mpe_A2337 [Methylibium petroleiphilum PM1] [Mpe_A2337]	II	RES	hypothetical protein	-
GCA_000790145	JTTZ01000027.1 Pseudomonas aeruginosa strain AZPAE14863 AZPAE14863_contig_27, whole genome shotgun sequence	TADB|T3012	TADB|AT3012	0.956681	0.978	67802	68146	67526	67795	chromosome	TADB|T3012 gi|116052677|ref|YP_792993.1| plasmid stablization protein [Pseudomonas aeruginosa UCBPP-PA14] [PA14_60050]	TADB|AT3012 gi|116052676|ref|YP_792992.1| hypothetical protein PA14_60040 [Pseudomonas aeruginosa UCBPP-PA14] [PA14_60040]	II	parE	parD	-
GCA_000790145	JTTZ01000028.1 Pseudomonas aeruginosa strain AZPAE14863 AZPAE14863_contig_28, whole genome shotgun sequence	TADB|T4037	TADB|AT4037	0.717	0.545	17688	17963	17978	18274	chromosome	TADB|T4037 gi|148549397|ref|YP_001269499.1| plasmid maintenance system killer protein [Pseudomonas putida F1] [Pput_4191]	TADB|AT4037 gi|148549398|ref|YP_001269500.1| XRE family plasmid maintenance system antidote protein [Pseudomonas putida F1] [Pput_4192]	II	parE	higA	-
GCA_000790145	JTTZ01000034.1 Pseudomonas aeruginosa strain AZPAE14863 AZPAE14863_contig_34, whole genome shotgun sequence	TADB|T1938	TADB|AT1938	0.543	0.816915	18304	17963	18565	18323	plasmid	TADB|T1938 gi|71725236|ref|YP_272205.1| RelE/ParE family plasmid stabilization system protein (plasmid) [Pseudomonas syringae pv. phaseolicola 1448A] [PSPPH_A0095]	TADB|AT1938 gi|71725197|ref|YP_272204.1| prevent-host-death family protein (plasmid) [Pseudomonas syringae pv. phaseolicola 1448A] [PSPPH_A0094]	II	parE	Phd	-
GCA_000790145	JTTZ01000042.1 Pseudomonas aeruginosa strain AZPAE14863 AZPAE14863_contig_42, whole genome shotgun sequence	TADB|T6302	TADB|AT6302	0.995	1	8573	7971	9478	8756	chromosome	TADB|T6302 gi|557705244|ref|AHA17271.1| acyl-homoserine-lactone synthase [Pseudomonas aeruginosa PA1] [PA1S_07935]	TADB|AT6302 gi|927226843|ref|AHA17272.2| LuxR family transcriptional regulator [Pseudomonas aeruginosa PA1] [PA1S_07930]	II	GNAT	LuxR	-
GCA_000790145	JTTZ01000044.1 Pseudomonas aeruginosa strain AZPAE14863 AZPAE14863_contig_44, whole genome shotgun sequence	TADB|T2635	TADB|AT4766	0.383617	0.914	119865	119410	120176	119862	chromosome	TADB|T2635 gi|92109744|ref|YP_572030.1| hypothetical protein Nham_4639 (plasmid) [Nitrobacter hamburgensis X14] [Nham_4639]	TADB|AT4766 gi|160899623|ref|YP_001565205.1| AbrB family transcriptional regulator [Delftia acidovorans SPH-1] [Daci_4189]	II	RelE	prlF	-
GCA_000790145	JTTZ01000048.1 Pseudomonas aeruginosa strain AZPAE14863 AZPAE14863_contig_48, whole genome shotgun sequence	TADB|T6307	TADB|AT6307	1	0.995	20378	19866	20976	20389	plasmid	TADB|T6307 gi|557704023|ref|AHA16050.1| acetyltransferase [Pseudomonas aeruginosa PA1] [PA1S_14265]	TADB|AT6307 gi|557704022|ref|AHA16049.1| TetR family transcriptional regulator [Pseudomonas aeruginosa PA1] [PA1S_14270]	II	GNAT	tetR	-
GCA_000790145	JTTZ01000053.1 Pseudomonas aeruginosa strain AZPAE14863 AZPAE14863_contig_53, whole genome shotgun sequence	TADB|T6306	TADB|AT6306	0.973	0.993	41449	42006	40997	41431	chromosome	TADB|T6306 gi|927226969|ref|AHA16352.2| acetyltransferase [Pseudomonas aeruginosa PA1] [PA1S_12730]	TADB|AT6306 gi|557704324|ref|AHA16351.1| AsnC family transcriptional regulator [Pseudomonas aeruginosa PA1] [PA1S_12735]	II	GNAT	lrp	-
GCA_000790145	JTTZ01000058.1 Pseudomonas aeruginosa strain AZPAE14863 AZPAE14863_contig_58, whole genome shotgun sequence	TADB|T5883	TADB|AT336	0.31168	0.364	27747	27127	28274	27885	chromosome	TADB|T5883 gi|194337265|ref|YP_002019059.1| RES domain-containing protein [Pelodictyon phaeoclathratiforme BU-1] [Ppha_2247]	TADB|AT336 gi|159184496|ref|NP_353870.2| conserved hypothetical protein [Agrobacterium fabrum str. C58] [Atu0848]	II	RES	hypothetical protein	-
GCA_000790145	JTTZ01000064.1 Pseudomonas aeruginosa strain AZPAE14863 AZPAE14863_contig_64, whole genome shotgun sequence	TADB|T6314	TADB|AT6314	1	1	35819	36982	35444	35767	chromosome	TADB|T6314 gi|557706171|ref|AHA18198.1| arabinose transporter permease [Pseudomonas aeruginosa PA1] [PA1S_23665]	TADB|AT6314 gi|927227277|ref|AHA18197.2| ArsR family transcriptional regulator [Pseudomonas aeruginosa PA1] [PA1S_23660]	II	AraJ	HTH	-
GCA_000790145	JTTZ01000070.1 Pseudomonas aeruginosa strain AZPAE14863 AZPAE14863_contig_70, whole genome shotgun sequence	TADB|T3008	TADB|AT3008	0.995	0.996	68383	67799	67729	66878	chromosome	TADB|T3008 gi|116051284|ref|YP_789884.1| hypothetical protein PA14_21710 [Pseudomonas aeruginosa UCBPP-PA14] [PA14_21710]	TADB|AT3008 gi|116051283|ref|YP_789885.1| AraC family transcriptional regulator [Pseudomonas aeruginosa UCBPP-PA14] [PA14_21720]	II	GNAT	araC	-
GCA_000790145	JTTZ01000085.1 Pseudomonas aeruginosa strain AZPAE14863 AZPAE14863_contig_85, whole genome shotgun sequence	TADB|T922	TADB|AT1059	0.316699	0.898481	46298	45891	46531	46298	plasmid	TADB|T922 gi|30249353|ref|NP_841423.1| hypothetical protein NE1377 [Nitrosomonas europaea ATCC 19718] [NE1377]	TADB|AT1059 gi|28868275|ref|NP_790894.1| hypothetical protein PSPTO_1058 [[Pseudomonas syringae] pv. tomato str. DC3000] [PSPTO_1058]	II	PIN	RHH	-
GCA_000790145	JTTZ01000094.1 Pseudomonas aeruginosa strain AZPAE14863 AZPAE14863_contig_94, whole genome shotgun sequence	TADB|T6299	TADB|AT6299	1	0.993	16274	16717	15762	16193	plasmid	TADB|T6299 gi|557707656|ref|AHA19683.1| acetyltransferase [Pseudomonas aeruginosa PA1] [PA1S_01280]	TADB|AT6299 gi|557707657|ref|AHA19684.1| histidine kinase [Pseudomonas aeruginosa PA1] [PA1S_01285]	II	GNAT	CBS_pair_bac_euk	-
GCA_000790145	JTTZ01000108.1 Pseudomonas aeruginosa strain AZPAE14863 AZPAE14863_contig_108, whole genome shotgun sequence	TADB|T5245	TADB|AT5245	0.632324	0.455782	17430	16912	17519	18055	plasmid	TADB|T5245 gi|170742876|ref|YP_001771531.1| N-acetyltransferase GCN5 [Methylobacterium sp. 4-46] [M446_4767]	TADB|AT5245 gi|170742877|ref|YP_001771532.1| XRE family transcriptional regulator [Methylobacterium sp. 4-46] [M446_4768]	II	GNAT	HTH_XRE	-
GCA_000790145	JTTZ01000113.1 Pseudomonas aeruginosa strain AZPAE14863 AZPAE14863_contig_113, whole genome shotgun sequence	TADB|T6298	TADB|AT6298	0.978	1	44787	44509	45011	44787	chromosome	TADB|T6298 gi|557707531|ref|AHA19558.1| plasmid stabilization protein [Pseudomonas aeruginosa PA1] [PA1S_00660]	TADB|AT6298 gi|557707532|ref|AHA19559.1| transcriptional regulator [Pseudomonas aeruginosa PA1] [PA1S_00665]	II	parE	HTH	-
GCA_000790145	JTTZ01000148.1 Pseudomonas aeruginosa strain AZPAE14863 AZPAE14863_contig_148, whole genome shotgun sequence	TADB|T6301	TADB|AT6301	0.99	1	10030	9740	9719	9384	virus	TADB|T6301 gi|927226796|ref|ALD83995.1| ADP-ribosyl-(dinitrogen reductase) hydrolase [Pseudomonas aeruginosa PA1] [PA1S_06870]	TADB|AT6301 gi|927226795|ref|ALD83994.1| hypothetical protein PA1S_06865 [Pseudomonas aeruginosa PA1] [PA1S_06865]	II		hypothetical protein	-
GCA_000790155	JTTY01000004.1 Pseudomonas aeruginosa strain AZPAE14864 AZPAE14864_contig_4, whole genome shotgun sequence	TADB|T6305	TADB|AT6305	1	1	83554	83057	84249	83728	chromosome	TADB|T6305 gi|557704448|ref|AHA16475.1| acyl-CoA hydrolase [Pseudomonas aeruginosa PA1] [PA1S_12120]	TADB|AT6305 gi|557704447|ref|AHA16474.1| transcriptional regulator [Pseudomonas aeruginosa PA1] [PA1S_12125]	II	yciA	iscR	-
GCA_000790155	JTTY01000008.1 Pseudomonas aeruginosa strain AZPAE14864 AZPAE14864_contig_8, whole genome shotgun sequence	TADB|T3008	TADB|AT3008	1	0.993	203428	202844	202774	201923	chromosome	TADB|T3008 gi|116051284|ref|YP_789884.1| hypothetical protein PA14_21710 [Pseudomonas aeruginosa UCBPP-PA14] [PA14_21710]	TADB|AT3008 gi|116051283|ref|YP_789885.1| AraC family transcriptional regulator [Pseudomonas aeruginosa UCBPP-PA14] [PA14_21720]	II	GNAT	araC	-
GCA_000790155	JTTY01000011.1 Pseudomonas aeruginosa strain AZPAE14864 AZPAE14864_contig_11, whole genome shotgun sequence	TADB|T6306	TADB|AT6306	0.989	0.993	108212	108769	107760	108194	chromosome	TADB|T6306 gi|927226969|ref|AHA16352.2| acetyltransferase [Pseudomonas aeruginosa PA1] [PA1S_12730]	TADB|AT6306 gi|557704324|ref|AHA16351.1| AsnC family transcriptional regulator [Pseudomonas aeruginosa PA1] [PA1S_12735]	II	GNAT	lrp	-
GCA_000790155	JTTY01000015.1 Pseudomonas aeruginosa strain AZPAE14864 AZPAE14864_contig_15, whole genome shotgun sequence	TADB|T6299	TADB|AT6299	0.986	1	14126	14569	13614	14045	chromosome	TADB|T6299 gi|557707656|ref|AHA19683.1| acetyltransferase [Pseudomonas aeruginosa PA1] [PA1S_01280]	TADB|AT6299 gi|557707657|ref|AHA19684.1| histidine kinase [Pseudomonas aeruginosa PA1] [PA1S_01285]	II	GNAT	CBS_pair_bac_euk	-
GCA_000790155	JTTY01000022.1 Pseudomonas aeruginosa strain AZPAE14864 AZPAE14864_contig_22, whole genome shotgun sequence	TADB|T6314	TADB|AT6314	0.995	1	88791	89954	88416	88739	chromosome	TADB|T6314 gi|557706171|ref|AHA18198.1| arabinose transporter permease [Pseudomonas aeruginosa PA1] [PA1S_23665]	TADB|AT6314 gi|927227277|ref|AHA18197.2| ArsR family transcriptional regulator [Pseudomonas aeruginosa PA1] [PA1S_23660]	II	AraJ	HTH	-
GCA_000790155	JTTY01000028.1 Pseudomonas aeruginosa strain AZPAE14864 AZPAE14864_contig_28, whole genome shotgun sequence	TADB|T180	TADB|AT180	1	0.987	17401	17679	17177	17401	chromosome	TADB|T180 gi|15595322|ref|NP_248814.1| hypothetical protein PA0124 [Pseudomonas aeruginosa PAO1] [PA0124]	TADB|AT180 gi|15595323|ref|NP_248815.1| hypothetical protein PA0125 [Pseudomonas aeruginosa PAO1] [PA0125]	II	parE	HTH	-
GCA_000790155	JTTY01000030.1 Pseudomonas aeruginosa strain AZPAE14864 AZPAE14864_contig_30, whole genome shotgun sequence	TADB|T2265	TADB|AT336	0.342	0.364	218723	219262	218098	218487	chromosome	TADB|T2265 gi|83594554|ref|YP_428306.1| hypothetical protein Rru_A3224 [Rhodospirillum rubrum ATCC 11170] [Rru_A3224]	TADB|AT336 gi|159184496|ref|NP_353870.2| conserved hypothetical protein [Agrobacterium fabrum str. C58] [Atu0848]	II	RES	hypothetical protein	-
GCA_000790155	JTTY01000031.1 Pseudomonas aeruginosa strain AZPAE14864 AZPAE14864_contig_31, whole genome shotgun sequence	TADB|T4037	TADB|AT4037	0.707	0.545	53503	53228	53213	52917	chromosome	TADB|T4037 gi|148549397|ref|YP_001269499.1| plasmid maintenance system killer protein [Pseudomonas putida F1] [Pput_4191]	TADB|AT4037 gi|148549398|ref|YP_001269500.1| XRE family plasmid maintenance system antidote protein [Pseudomonas putida F1] [Pput_4192]	II	parE	higA	-
GCA_000790155	JTTY01000033.1 Pseudomonas aeruginosa strain AZPAE14864 AZPAE14864_contig_33, whole genome shotgun sequence	TADB|T5032	TADB|AT6106	0.494447	0.296965	26506	26742	28441	27527	plasmid	TADB|T5032 gi|166368889|ref|YP_001661162.1| hypothetical protein MAE_61480 [Microcystis aeruginosa NIES-843] [MAE_61480]	TADB|AT6106 gi|53722085|ref|YP_111070.1| bacteriophage gp31 protein [Burkholderia pseudomallei K96243] [BPSS1059]	II	parE	hypothetical protein	-
GCA_000790155	JTTY01000035.1 Pseudomonas aeruginosa strain AZPAE14864 AZPAE14864_contig_35, whole genome shotgun sequence	TADB|T5245	TADB|AT5245	0.626358	0.461409	16178	15660	16267	16803	plasmid	TADB|T5245 gi|170742876|ref|YP_001771531.1| N-acetyltransferase GCN5 [Methylobacterium sp. 4-46] [M446_4767]	TADB|AT5245 gi|170742877|ref|YP_001771532.1| XRE family transcriptional regulator [Methylobacterium sp. 4-46] [M446_4768]	II	GNAT	HTH_XRE	-
GCA_000790155	JTTY01000038.1 Pseudomonas aeruginosa strain AZPAE14864 AZPAE14864_contig_38, whole genome shotgun sequence	TADB|T6302	TADB|AT6302	1	1	8704	8102	9609	8887	chromosome	TADB|T6302 gi|557705244|ref|AHA17271.1| acyl-homoserine-lactone synthase [Pseudomonas aeruginosa PA1] [PA1S_07935]	TADB|AT6302 gi|927226843|ref|AHA17272.2| LuxR family transcriptional regulator [Pseudomonas aeruginosa PA1] [PA1S_07930]	II	GNAT	LuxR	-
GCA_000790185	JTTX01000011.1 Pseudomonas aeruginosa strain AZPAE14865 AZPAE14865_contig_11, whole genome shotgun sequence	TADB|T6299	TADB|AT6299	1	0.993	17481	17924	16969	17400	chromosome	TADB|T6299 gi|557707656|ref|AHA19683.1| acetyltransferase [Pseudomonas aeruginosa PA1] [PA1S_01280]	TADB|AT6299 gi|557707657|ref|AHA19684.1| histidine kinase [Pseudomonas aeruginosa PA1] [PA1S_01285]	II	GNAT	CBS_pair_bac_euk	-
GCA_000790185	JTTX01000014.1 Pseudomonas aeruginosa strain AZPAE14865 AZPAE14865_contig_14, whole genome shotgun sequence	TADB|T5883	TADB|AT336	0.31168	0.364	369364	368744	369891	369502	chromosome	TADB|T5883 gi|194337265|ref|YP_002019059.1| RES domain-containing protein [Pelodictyon phaeoclathratiforme BU-1] [Ppha_2247]	TADB|AT336 gi|159184496|ref|NP_353870.2| conserved hypothetical protein [Agrobacterium fabrum str. C58] [Atu0848]	II	RES	hypothetical protein	-
GCA_000790185	JTTX01000021.1 Pseudomonas aeruginosa strain AZPAE14865 AZPAE14865_contig_21, whole genome shotgun sequence	TADB|T6227	TADB|AT6227	0.919176	0.739731	15696	14185	16080	15715	plasmid	TADB|T6227 gi|121593653|ref|YP_985549.1| hypothetical protein Ajs_1249 [Acidovorax sp. JS42] [Ajs_1249]	TADB|AT6227 gi|121593654|ref|YP_985550.1| hypothetical protein Ajs_1250 [Acidovorax sp. JS42] [Ajs_1250]	II	TraG	hypothetical protein	-
GCA_000790185	JTTX01000031.1 Pseudomonas aeruginosa strain AZPAE14865 AZPAE14865_contig_31, whole genome shotgun sequence	TADB|T1938	TADB|AT1938	0.543	0.816915	25438	25097	25699	25457	chromosome	TADB|T1938 gi|71725236|ref|YP_272205.1| RelE/ParE family plasmid stabilization system protein (plasmid) [Pseudomonas syringae pv. phaseolicola 1448A] [PSPPH_A0095]	TADB|AT1938 gi|71725197|ref|YP_272204.1| prevent-host-death family protein (plasmid) [Pseudomonas syringae pv. phaseolicola 1448A] [PSPPH_A0094]	II	parE	Phd	-
GCA_000790185	JTTX01000032.1 Pseudomonas aeruginosa strain AZPAE14865 AZPAE14865_contig_32, whole genome shotgun sequence	TADB|T6298	TADB|AT6298	0.978	1	17663	17941	17439	17663	chromosome	TADB|T6298 gi|557707531|ref|AHA19558.1| plasmid stabilization protein [Pseudomonas aeruginosa PA1] [PA1S_00660]	TADB|AT6298 gi|557707532|ref|AHA19559.1| transcriptional regulator [Pseudomonas aeruginosa PA1] [PA1S_00665]	II	parE	HTH	-
GCA_000790185	JTTX01000035.1 Pseudomonas aeruginosa strain AZPAE14865 AZPAE14865_contig_35, whole genome shotgun sequence	TADB|T3008	TADB|AT3008	0.995	0.996	87830	87246	87176	86325	chromosome	TADB|T3008 gi|116051284|ref|YP_789884.1| hypothetical protein PA14_21710 [Pseudomonas aeruginosa UCBPP-PA14] [PA14_21710]	TADB|AT3008 gi|116051283|ref|YP_789885.1| AraC family transcriptional regulator [Pseudomonas aeruginosa UCBPP-PA14] [PA14_21720]	II	GNAT	araC	-
GCA_000790185	JTTX01000038.1 Pseudomonas aeruginosa strain AZPAE14865 AZPAE14865_contig_38, whole genome shotgun sequence	TADB|T6306	TADB|AT6306	0.973	0.993	133955	134512	133503	133937	chromosome	TADB|T6306 gi|927226969|ref|AHA16352.2| acetyltransferase [Pseudomonas aeruginosa PA1] [PA1S_12730]	TADB|AT6306 gi|557704324|ref|AHA16351.1| AsnC family transcriptional regulator [Pseudomonas aeruginosa PA1] [PA1S_12735]	II	GNAT	lrp	-
GCA_000790185	JTTX01000043.1 Pseudomonas aeruginosa strain AZPAE14865 AZPAE14865_contig_43, whole genome shotgun sequence	TADB|T4279	TADB|AT4279	1	0.967	63390	63746	63114	63383	chromosome	TADB|T4279 gi|152985643|ref|YP_001349875.1| plasmid stablization protein [Pseudomonas aeruginosa PA7] [PSPA7_4525]	TADB|AT4279 gi|152983528|ref|YP_001349874.1| addiction module antidote family protein [Pseudomonas aeruginosa PA7] [PSPA7_4524]	II	parE	parD	-
GCA_000790185	JTTX01000044.1 Pseudomonas aeruginosa strain AZPAE14865 AZPAE14865_contig_44, whole genome shotgun sequence	TADB|T1059	TADB|AT1059	0.89	0.898481	615	1022	376	609	plasmid	TADB|T1059 gi|28868274|ref|NP_790893.1| hypothetical protein PSPTO_1057 [[Pseudomonas syringae] pv. tomato str. DC3000] [PSPTO_1057]	TADB|AT1059 gi|28868275|ref|NP_790894.1| hypothetical protein PSPTO_1058 [[Pseudomonas syringae] pv. tomato str. DC3000] [PSPTO_1058]	II		RHH	-
GCA_000790185	JTTX01000045.1 Pseudomonas aeruginosa strain AZPAE14865 AZPAE14865_contig_45, whole genome shotgun sequence	TADB|T6314	TADB|AT6314	1	1	116586	115423	116961	116638	chromosome	TADB|T6314 gi|557706171|ref|AHA18198.1| arabinose transporter permease [Pseudomonas aeruginosa PA1] [PA1S_23665]	TADB|AT6314 gi|927227277|ref|AHA18197.2| ArsR family transcriptional regulator [Pseudomonas aeruginosa PA1] [PA1S_23660]	II	AraJ	HTH	-
GCA_000790185	JTTX01000046.1 Pseudomonas aeruginosa strain AZPAE14865 AZPAE14865_contig_46, whole genome shotgun sequence	TADB|T4037	TADB|AT4037	0.717	0.545	53175	52900	52885	52589	chromosome	TADB|T4037 gi|148549397|ref|YP_001269499.1| plasmid maintenance system killer protein [Pseudomonas putida F1] [Pput_4191]	TADB|AT4037 gi|148549398|ref|YP_001269500.1| XRE family plasmid maintenance system antidote protein [Pseudomonas putida F1] [Pput_4192]	II	parE	higA	-
GCA_000790185	JTTX01000048.1 Pseudomonas aeruginosa strain AZPAE14865 AZPAE14865_contig_48, whole genome shotgun sequence	TADB|T1802	TADB|AT6130	0.599684	0.505137	77729	77998	77729	78007	chromosome	TADB|T1802 gi|32453762|ref|NP_861553.1| toxin (plasmid) [Aeromonas salmonicida subsp. salmonicida A449] [ASA_pAsa102]	TADB|AT6130 gi|27228693|ref|NP_758743.1| putative plasmid stability protein StbE (plasmid) [Erwinia pyrifoliae Ep1/96] [pEP36_012]	II	relE	relE	-
GCA_000790185	JTTX01000053.1 Pseudomonas aeruginosa strain AZPAE14865 AZPAE14865_contig_53, whole genome shotgun sequence	TADB|T6302	TADB|AT6302	0.995	1	10822	11424	9917	10639	chromosome	TADB|T6302 gi|557705244|ref|AHA17271.1| acyl-homoserine-lactone synthase [Pseudomonas aeruginosa PA1] [PA1S_07935]	TADB|AT6302 gi|927226843|ref|AHA17272.2| LuxR family transcriptional regulator [Pseudomonas aeruginosa PA1] [PA1S_07930]	II	GNAT	LuxR	-
GCA_000790185	JTTX01000071.1 Pseudomonas aeruginosa strain AZPAE14865 AZPAE14865_contig_71, whole genome shotgun sequence	TADB|T6307	TADB|AT6307	1	0.995	21092	20580	21690	21103	chromosome	TADB|T6307 gi|557704023|ref|AHA16050.1| acetyltransferase [Pseudomonas aeruginosa PA1] [PA1S_14265]	TADB|AT6307 gi|557704022|ref|AHA16049.1| TetR family transcriptional regulator [Pseudomonas aeruginosa PA1] [PA1S_14270]	II	GNAT	tetR	-
GCA_000790185	JTTX01000073.1 Pseudomonas aeruginosa strain AZPAE14865 AZPAE14865_contig_73, whole genome shotgun sequence	TADB|T741	TADB|AT741	0.625	0.597652	3448	3735	3197	3457	plasmid	TADB|T741 gi|21243161|ref|NP_642743.1| hypothetical protein XAC2428 [Xanthomonas axonopodis pv. citri str. 306] [XAC2428]	TADB|AT741 gi|21243162|ref|NP_642744.1| hypothetical protein XAC2429 [Xanthomonas axonopodis pv. citri str. 306] [XAC2429]	II	parE	HTH	-
GCA_000790185	JTTX01000075.1 Pseudomonas aeruginosa strain AZPAE14865 AZPAE14865_contig_75, whole genome shotgun sequence	TADB|T6305	TADB|AT6305	1	1	30055	29558	30750	30229	chromosome	TADB|T6305 gi|557704448|ref|AHA16475.1| acyl-CoA hydrolase [Pseudomonas aeruginosa PA1] [PA1S_12120]	TADB|AT6305 gi|557704447|ref|AHA16474.1| transcriptional regulator [Pseudomonas aeruginosa PA1] [PA1S_12125]	II	yciA	iscR	-
GCA_000790185	JTTX01000083.1 Pseudomonas aeruginosa strain AZPAE14865 AZPAE14865_contig_83, whole genome shotgun sequence	TADB|T3851	TADB|AT2802	0.388663	0.350907	50609	51076	50487	49930	chromosome	TADB|T3851 gi|146341035|ref|YP_001206083.1| GNAT family acetyltransferase [Bradyrhizobium sp. ORS 278] [BRADO4106]	TADB|AT2802 gi|110641376|ref|YP_669106.1| transcriptional regulator [Escherichia coli 536] [ECP_1194]	II		HTH_XRE	-
GCA_000790185	JTTX01000093.1 Pseudomonas aeruginosa strain AZPAE14865 AZPAE14865_contig_93, whole genome shotgun sequence	TADB|T2067	TADB|AT1776	0.70088	0.285739	11858	11376	12229	11858	chromosome	TADB|T2067 gi|77459344|ref|YP_348851.1| hypothetical protein Pfl01_3122 [Pseudomonas fluorescens Pf0-1] [Pfl01_3122]	TADB|AT1776 gi|70734247|ref|YP_257887.1| toxin-antitoxin system antitoxin component [Pseudomonas protegens Pf-5] [PFL_0750]	II	RES	hypothetical protein	-
GCA_000790205	JTTW01000002.1 Pseudomonas aeruginosa strain AZPAE14866 AZPAE14866_contig_2, whole genome shotgun sequence	TADB|T4037	TADB|AT4037	0.717	0.545	21242	21517	21532	21828	chromosome	TADB|T4037 gi|148549397|ref|YP_001269499.1| plasmid maintenance system killer protein [Pseudomonas putida F1] [Pput_4191]	TADB|AT4037 gi|148549398|ref|YP_001269500.1| XRE family plasmid maintenance system antidote protein [Pseudomonas putida F1] [Pput_4192]	II	parE	higA	-
GCA_000790205	JTTW01000008.1 Pseudomonas aeruginosa strain AZPAE14866 AZPAE14866_contig_8, whole genome shotgun sequence	TADB|T6304	TADB|AT6304	1	0.996	197298	197846	196516	197229	chromosome	TADB|T6304 gi|557705010|ref|AHA17037.1| ribosomal-protein-serine acetyltransferase [Pseudomonas aeruginosa PA1] [PA1S_09135]	TADB|AT6304 gi|557705011|ref|AHA17038.1| MFS transporter [Pseudomonas aeruginosa PA1] [PA1S_09130]	II	GNAT	phnR	-
GCA_000790205	JTTW01000010.1 Pseudomonas aeruginosa strain AZPAE14866 AZPAE14866_contig_10, whole genome shotgun sequence	TADB|T6314	TADB|AT6314	1	1	43893	45056	43518	43841	chromosome	TADB|T6314 gi|557706171|ref|AHA18198.1| arabinose transporter permease [Pseudomonas aeruginosa PA1] [PA1S_23665]	TADB|AT6314 gi|927227277|ref|AHA18197.2| ArsR family transcriptional regulator [Pseudomonas aeruginosa PA1] [PA1S_23660]	II	AraJ	HTH	-
GCA_000790205	JTTW01000011.1 Pseudomonas aeruginosa strain AZPAE14866 AZPAE14866_contig_11, whole genome shotgun sequence	TADB|T6299	TADB|AT6299	1	1	12882	13325	12370	12801	chromosome	TADB|T6299 gi|557707656|ref|AHA19683.1| acetyltransferase [Pseudomonas aeruginosa PA1] [PA1S_01280]	TADB|AT6299 gi|557707657|ref|AHA19684.1| histidine kinase [Pseudomonas aeruginosa PA1] [PA1S_01285]	II	GNAT	CBS_pair_bac_euk	-
GCA_000790205	JTTW01000012.1 Pseudomonas aeruginosa strain AZPAE14866 AZPAE14866_contig_12, whole genome shotgun sequence	TADB|T6306	TADB|AT6306	0.995	1	70124	69567	70576	70142	chromosome	TADB|T6306 gi|927226969|ref|AHA16352.2| acetyltransferase [Pseudomonas aeruginosa PA1] [PA1S_12730]	TADB|AT6306 gi|557704324|ref|AHA16351.1| AsnC family transcriptional regulator [Pseudomonas aeruginosa PA1] [PA1S_12735]	II	GNAT	lrp	-
GCA_000790205	JTTW01000017.1 Pseudomonas aeruginosa strain AZPAE14866 AZPAE14866_contig_17, whole genome shotgun sequence	TADB|T4657	TADB|AT181	0.381039	0.989	99833	100465	99340	99624	chromosome	TADB|T4657 gi|158425934|ref|YP_001527226.1| hypothetical protein AZC_4310 [Azorhizobium caulinodans ORS 571] [AZC_4310]	TADB|AT181 gi|15596226|ref|NP_249720.1| hypothetical protein PA1029 [Pseudomonas aeruginosa PAO1] [PA1029]	II	RES	hypothetical protein	-
GCA_000790205	JTTW01000025.1 Pseudomonas aeruginosa strain AZPAE14866 AZPAE14866_contig_25, whole genome shotgun sequence	TADB|T6230	TADB|AT6312	0.580848	0.989	227154	225649	225154	224885	chromosome	TADB|T6230 gi|241662303|ref|YP_002980663.1| hypothetical protein Rpic12D_0690 [Ralstonia pickettii 12D] [Rpic12D_0690]	TADB|AT6312 gi|557708390|ref|AHA20417.1| addiction module antidote protein [Pseudomonas aeruginosa PA1] [PA1S_21495]	II	TraG	parD	-
GCA_000790205	JTTW01000026.1 Pseudomonas aeruginosa strain AZPAE14866 AZPAE14866_contig_26, whole genome shotgun sequence	TADB|T3851	TADB|AT2802	0.388663	0.346113	77276	77743	77154	76597	chromosome	TADB|T3851 gi|146341035|ref|YP_001206083.1| GNAT family acetyltransferase [Bradyrhizobium sp. ORS 278] [BRADO4106]	TADB|AT2802 gi|110641376|ref|YP_669106.1| transcriptional regulator [Escherichia coli 536] [ECP_1194]	II		HTH_XRE	-
GCA_000790205	JTTW01000034.1 Pseudomonas aeruginosa strain AZPAE14866 AZPAE14866_contig_34, whole genome shotgun sequence	TADB|T6305	TADB|AT6305	0.994	1	80332	80829	79637	80158	chromosome	TADB|T6305 gi|557704448|ref|AHA16475.1| acyl-CoA hydrolase [Pseudomonas aeruginosa PA1] [PA1S_12120]	TADB|AT6305 gi|557704447|ref|AHA16474.1| transcriptional regulator [Pseudomonas aeruginosa PA1] [PA1S_12125]	II	yciA	iscR	-
GCA_000790205	JTTW01000042.1 Pseudomonas aeruginosa strain AZPAE14866 AZPAE14866_contig_42, whole genome shotgun sequence	TADB|T180	TADB|AT180	1	1	17292	17570	17068	17292	chromosome	TADB|T180 gi|15595322|ref|NP_248814.1| hypothetical protein PA0124 [Pseudomonas aeruginosa PAO1] [PA0124]	TADB|AT180 gi|15595323|ref|NP_248815.1| hypothetical protein PA0125 [Pseudomonas aeruginosa PAO1] [PA0125]	II	parE	HTH	-
GCA_000790205	JTTW01000048.1 Pseudomonas aeruginosa strain AZPAE14866 AZPAE14866_contig_48, whole genome shotgun sequence	TADB|T6307	TADB|AT6307	1	1	20262	19750	20860	20273	chromosome	TADB|T6307 gi|557704023|ref|AHA16050.1| acetyltransferase [Pseudomonas aeruginosa PA1] [PA1S_14265]	TADB|AT6307 gi|557704022|ref|AHA16049.1| TetR family transcriptional regulator [Pseudomonas aeruginosa PA1] [PA1S_14270]	II	GNAT	tetR	-
GCA_000790205	JTTW01000084.1 Pseudomonas aeruginosa strain AZPAE14866 AZPAE14866_contig_84, whole genome shotgun sequence	TADB|T6302	TADB|AT6302	1	1	10312	9710	11217	10495	chromosome	TADB|T6302 gi|557705244|ref|AHA17271.1| acyl-homoserine-lactone synthase [Pseudomonas aeruginosa PA1] [PA1S_07935]	TADB|AT6302 gi|927226843|ref|AHA17272.2| LuxR family transcriptional regulator [Pseudomonas aeruginosa PA1] [PA1S_07930]	II	GNAT	LuxR	-
GCA_000790215	JTTV01000002.1 Pseudomonas aeruginosa strain AZPAE14867 AZPAE14867_contig_2, whole genome shotgun sequence	TADB|T6305	TADB|AT6305	1	1	233225	232728	233920	233399	chromosome	TADB|T6305 gi|557704448|ref|AHA16475.1| acyl-CoA hydrolase [Pseudomonas aeruginosa PA1] [PA1S_12120]	TADB|AT6305 gi|557704447|ref|AHA16474.1| transcriptional regulator [Pseudomonas aeruginosa PA1] [PA1S_12125]	II	yciA	iscR	-
GCA_000790215	JTTV01000003.1 Pseudomonas aeruginosa strain AZPAE14867 AZPAE14867_contig_3, whole genome shotgun sequence	TADB|T6304	TADB|AT6304	1	0.996	51469	52017	50687	51400	chromosome	TADB|T6304 gi|557705010|ref|AHA17037.1| ribosomal-protein-serine acetyltransferase [Pseudomonas aeruginosa PA1] [PA1S_09135]	TADB|AT6304 gi|557705011|ref|AHA17038.1| MFS transporter [Pseudomonas aeruginosa PA1] [PA1S_09130]	II	GNAT	phnR	-
GCA_000790215	JTTV01000004.1 Pseudomonas aeruginosa strain AZPAE14867 AZPAE14867_contig_4, whole genome shotgun sequence	TADB|T6313	TADB|AT6313	0.992	0.981	242830	242468	242472	242152	chromosome	TADB|T6313 gi|927227262|ref|ALD84158.1| addiction module toxin RelE [Pseudomonas aeruginosa PA1] [PA1S_22550]	TADB|AT6313 gi|557708198|ref|AHA20225.1| transcriptional regulator [Pseudomonas aeruginosa PA1] [PA1S_22545]	II	parE	HTH	-
GCA_000790215	JTTV01000005.1 Pseudomonas aeruginosa strain AZPAE14867 AZPAE14867_contig_5, whole genome shotgun sequence	TADB|T6306	TADB|AT6306	0.995	1	11309	11866	10857	11291	chromosome	TADB|T6306 gi|927226969|ref|AHA16352.2| acetyltransferase [Pseudomonas aeruginosa PA1] [PA1S_12730]	TADB|AT6306 gi|557704324|ref|AHA16351.1| AsnC family transcriptional regulator [Pseudomonas aeruginosa PA1] [PA1S_12735]	II	GNAT	lrp	-
GCA_000790215	JTTV01000010.1 Pseudomonas aeruginosa strain AZPAE14867 AZPAE14867_contig_10, whole genome shotgun sequence	TADB|T154	TADB|AT154	0.985694	0.981	129612	128983	130251	129628	chromosome	TADB|T154 gi|15838356|ref|NP_299044.1| hypothetical protein XF1755 [Xylella fastidiosa 9a5c] [XF1755]	TADB|AT154 gi|15838355|ref|NP_299043.1| hypothetical protein XF1754 [Xylella fastidiosa 9a5c] [XF1754]	II	RES	hypothetical protein	-
GCA_000790215	JTTV01000014.1 Pseudomonas aeruginosa strain AZPAE14867 AZPAE14867_contig_14, whole genome shotgun sequence	TADB|T180	TADB|AT180	1	0.987	44681	44403	44905	44681	chromosome	TADB|T180 gi|15595322|ref|NP_248814.1| hypothetical protein PA0124 [Pseudomonas aeruginosa PAO1] [PA0124]	TADB|AT180 gi|15595323|ref|NP_248815.1| hypothetical protein PA0125 [Pseudomonas aeruginosa PAO1] [PA0125]	II	parE	HTH	-
GCA_000790215	JTTV01000016.1 Pseudomonas aeruginosa strain AZPAE14867 AZPAE14867_contig_16, whole genome shotgun sequence	TADB|T5883	TADB|AT336	0.306086	0.364	191529	190909	192056	191667	chromosome	TADB|T5883 gi|194337265|ref|YP_002019059.1| RES domain-containing protein [Pelodictyon phaeoclathratiforme BU-1] [Ppha_2247]	TADB|AT336 gi|159184496|ref|NP_353870.2| conserved hypothetical protein [Agrobacterium fabrum str. C58] [Atu0848]	II	RES	hypothetical protein	-
GCA_000790215	JTTV01000028.1 Pseudomonas aeruginosa strain AZPAE14867 AZPAE14867_contig_28, whole genome shotgun sequence	TADB|T6307	TADB|AT6307	1	0.995	20197	19685	20795	20208	chromosome	TADB|T6307 gi|557704023|ref|AHA16050.1| acetyltransferase [Pseudomonas aeruginosa PA1] [PA1S_14265]	TADB|AT6307 gi|557704022|ref|AHA16049.1| TetR family transcriptional regulator [Pseudomonas aeruginosa PA1] [PA1S_14270]	II	GNAT	tetR	-
GCA_000790215	JTTV01000029.1 Pseudomonas aeruginosa strain AZPAE14867 AZPAE14867_contig_29, whole genome shotgun sequence	TADB|T6314	TADB|AT6314	1	1	92854	91691	93229	92906	chromosome	TADB|T6314 gi|557706171|ref|AHA18198.1| arabinose transporter permease [Pseudomonas aeruginosa PA1] [PA1S_23665]	TADB|AT6314 gi|927227277|ref|AHA18197.2| ArsR family transcriptional regulator [Pseudomonas aeruginosa PA1] [PA1S_23660]	II	AraJ	HTH	-
GCA_000790215	JTTV01000049.1 Pseudomonas aeruginosa strain AZPAE14867 AZPAE14867_contig_49, whole genome shotgun sequence	TADB|T4037	TADB|AT4037	0.717	0.545	135550	135275	135260	134964	chromosome	TADB|T4037 gi|148549397|ref|YP_001269499.1| plasmid maintenance system killer protein [Pseudomonas putida F1] [Pput_4191]	TADB|AT4037 gi|148549398|ref|YP_001269500.1| XRE family plasmid maintenance system antidote protein [Pseudomonas putida F1] [Pput_4192]	II	parE	higA	-
GCA_000790215	JTTV01000069.1 Pseudomonas aeruginosa strain AZPAE14867 AZPAE14867_contig_69, whole genome shotgun sequence	TADB|T6302	TADB|AT6302	1	1	11732	12334	10827	11549	chromosome	TADB|T6302 gi|557705244|ref|AHA17271.1| acyl-homoserine-lactone synthase [Pseudomonas aeruginosa PA1] [PA1S_07935]	TADB|AT6302 gi|927226843|ref|AHA17272.2| LuxR family transcriptional regulator [Pseudomonas aeruginosa PA1] [PA1S_07930]	II	GNAT	LuxR	-
GCA_000790215	JTTV01000074.1 Pseudomonas aeruginosa strain AZPAE14867 AZPAE14867_contig_74, whole genome shotgun sequence	TADB|T5245	TADB|AT5245	0.626358	0.461409	16178	15660	16267	16803	plasmid	TADB|T5245 gi|170742876|ref|YP_001771531.1| N-acetyltransferase GCN5 [Methylobacterium sp. 4-46] [M446_4767]	TADB|AT5245 gi|170742877|ref|YP_001771532.1| XRE family transcriptional regulator [Methylobacterium sp. 4-46] [M446_4768]	II	GNAT	HTH_XRE	-
GCA_000790215	JTTV01000080.1 Pseudomonas aeruginosa strain AZPAE14867 AZPAE14867_contig_80, whole genome shotgun sequence	TADB|T6299	TADB|AT6299	1	1	6419	6862	5907	6338	plasmid	TADB|T6299 gi|557707656|ref|AHA19683.1| acetyltransferase [Pseudomonas aeruginosa PA1] [PA1S_01280]	TADB|AT6299 gi|557707657|ref|AHA19684.1| histidine kinase [Pseudomonas aeruginosa PA1] [PA1S_01285]	II	GNAT	CBS_pair_bac_euk	-
GCA_000790215	JTTV01000086.1 Pseudomonas aeruginosa strain AZPAE14867 AZPAE14867_contig_86, whole genome shotgun sequence	TADB|T1055	TADB|AT1055	0.534828	0.621708	497	637	648	911	virus	TADB|T1055 gi|28867947|ref|NP_790566.1| hypothetical protein PSPTO_0719 [[Pseudomonas syringae] pv. tomato str. DC3000] [PSPTO_0719]	TADB|AT1055 gi|28867948|ref|NP_790567.1| hypothetical protein PSPTO_0720 [[Pseudomonas syringae] pv. tomato str. DC3000] [PSPTO_0720]	II		HTH_XRE	-
GCA_000790245	JTTU01000002.1 Pseudomonas aeruginosa strain AZPAE14868 AZPAE14868_contig_2, whole genome shotgun sequence	TADB|T2265	TADB|AT336	0.342	0.364	237720	238259	237094	237483	chromosome	TADB|T2265 gi|83594554|ref|YP_428306.1| hypothetical protein Rru_A3224 [Rhodospirillum rubrum ATCC 11170] [Rru_A3224]	TADB|AT336 gi|159184496|ref|NP_353870.2| conserved hypothetical protein [Agrobacterium fabrum str. C58] [Atu0848]	II	RES	hypothetical protein	-
GCA_000790245	JTTU01000005.1 Pseudomonas aeruginosa strain AZPAE14868 AZPAE14868_contig_5, whole genome shotgun sequence	TADB|T6307	TADB|AT6307	0.994	1	29405	29917	28807	29394	chromosome	TADB|T6307 gi|557704023|ref|AHA16050.1| acetyltransferase [Pseudomonas aeruginosa PA1] [PA1S_14265]	TADB|AT6307 gi|557704022|ref|AHA16049.1| TetR family transcriptional regulator [Pseudomonas aeruginosa PA1] [PA1S_14270]	II	GNAT	tetR	-
GCA_000790245	JTTU01000006.1 Pseudomonas aeruginosa strain AZPAE14868 AZPAE14868_contig_6, whole genome shotgun sequence	TADB|T6314	TADB|AT6314	1	1	45532	46695	45157	45480	chromosome	TADB|T6314 gi|557706171|ref|AHA18198.1| arabinose transporter permease [Pseudomonas aeruginosa PA1] [PA1S_23665]	TADB|AT6314 gi|927227277|ref|AHA18197.2| ArsR family transcriptional regulator [Pseudomonas aeruginosa PA1] [PA1S_23660]	II	AraJ	HTH	-
GCA_000790245	JTTU01000017.1 Pseudomonas aeruginosa strain AZPAE14868 AZPAE14868_contig_17, whole genome shotgun sequence	TADB|T6302	TADB|AT6302	1	1	8689	8087	9594	8872	chromosome	TADB|T6302 gi|557705244|ref|AHA17271.1| acyl-homoserine-lactone synthase [Pseudomonas aeruginosa PA1] [PA1S_07935]	TADB|AT6302 gi|927226843|ref|AHA17272.2| LuxR family transcriptional regulator [Pseudomonas aeruginosa PA1] [PA1S_07930]	II	GNAT	LuxR	-
GCA_000790245	JTTU01000019.1 Pseudomonas aeruginosa strain AZPAE14868 AZPAE14868_contig_19, whole genome shotgun sequence	TADB|T6304	TADB|AT6304	1	0.996	185511	186059	184729	185442	chromosome	TADB|T6304 gi|557705010|ref|AHA17037.1| ribosomal-protein-serine acetyltransferase [Pseudomonas aeruginosa PA1] [PA1S_09135]	TADB|AT6304 gi|557705011|ref|AHA17038.1| MFS transporter [Pseudomonas aeruginosa PA1] [PA1S_09130]	II	GNAT	phnR	-
GCA_000790245	JTTU01000027.1 Pseudomonas aeruginosa strain AZPAE14868 AZPAE14868_contig_27, whole genome shotgun sequence	TADB|T6305	TADB|AT6305	1	1	81687	82184	80992	81513	chromosome	TADB|T6305 gi|557704448|ref|AHA16475.1| acyl-CoA hydrolase [Pseudomonas aeruginosa PA1] [PA1S_12120]	TADB|AT6305 gi|557704447|ref|AHA16474.1| transcriptional regulator [Pseudomonas aeruginosa PA1] [PA1S_12125]	II	yciA	iscR	-
GCA_000790245	JTTU01000029.1 Pseudomonas aeruginosa strain AZPAE14868 AZPAE14868_contig_29, whole genome shotgun sequence	TADB|T1784	TADB|AT1784	0.631	0.611	30841	31092	31079	31402	chromosome	TADB|T1784 gi|70733033|ref|YP_262806.1| hypothetical protein PFL_5748 [Pseudomonas protegens Pf-5] [PFL_5748]	TADB|AT1784 gi|70733034|ref|YP_262807.1| DNA-binding protein [Pseudomonas protegens Pf-5] [PFL_5749]	II	relE	HTH_XRE	-
GCA_000790245	JTTU01000057.1 Pseudomonas aeruginosa strain AZPAE14868 AZPAE14868_contig_57, whole genome shotgun sequence	TADB|T180	TADB|AT180	0.989	1	17609	17887	17385	17609	chromosome	TADB|T180 gi|15595322|ref|NP_248814.1| hypothetical protein PA0124 [Pseudomonas aeruginosa PAO1] [PA0124]	TADB|AT180 gi|15595323|ref|NP_248815.1| hypothetical protein PA0125 [Pseudomonas aeruginosa PAO1] [PA0125]	II	parE	HTH	-
GCA_000790245	JTTU01000064.1 Pseudomonas aeruginosa strain AZPAE14868 AZPAE14868_contig_64, whole genome shotgun sequence	TADB|T6306	TADB|AT6306	0.897806	1	15856	15353	16308	15874	chromosome	TADB|T6306 gi|927226969|ref|AHA16352.2| acetyltransferase [Pseudomonas aeruginosa PA1] [PA1S_12730]	TADB|AT6306 gi|557704324|ref|AHA16351.1| AsnC family transcriptional regulator [Pseudomonas aeruginosa PA1] [PA1S_12735]	II	GNAT	lrp	-
GCA_000790245	JTTU01000077.1 Pseudomonas aeruginosa strain AZPAE14868 AZPAE14868_contig_77, whole genome shotgun sequence	TADB|T3851	TADB|AT2802	0.388663	0.350907	13594	14061	13472	12915	plasmid	TADB|T3851 gi|146341035|ref|YP_001206083.1| GNAT family acetyltransferase [Bradyrhizobium sp. ORS 278] [BRADO4106]	TADB|AT2802 gi|110641376|ref|YP_669106.1| transcriptional regulator [Escherichia coli 536] [ECP_1194]	II		HTH_XRE	-
GCA_000790245	JTTU01000078.1 Pseudomonas aeruginosa strain AZPAE14868 AZPAE14868_contig_78, whole genome shotgun sequence	TADB|T6299	TADB|AT6299	1	1	12362	12805	11850	12281	chromosome	TADB|T6299 gi|557707656|ref|AHA19683.1| acetyltransferase [Pseudomonas aeruginosa PA1] [PA1S_01280]	TADB|AT6299 gi|557707657|ref|AHA19684.1| histidine kinase [Pseudomonas aeruginosa PA1] [PA1S_01285]	II	GNAT	CBS_pair_bac_euk	-
GCA_000790245	JTTU01000091.1 Pseudomonas aeruginosa strain AZPAE14868 AZPAE14868_contig_92, whole genome shotgun sequence	TADB|T4037	TADB|AT4037	0.707	0.545	17903	18178	18193	18489	plasmid	TADB|T4037 gi|148549397|ref|YP_001269499.1| plasmid maintenance system killer protein [Pseudomonas putida F1] [Pput_4191]	TADB|AT4037 gi|148549398|ref|YP_001269500.1| XRE family plasmid maintenance system antidote protein [Pseudomonas putida F1] [Pput_4192]	II	parE	higA	-
GCA_000790265	JTTT01000001.1 Pseudomonas aeruginosa strain AZPAE14869 AZPAE14869_contig_1, whole genome shotgun sequence	TADB|T3008	TADB|AT3008	0.995	0.996	68390	67806	67736	66885	chromosome	TADB|T3008 gi|116051284|ref|YP_789884.1| hypothetical protein PA14_21710 [Pseudomonas aeruginosa UCBPP-PA14] [PA14_21710]	TADB|AT3008 gi|116051283|ref|YP_789885.1| AraC family transcriptional regulator [Pseudomonas aeruginosa UCBPP-PA14] [PA14_21720]	II	GNAT	araC	-
GCA_000790265	JTTT01000003.1 Pseudomonas aeruginosa strain AZPAE14869 AZPAE14869_contig_3, whole genome shotgun sequence	TADB|T6314	TADB|AT6314	1	1	49192	50355	48817	49140	chromosome	TADB|T6314 gi|557706171|ref|AHA18198.1| arabinose transporter permease [Pseudomonas aeruginosa PA1] [PA1S_23665]	TADB|AT6314 gi|927227277|ref|AHA18197.2| ArsR family transcriptional regulator [Pseudomonas aeruginosa PA1] [PA1S_23660]	II	AraJ	HTH	-
GCA_000790265	JTTT01000006.1 Pseudomonas aeruginosa strain AZPAE14869 AZPAE14869_contig_6, whole genome shotgun sequence	TADB|T4657	TADB|AT181	0.381039	0.989	44611	45243	44116	44400	chromosome	TADB|T4657 gi|158425934|ref|YP_001527226.1| hypothetical protein AZC_4310 [Azorhizobium caulinodans ORS 571] [AZC_4310]	TADB|AT181 gi|15596226|ref|NP_249720.1| hypothetical protein PA1029 [Pseudomonas aeruginosa PAO1] [PA1029]	II	RES	hypothetical protein	-
GCA_000790265	JTTT01000010.1 Pseudomonas aeruginosa strain AZPAE14869 AZPAE14869_contig_10, whole genome shotgun sequence	TADB|T4001	TADB|AT4001	0.487143	0.40875	82691	83248	82338	82673	plasmid	TADB|T4001 gi|148360256|ref|YP_001251463.1| hypothetical protein LPC_2191 [Legionella pneumophila str. Corby] [LPC_2191]	TADB|AT4001 gi|148360257|ref|YP_001251464.1| hypothetical protein LPC_2192 [Legionella pneumophila str. Corby] [LPC_2192]	II	PIN	merR	-
GCA_000790265	JTTT01000013.1 Pseudomonas aeruginosa strain AZPAE14869 AZPAE14869_contig_13, whole genome shotgun sequence	TADB|T6299	TADB|AT6299	1	0.993	78167	77724	78679	78248	chromosome	TADB|T6299 gi|557707656|ref|AHA19683.1| acetyltransferase [Pseudomonas aeruginosa PA1] [PA1S_01280]	TADB|AT6299 gi|557707657|ref|AHA19684.1| histidine kinase [Pseudomonas aeruginosa PA1] [PA1S_01285]	II	GNAT	CBS_pair_bac_euk	-
GCA_000790265	JTTT01000014.1 Pseudomonas aeruginosa strain AZPAE14869 AZPAE14869_contig_14, whole genome shotgun sequence	TADB|T6305	TADB|AT6305	1	1	9915	9418	10609	10088	chromosome	TADB|T6305 gi|557704448|ref|AHA16475.1| acyl-CoA hydrolase [Pseudomonas aeruginosa PA1] [PA1S_12120]	TADB|AT6305 gi|557704447|ref|AHA16474.1| transcriptional regulator [Pseudomonas aeruginosa PA1] [PA1S_12125]	II	yciA	iscR	-
GCA_000790265	JTTT01000018.1 Pseudomonas aeruginosa strain AZPAE14869 AZPAE14869_contig_18, whole genome shotgun sequence	TADB|T6306	TADB|AT6306	0.962	0.986	52152	52709	51700	52134	chromosome	TADB|T6306 gi|927226969|ref|AHA16352.2| acetyltransferase [Pseudomonas aeruginosa PA1] [PA1S_12730]	TADB|AT6306 gi|557704324|ref|AHA16351.1| AsnC family transcriptional regulator [Pseudomonas aeruginosa PA1] [PA1S_12735]	II	GNAT	lrp	-
GCA_000790265	JTTT01000019.1 Pseudomonas aeruginosa strain AZPAE14869 AZPAE14869_contig_19, whole genome shotgun sequence	TADB|T2598	TADB|AT2598	0.701491	0.827	82723	83052	83055	83384	chromosome	TADB|T2598 gi|91781871|ref|YP_557077.1| hypothetical protein Bxe_A3974 [Burkholderia xenovorans LB400] [Bxe_A3974]	TADB|AT2598 gi|91781870|ref|YP_557076.1| XRE family transcriptional regulator [Burkholderia xenovorans LB400] [Bxe_A3975]	II	parE	HTH_XRE	-
GCA_000790265	JTTT01000024.1 Pseudomonas aeruginosa strain AZPAE14869 AZPAE14869_contig_24, whole genome shotgun sequence	TADB|T5245	TADB|AT5245	0.632324	0.455782	11717	12235	11628	11092	plasmid	TADB|T5245 gi|170742876|ref|YP_001771531.1| N-acetyltransferase GCN5 [Methylobacterium sp. 4-46] [M446_4767]	TADB|AT5245 gi|170742877|ref|YP_001771532.1| XRE family transcriptional regulator [Methylobacterium sp. 4-46] [M446_4768]	II	GNAT	HTH_XRE	-
GCA_000790265	JTTT01000046.1 Pseudomonas aeruginosa strain AZPAE14869 AZPAE14869_contig_46, whole genome shotgun sequence	TADB|T4037	TADB|AT4037	0.707	0.545	4783	4508	4493	4197	plasmid	TADB|T4037 gi|148549397|ref|YP_001269499.1| plasmid maintenance system killer protein [Pseudomonas putida F1] [Pput_4191]	TADB|AT4037 gi|148549398|ref|YP_001269500.1| XRE family plasmid maintenance system antidote protein [Pseudomonas putida F1] [Pput_4192]	II	parE	higA	-
GCA_000790265	JTTT01000047.1 Pseudomonas aeruginosa strain AZPAE14869 AZPAE14869_contig_47, whole genome shotgun sequence	TADB|T6302	TADB|AT6302	0.995	0.448	8672	8070	9179	8856	chromosome	TADB|T6302 gi|557705244|ref|AHA17271.1| acyl-homoserine-lactone synthase [Pseudomonas aeruginosa PA1] [PA1S_07935]	TADB|AT6302 gi|927226843|ref|AHA17272.2| LuxR family transcriptional regulator [Pseudomonas aeruginosa PA1] [PA1S_07930]	II	GNAT	LuxR	-
GCA_000790265	JTTT01000051.1 Pseudomonas aeruginosa strain AZPAE14869 AZPAE14869_contig_51, whole genome shotgun sequence	TADB|T180	TADB|AT180	1	0.987	90564	90286	90788	90564	chromosome	TADB|T180 gi|15595322|ref|NP_248814.1| hypothetical protein PA0124 [Pseudomonas aeruginosa PAO1] [PA0124]	TADB|AT180 gi|15595323|ref|NP_248815.1| hypothetical protein PA0125 [Pseudomonas aeruginosa PAO1] [PA0125]	II	parE	HTH	-
GCA_000790265	JTTT01000058.1 Pseudomonas aeruginosa strain AZPAE14869 AZPAE14869_contig_58, whole genome shotgun sequence	TADB|T6301	TADB|AT6301	0.99	1	39116	38826	38805	38470	chromosome	TADB|T6301 gi|927226796|ref|ALD83995.1| ADP-ribosyl-(dinitrogen reductase) hydrolase [Pseudomonas aeruginosa PA1] [PA1S_06870]	TADB|AT6301 gi|927226795|ref|ALD83994.1| hypothetical protein PA1S_06865 [Pseudomonas aeruginosa PA1] [PA1S_06865]	II		hypothetical protein	-
GCA_000790265	JTTT01000076.1 Pseudomonas aeruginosa strain AZPAE14869 AZPAE14869_contig_76, whole genome shotgun sequence	TADB|T1938	TADB|AT1938	0.543	0.816915	6855	7196	6594	6836	chromosome	TADB|T1938 gi|71725236|ref|YP_272205.1| RelE/ParE family plasmid stabilization system protein (plasmid) [Pseudomonas syringae pv. phaseolicola 1448A] [PSPPH_A0095]	TADB|AT1938 gi|71725197|ref|YP_272204.1| prevent-host-death family protein (plasmid) [Pseudomonas syringae pv. phaseolicola 1448A] [PSPPH_A0094]	II	parE	Phd	-
GCA_000790265	JTTT01000079.1 Pseudomonas aeruginosa strain AZPAE14869 AZPAE14869_contig_79, whole genome shotgun sequence	TADB|T6307	TADB|AT6307	1	0.995	52351	52863	51753	52340	chromosome	TADB|T6307 gi|557704023|ref|AHA16050.1| acetyltransferase [Pseudomonas aeruginosa PA1] [PA1S_14265]	TADB|AT6307 gi|557704022|ref|AHA16049.1| TetR family transcriptional regulator [Pseudomonas aeruginosa PA1] [PA1S_14270]	II	GNAT	tetR	-
GCA_000790265	JTTT01000085.1 Pseudomonas aeruginosa strain AZPAE14869 AZPAE14869_contig_85, whole genome shotgun sequence	TADB|T6230	TADB|AT3012	0.566337	0.978	4245	2749	2193	1924	plasmid	TADB|T6230 gi|241662303|ref|YP_002980663.1| hypothetical protein Rpic12D_0690 [Ralstonia pickettii 12D] [Rpic12D_0690]	TADB|AT3012 gi|116052676|ref|YP_792992.1| hypothetical protein PA14_60040 [Pseudomonas aeruginosa UCBPP-PA14] [PA14_60040]	II	TraG	parD	-
GCA_000790285	JTNA01000004.1 Pseudomonas aeruginosa strain AZPAE15046 AZPAE15046_contig_4, whole genome shotgun sequence	TADB|T6302	TADB|AT6302	0.995	1	477585	478187	476680	477402	chromosome	TADB|T6302 gi|557705244|ref|AHA17271.1| acyl-homoserine-lactone synthase [Pseudomonas aeruginosa PA1] [PA1S_07935]	TADB|AT6302 gi|927226843|ref|AHA17272.2| LuxR family transcriptional regulator [Pseudomonas aeruginosa PA1] [PA1S_07930]	II	GNAT	LuxR	-
GCA_000790285	JTNA01000006.1 Pseudomonas aeruginosa strain AZPAE15046 AZPAE15046_contig_6, whole genome shotgun sequence	TADB|T6314	TADB|AT6314	1	1	43434	44597	43059	43382	chromosome	TADB|T6314 gi|557706171|ref|AHA18198.1| arabinose transporter permease [Pseudomonas aeruginosa PA1] [PA1S_23665]	TADB|AT6314 gi|927227277|ref|AHA18197.2| ArsR family transcriptional regulator [Pseudomonas aeruginosa PA1] [PA1S_23660]	II	AraJ	HTH	-
GCA_000790285	JTNA01000009.1 Pseudomonas aeruginosa strain AZPAE15046 AZPAE15046_contig_9, whole genome shotgun sequence	TADB|T5883	TADB|AT336	0.31168	0.364	268774	268154	269301	268912	chromosome	TADB|T5883 gi|194337265|ref|YP_002019059.1| RES domain-containing protein [Pelodictyon phaeoclathratiforme BU-1] [Ppha_2247]	TADB|AT336 gi|159184496|ref|NP_353870.2| conserved hypothetical protein [Agrobacterium fabrum str. C58] [Atu0848]	II	RES	hypothetical protein	-
GCA_000790285	JTNA01000010.1 Pseudomonas aeruginosa strain AZPAE15046 AZPAE15046_contig_10, whole genome shotgun sequence	TADB|T6306	TADB|AT6306	0.995	1	96575	96018	97027	96593	chromosome	TADB|T6306 gi|927226969|ref|AHA16352.2| acetyltransferase [Pseudomonas aeruginosa PA1] [PA1S_12730]	TADB|AT6306 gi|557704324|ref|AHA16351.1| AsnC family transcriptional regulator [Pseudomonas aeruginosa PA1] [PA1S_12735]	II	GNAT	lrp	-
GCA_000790285	JTNA01000014.1 Pseudomonas aeruginosa strain AZPAE15046 AZPAE15046_contig_14, whole genome shotgun sequence	TADB|T6313	TADB|AT6313	0.967	0.972	101671	102033	102029	102349	chromosome	TADB|T6313 gi|927227262|ref|ALD84158.1| addiction module toxin RelE [Pseudomonas aeruginosa PA1] [PA1S_22550]	TADB|AT6313 gi|557708198|ref|AHA20225.1| transcriptional regulator [Pseudomonas aeruginosa PA1] [PA1S_22545]	II	parE	HTH	-
GCA_000790285	JTNA01000015.1 Pseudomonas aeruginosa strain AZPAE15046 AZPAE15046_contig_15, whole genome shotgun sequence	TADB|T6305	TADB|AT6305	1	0.994	40322	39825	41017	40496	chromosome	TADB|T6305 gi|557704448|ref|AHA16475.1| acyl-CoA hydrolase [Pseudomonas aeruginosa PA1] [PA1S_12120]	TADB|AT6305 gi|557704447|ref|AHA16474.1| transcriptional regulator [Pseudomonas aeruginosa PA1] [PA1S_12125]	II	yciA	iscR	-
GCA_000790285	JTNA01000019.1 Pseudomonas aeruginosa strain AZPAE15046 AZPAE15046_contig_19, whole genome shotgun sequence	TADB|T6299	TADB|AT6299	1	1	54973	54530	55485	55054	chromosome	TADB|T6299 gi|557707656|ref|AHA19683.1| acetyltransferase [Pseudomonas aeruginosa PA1] [PA1S_01280]	TADB|AT6299 gi|557707657|ref|AHA19684.1| histidine kinase [Pseudomonas aeruginosa PA1] [PA1S_01285]	II	GNAT	CBS_pair_bac_euk	-
GCA_000790285	JTNA01000027.1 Pseudomonas aeruginosa strain AZPAE15046 AZPAE15046_contig_27, whole genome shotgun sequence	TADB|T6307	TADB|AT6307	1	1	105741	106253	105143	105730	chromosome	TADB|T6307 gi|557704023|ref|AHA16050.1| acetyltransferase [Pseudomonas aeruginosa PA1] [PA1S_14265]	TADB|AT6307 gi|557704022|ref|AHA16049.1| TetR family transcriptional regulator [Pseudomonas aeruginosa PA1] [PA1S_14270]	II	GNAT	tetR	-
GCA_000790285	JTNA01000030.1 Pseudomonas aeruginosa strain AZPAE15046 AZPAE15046_contig_30, whole genome shotgun sequence	TADB|T183	TADB|AT183	1	0.986	82814	82230	82160	81315	chromosome	TADB|T183 gi|15598466|ref|NP_251960.1| hypothetical protein PA3270 [Pseudomonas aeruginosa PAO1] [PA3270]	TADB|AT183 gi|15598465|ref|NP_251959.1| transcriptional regulator [Pseudomonas aeruginosa PAO1] [PA3269]	II	GNAT	araC	-
GCA_000790285	JTNA01000033.1 Pseudomonas aeruginosa strain AZPAE15046 AZPAE15046_contig_33, whole genome shotgun sequence	TADB|T5245	TADB|AT5245	0.632324	0.461409	18585	18067	18674	19210	chromosome	TADB|T5245 gi|170742876|ref|YP_001771531.1| N-acetyltransferase GCN5 [Methylobacterium sp. 4-46] [M446_4767]	TADB|AT5245 gi|170742877|ref|YP_001771532.1| XRE family transcriptional regulator [Methylobacterium sp. 4-46] [M446_4768]	II	GNAT	HTH_XRE	-
GCA_000790285	JTNA01000044.1 Pseudomonas aeruginosa strain AZPAE15046 AZPAE15046_contig_44, whole genome shotgun sequence	TADB|T180	TADB|AT180	1	1	44483	44205	44707	44483	chromosome	TADB|T180 gi|15595322|ref|NP_248814.1| hypothetical protein PA0124 [Pseudomonas aeruginosa PAO1] [PA0124]	TADB|AT180 gi|15595323|ref|NP_248815.1| hypothetical protein PA0125 [Pseudomonas aeruginosa PAO1] [PA0125]	II	parE	HTH	-
GCA_000790285	JTNA01000048.1 Pseudomonas aeruginosa strain AZPAE15046 AZPAE15046_contig_48, whole genome shotgun sequence	TADB|T4037	TADB|AT4037	0.707	0.545	17562	17837	17852	18148	plasmid	TADB|T4037 gi|148549397|ref|YP_001269499.1| plasmid maintenance system killer protein [Pseudomonas putida F1] [Pput_4191]	TADB|AT4037 gi|148549398|ref|YP_001269500.1| XRE family plasmid maintenance system antidote protein [Pseudomonas putida F1] [Pput_4192]	II	parE	higA	-
GCA_000790305	JTTS01000002.1 Pseudomonas aeruginosa strain AZPAE14870 AZPAE14870_contig_2, whole genome shotgun sequence	TADB|T6314	TADB|AT6314	1	1	218940	217777	219315	218992	chromosome	TADB|T6314 gi|557706171|ref|AHA18198.1| arabinose transporter permease [Pseudomonas aeruginosa PA1] [PA1S_23665]	TADB|AT6314 gi|927227277|ref|AHA18197.2| ArsR family transcriptional regulator [Pseudomonas aeruginosa PA1] [PA1S_23660]	II	AraJ	HTH	-
GCA_000790305	JTTS01000003.1 Pseudomonas aeruginosa strain AZPAE14870 AZPAE14870_contig_3, whole genome shotgun sequence	TADB|T2650	TADB|AT2650	1	1	192451	193023	191984	192451	chromosome	TADB|T2650 gi|94311279|ref|YP_584489.1| hypothetical protein Rmet_2343 [Cupriavidus metallidurans CH34] [Rmet_2343]	TADB|AT2650 gi|94311280|ref|YP_584490.1| putative excisionase [Cupriavidus metallidurans CH34] [Rmet_2344]	II	PIN	excisionase	-
GCA_000790305	JTTS01000007.1 Pseudomonas aeruginosa strain AZPAE14870 AZPAE14870_contig_7, whole genome shotgun sequence	TADB|T6306	TADB|AT6306	0.962	0.993	108143	108700	107691	108125	chromosome	TADB|T6306 gi|927226969|ref|AHA16352.2| acetyltransferase [Pseudomonas aeruginosa PA1] [PA1S_12730]	TADB|AT6306 gi|557704324|ref|AHA16351.1| AsnC family transcriptional regulator [Pseudomonas aeruginosa PA1] [PA1S_12735]	II	GNAT	lrp	-
GCA_000790305	JTTS01000008.1 Pseudomonas aeruginosa strain AZPAE14870 AZPAE14870_contig_8, whole genome shotgun sequence	TADB|T4037	TADB|AT4037	0.717	0.545	215228	214953	214938	214642	chromosome	TADB|T4037 gi|148549397|ref|YP_001269499.1| plasmid maintenance system killer protein [Pseudomonas putida F1] [Pput_4191]	TADB|AT4037 gi|148549398|ref|YP_001269500.1| XRE family plasmid maintenance system antidote protein [Pseudomonas putida F1] [Pput_4192]	II	parE	higA	-
GCA_000790305	JTTS01000009.1 Pseudomonas aeruginosa strain AZPAE14870 AZPAE14870_contig_9, whole genome shotgun sequence	TADB|T6305	TADB|AT6305	1	0.994	30044	29547	30739	30218	chromosome	TADB|T6305 gi|557704448|ref|AHA16475.1| acyl-CoA hydrolase [Pseudomonas aeruginosa PA1] [PA1S_12120]	TADB|AT6305 gi|557704447|ref|AHA16474.1| transcriptional regulator [Pseudomonas aeruginosa PA1] [PA1S_12125]	II	yciA	iscR	-
GCA_000790305	JTTS01000015.1 Pseudomonas aeruginosa strain AZPAE14870 AZPAE14870_contig_15, whole genome shotgun sequence	TADB|T6307	TADB|AT6307	1	0.995	66002	66514	65404	65991	chromosome	TADB|T6307 gi|557704023|ref|AHA16050.1| acetyltransferase [Pseudomonas aeruginosa PA1] [PA1S_14265]	TADB|AT6307 gi|557704022|ref|AHA16049.1| TetR family transcriptional regulator [Pseudomonas aeruginosa PA1] [PA1S_14270]	II	GNAT	tetR	-
GCA_000790305	JTTS01000018.1 Pseudomonas aeruginosa strain AZPAE14870 AZPAE14870_contig_18, whole genome shotgun sequence	TADB|T5245	TADB|AT5245	0.632324	0.455782	150365	150883	150276	149740	chromosome	TADB|T5245 gi|170742876|ref|YP_001771531.1| N-acetyltransferase GCN5 [Methylobacterium sp. 4-46] [M446_4767]	TADB|AT5245 gi|170742877|ref|YP_001771532.1| XRE family transcriptional regulator [Methylobacterium sp. 4-46] [M446_4768]	II	GNAT	HTH_XRE	-
GCA_000790305	JTTS01000023.1 Pseudomonas aeruginosa strain AZPAE14870 AZPAE14870_contig_23, whole genome shotgun sequence	TADB|T1059	TADB|AT1059	0.89	0.898481	66159	66566	65920	66153	plasmid	TADB|T1059 gi|28868274|ref|NP_790893.1| hypothetical protein PSPTO_1057 [[Pseudomonas syringae] pv. tomato str. DC3000] [PSPTO_1057]	TADB|AT1059 gi|28868275|ref|NP_790894.1| hypothetical protein PSPTO_1058 [[Pseudomonas syringae] pv. tomato str. DC3000] [PSPTO_1058]	II		RHH	-
GCA_000790305	JTTS01000024.1 Pseudomonas aeruginosa strain AZPAE14870 AZPAE14870_contig_24, whole genome shotgun sequence	TADB|T6302	TADB|AT6302	0.995	0.937544	14341	13739	15248	14565	chromosome	TADB|T6302 gi|557705244|ref|AHA17271.1| acyl-homoserine-lactone synthase [Pseudomonas aeruginosa PA1] [PA1S_07935]	TADB|AT6302 gi|927226843|ref|AHA17272.2| LuxR family transcriptional regulator [Pseudomonas aeruginosa PA1] [PA1S_07930]	II	GNAT	LuxR	-
GCA_000790305	JTTS01000026.1 Pseudomonas aeruginosa strain AZPAE14870 AZPAE14870_contig_26, whole genome shotgun sequence	TADB|T6230	TADB|AT6230	0.857299	0.555368	93686	95197	93350	93667	chromosome	TADB|T6230 gi|241662303|ref|YP_002980663.1| hypothetical protein Rpic12D_0690 [Ralstonia pickettii 12D] [Rpic12D_0690]	TADB|AT6230 gi|241662302|ref|YP_002980662.1| hypothetical protein Rpic12D_0689 [Ralstonia pickettii 12D] [Rpic12D_0689]	II	TraG	hypothetical protein	-
GCA_000790305	JTTS01000027.1 Pseudomonas aeruginosa strain AZPAE14870 AZPAE14870_contig_27, whole genome shotgun sequence	TADB|T6304	TADB|AT6304	0.978	0.996	51276	51824	50494	51207	chromosome	TADB|T6304 gi|557705010|ref|AHA17037.1| ribosomal-protein-serine acetyltransferase [Pseudomonas aeruginosa PA1] [PA1S_09135]	TADB|AT6304 gi|557705011|ref|AHA17038.1| MFS transporter [Pseudomonas aeruginosa PA1] [PA1S_09130]	II	GNAT	phnR	-
GCA_000790305	JTTS01000028.1 Pseudomonas aeruginosa strain AZPAE14870 AZPAE14870_contig_28, whole genome shotgun sequence	TADB|T4657	TADB|AT181	0.381039	0.989	70908	71540	70414	70698	chromosome	TADB|T4657 gi|158425934|ref|YP_001527226.1| hypothetical protein AZC_4310 [Azorhizobium caulinodans ORS 571] [AZC_4310]	TADB|AT181 gi|15596226|ref|NP_249720.1| hypothetical protein PA1029 [Pseudomonas aeruginosa PAO1] [PA1029]	II	RES	hypothetical protein	-
GCA_000790305	JTTS01000031.1 Pseudomonas aeruginosa strain AZPAE14870 AZPAE14870_contig_31, whole genome shotgun sequence	TADB|T6299	TADB|AT6299	0.993	0.993	38786	39229	38274	38705	chromosome	TADB|T6299 gi|557707656|ref|AHA19683.1| acetyltransferase [Pseudomonas aeruginosa PA1] [PA1S_01280]	TADB|AT6299 gi|557707657|ref|AHA19684.1| histidine kinase [Pseudomonas aeruginosa PA1] [PA1S_01285]	II	GNAT	CBS_pair_bac_euk	-
GCA_000790305	JTTS01000046.1 Pseudomonas aeruginosa strain AZPAE14870 AZPAE14870_contig_46, whole genome shotgun sequence	TADB|T180	TADB|AT180	1	0.987	96666	96388	96890	96666	chromosome	TADB|T180 gi|15595322|ref|NP_248814.1| hypothetical protein PA0124 [Pseudomonas aeruginosa PAO1] [PA0124]	TADB|AT180 gi|15595323|ref|NP_248815.1| hypothetical protein PA0125 [Pseudomonas aeruginosa PAO1] [PA0125]	II	parE	HTH	-
GCA_000790305	JTTS01000068.1 Pseudomonas aeruginosa strain AZPAE14870 AZPAE14870_contig_68, whole genome shotgun sequence	TADB|T6316	TADB|AT6316	0.973	0.974	1946	1614	2179	1946	chromosome	TADB|T6316 gi|557706624|ref|AHA18651.1| plasmid stabilization protein [Pseudomonas aeruginosa PA1] [PA1S_26100]	TADB|AT6316 gi|927227338|ref|AHA18650.2| addiction module antitoxin [Pseudomonas aeruginosa PA1] [PA1S_26095]	II	parE	RHH	-
GCA_000790325	JTTR01000002.1 Pseudomonas aeruginosa strain AZPAE14871 AZPAE14871_contig_2, whole genome shotgun sequence	TADB|T6306	TADB|AT6306	1	1	133848	134405	133396	133830	chromosome	TADB|T6306 gi|927226969|ref|AHA16352.2| acetyltransferase [Pseudomonas aeruginosa PA1] [PA1S_12730]	TADB|AT6306 gi|557704324|ref|AHA16351.1| AsnC family transcriptional regulator [Pseudomonas aeruginosa PA1] [PA1S_12735]	II	GNAT	lrp	-
GCA_000790325	JTTR01000003.1 Pseudomonas aeruginosa strain AZPAE14871 AZPAE14871_contig_3, whole genome shotgun sequence	TADB|T3008	TADB|AT3008	1	0.996	82770	82186	82116	81265	chromosome	TADB|T3008 gi|116051284|ref|YP_789884.1| hypothetical protein PA14_21710 [Pseudomonas aeruginosa UCBPP-PA14] [PA14_21710]	TADB|AT3008 gi|116051283|ref|YP_789885.1| AraC family transcriptional regulator [Pseudomonas aeruginosa UCBPP-PA14] [PA14_21720]	II	GNAT	araC	-
GCA_000790325	JTTR01000005.1 Pseudomonas aeruginosa strain AZPAE14871 AZPAE14871_contig_5, whole genome shotgun sequence	TADB|T6314	TADB|AT6314	1	1	187030	185867	187405	187082	chromosome	TADB|T6314 gi|557706171|ref|AHA18198.1| arabinose transporter permease [Pseudomonas aeruginosa PA1] [PA1S_23665]	TADB|AT6314 gi|927227277|ref|AHA18197.2| ArsR family transcriptional regulator [Pseudomonas aeruginosa PA1] [PA1S_23660]	II	AraJ	HTH	-
GCA_000790325	JTTR01000015.1 Pseudomonas aeruginosa strain AZPAE14871 AZPAE14871_contig_15, whole genome shotgun sequence	TADB|T2265	TADB|AT336	0.342	0.364	191424	191963	190798	191187	chromosome	TADB|T2265 gi|83594554|ref|YP_428306.1| hypothetical protein Rru_A3224 [Rhodospirillum rubrum ATCC 11170] [Rru_A3224]	TADB|AT336 gi|159184496|ref|NP_353870.2| conserved hypothetical protein [Agrobacterium fabrum str. C58] [Atu0848]	II	RES	hypothetical protein	-
GCA_000790325	JTTR01000021.1 Pseudomonas aeruginosa strain AZPAE14871 AZPAE14871_contig_21, whole genome shotgun sequence	TADB|T1938	TADB|AT1938	0.543	0.805061	8870	9211	8609	8851	chromosome	TADB|T1938 gi|71725236|ref|YP_272205.1| RelE/ParE family plasmid stabilization system protein (plasmid) [Pseudomonas syringae pv. phaseolicola 1448A] [PSPPH_A0095]	TADB|AT1938 gi|71725197|ref|YP_272204.1| prevent-host-death family protein (plasmid) [Pseudomonas syringae pv. phaseolicola 1448A] [PSPPH_A0094]	II	parE	Phd	-
GCA_000790325	JTTR01000022.1 Pseudomonas aeruginosa strain AZPAE14871 AZPAE14871_contig_22, whole genome shotgun sequence	TADB|T4037	TADB|AT4037	0.707	0.545	53211	52936	52921	52625	chromosome	TADB|T4037 gi|148549397|ref|YP_001269499.1| plasmid maintenance system killer protein [Pseudomonas putida F1] [Pput_4191]	TADB|AT4037 gi|148549398|ref|YP_001269500.1| XRE family plasmid maintenance system antidote protein [Pseudomonas putida F1] [Pput_4192]	II	parE	higA	-
GCA_000790325	JTTR01000028.1 Pseudomonas aeruginosa strain AZPAE14871 AZPAE14871_contig_28, whole genome shotgun sequence	TADB|T180	TADB|AT180	0.989	0.987	41824	41546	42048	41824	chromosome	TADB|T180 gi|15595322|ref|NP_248814.1| hypothetical protein PA0124 [Pseudomonas aeruginosa PAO1] [PA0124]	TADB|AT180 gi|15595323|ref|NP_248815.1| hypothetical protein PA0125 [Pseudomonas aeruginosa PAO1] [PA0125]	II	parE	HTH	-
GCA_000790325	JTTR01000036.1 Pseudomonas aeruginosa strain AZPAE14871 AZPAE14871_contig_36, whole genome shotgun sequence	TADB|T6305	TADB|AT6305	1	1	41029	40532	41724	41203	chromosome	TADB|T6305 gi|557704448|ref|AHA16475.1| acyl-CoA hydrolase [Pseudomonas aeruginosa PA1] [PA1S_12120]	TADB|AT6305 gi|557704447|ref|AHA16474.1| transcriptional regulator [Pseudomonas aeruginosa PA1] [PA1S_12125]	II	yciA	iscR	-
GCA_000790325	JTTR01000043.1 Pseudomonas aeruginosa strain AZPAE14871 AZPAE14871_contig_43, whole genome shotgun sequence	TADB|T4636	TADB|AT1386	0.551	0.336345	31737	31444	31746	31438	plasmid	TADB|T4636 gi|158338325|ref|YP_001519502.1| addiction module toxin [Acaryochloris marina MBIC11017] [AM1_5221]	TADB|AT1386 gi|46446630|ref|YP_007995.1| hypothetical protein pc0996 [Candidatus Protochlamydia amoebophila UWE25] [pc0996]	II	parE	parE	-
GCA_000790325	JTTR01000048.1 Pseudomonas aeruginosa strain AZPAE14871 AZPAE14871_contig_48, whole genome shotgun sequence	TADB|T6302	TADB|AT6302	1	1	8685	8083	9590	8868	chromosome	TADB|T6302 gi|557705244|ref|AHA17271.1| acyl-homoserine-lactone synthase [Pseudomonas aeruginosa PA1] [PA1S_07935]	TADB|AT6302 gi|927226843|ref|AHA17272.2| LuxR family transcriptional regulator [Pseudomonas aeruginosa PA1] [PA1S_07930]	II	GNAT	LuxR	-
GCA_000790325	JTTR01000059.1 Pseudomonas aeruginosa strain AZPAE14871 AZPAE14871_contig_59, whole genome shotgun sequence	TADB|T6299	TADB|AT6299	0.98	1	47306	46863	47818	47387	chromosome	TADB|T6299 gi|557707656|ref|AHA19683.1| acetyltransferase [Pseudomonas aeruginosa PA1] [PA1S_01280]	TADB|AT6299 gi|557707657|ref|AHA19684.1| histidine kinase [Pseudomonas aeruginosa PA1] [PA1S_01285]	II	GNAT	CBS_pair_bac_euk	-
GCA_000790325	JTTR01000073.1 Pseudomonas aeruginosa strain AZPAE14871 AZPAE14871_contig_73, whole genome shotgun sequence	TADB|T3451	TADB|AT3451	0.560579	0.723	8541	8774	8137	8385	plasmid	TADB|T3451 gi|121610878|ref|YP_998685.1| hypothetical protein Veis_3960 [Verminephrobacter eiseniae EF01-2] [Veis_3960]	TADB|AT3451 gi|121610879|ref|YP_998686.1| hypothetical protein Veis_3961 [Verminephrobacter eiseniae EF01-2] [Veis_3961]	II	PIN	prlF	-
GCA_000790325	JTTR01000099.1 Pseudomonas aeruginosa strain AZPAE14871 AZPAE14871_contig_99, whole genome shotgun sequence	TADB|T2584	TADB|AT1735	0.543646	0.734714	7566	7228	7205	7095	plasmid	TADB|T2584 gi|91788372|ref|YP_549324.1| hypothetical protein Bpro_2509 [Polaromonas sp. JS666] [Bpro_2509]	TADB|AT1735 gi|10956746|ref|NP_061691.1| hypothetical protein XFa0035, partial (plasmid) [Xylella fastidiosa 9a5c] [XFa0035]	II	parE	HTH_XRE	-
GCA_000790325	JTTR01000100.1 Pseudomonas aeruginosa strain AZPAE14871 AZPAE14871_contig_100, whole genome shotgun sequence	TADB|T5245	TADB|AT5245	0.632324	0.455782	15461	14943	15550	16086	plasmid	TADB|T5245 gi|170742876|ref|YP_001771531.1| N-acetyltransferase GCN5 [Methylobacterium sp. 4-46] [M446_4767]	TADB|AT5245 gi|170742877|ref|YP_001771532.1| XRE family transcriptional regulator [Methylobacterium sp. 4-46] [M446_4768]	II	GNAT	HTH_XRE	-
GCA_000790325	JTTR01000114.1 Pseudomonas aeruginosa strain AZPAE14871 AZPAE14871_contig_114, whole genome shotgun sequence	TADB|T6313	TADB|AT6313	0.992	0.981	953	591	595	275	plasmid	TADB|T6313 gi|927227262|ref|ALD84158.1| addiction module toxin RelE [Pseudomonas aeruginosa PA1] [PA1S_22550]	TADB|AT6313 gi|557708198|ref|AHA20225.1| transcriptional regulator [Pseudomonas aeruginosa PA1] [PA1S_22545]	II	parE	HTH	-
GCA_000790325	JTTR01000117.1 Pseudomonas aeruginosa strain AZPAE14871 AZPAE14871_contig_117, whole genome shotgun sequence	TADB|T1059	TADB|AT1059	0.89	0.898481	315	722	76	309	plasmid	TADB|T1059 gi|28868274|ref|NP_790893.1| hypothetical protein PSPTO_1057 [[Pseudomonas syringae] pv. tomato str. DC3000] [PSPTO_1057]	TADB|AT1059 gi|28868275|ref|NP_790894.1| hypothetical protein PSPTO_1058 [[Pseudomonas syringae] pv. tomato str. DC3000] [PSPTO_1058]	II		RHH	-
GCA_000790325	JTTR01000123.1 Pseudomonas aeruginosa strain AZPAE14871 AZPAE14871_contig_123, whole genome shotgun sequence	TADB|T6307	TADB|AT6307	1	1	14961	15473	14363	14950	plasmid	TADB|T6307 gi|557704023|ref|AHA16050.1| acetyltransferase [Pseudomonas aeruginosa PA1] [PA1S_14265]	TADB|AT6307 gi|557704022|ref|AHA16049.1| TetR family transcriptional regulator [Pseudomonas aeruginosa PA1] [PA1S_14270]	II	GNAT	tetR	-
GCA_000790325	JTTR01000162.1 Pseudomonas aeruginosa strain AZPAE14871 AZPAE14871_contig_162, whole genome shotgun sequence	TADB|T690	TADB|AT228	0.259212	0.340091	5862	6191	5586	5765	plasmid	TADB|T690 gi|27365828|ref|NP_761356.1| Plasmid stabilization element ParE [Vibrio vulnificus CMCP6] [VV1_2525]	TADB|AT228 gi|16125127|ref|NP_419691.1| hypothetical protein CC_0874 [Caulobacter crescentus CB15] [CC_0874]	II	parE	parD	-
GCA_000790325	JTTR01000167.1 Pseudomonas aeruginosa strain AZPAE14871 AZPAE14871_contig_167, whole genome shotgun sequence	TADB|T3667	TADB|AT3505	0.548175	0.382439	4467	4964	4093	4452	plasmid	TADB|T3667 gi|134291482|ref|YP_001115251.1| hypothetical protein Bcep1808_6074 [Burkholderia vietnamiensis G4] [Bcep1808_6074]	TADB|AT3505 gi|124267524|ref|YP_001021528.1| hypothetical protein Mpe_A2337 [Methylibium petroleiphilum PM1] [Mpe_A2337]	II	RES	hypothetical protein	-
GCA_000790345	JTNH01000001.1 Pseudomonas aeruginosa strain AZPAE15039 AZPAE15039_contig_1, whole genome shotgun sequence	TADB|T6314	TADB|AT6314	1	1	214072	212909	214447	214124	chromosome	TADB|T6314 gi|557706171|ref|AHA18198.1| arabinose transporter permease [Pseudomonas aeruginosa PA1] [PA1S_23665]	TADB|AT6314 gi|927227277|ref|AHA18197.2| ArsR family transcriptional regulator [Pseudomonas aeruginosa PA1] [PA1S_23660]	II	AraJ	HTH	-
GCA_000790345	JTNH01000005.1 Pseudomonas aeruginosa strain AZPAE15039 AZPAE15039_contig_5, whole genome shotgun sequence	TADB|T6305	TADB|AT6305	1	1	117970	117473	118665	118144	chromosome	TADB|T6305 gi|557704448|ref|AHA16475.1| acyl-CoA hydrolase [Pseudomonas aeruginosa PA1] [PA1S_12120]	TADB|AT6305 gi|557704447|ref|AHA16474.1| transcriptional regulator [Pseudomonas aeruginosa PA1] [PA1S_12125]	II	yciA	iscR	-
GCA_000790345	JTNH01000007.1 Pseudomonas aeruginosa strain AZPAE15039 AZPAE15039_contig_7, whole genome shotgun sequence	TADB|T1941	TADB|AT1941	0.768	0.776	166253	166549	166537	166830	chromosome	TADB|T1941 gi|71725278|ref|YP_272261.1| hypothetical protein PSPPH_B0006 (plasmid) [Pseudomonas syringae pv. phaseolicola 1448A] [PSPPH_B0006]	TADB|AT1941 gi|71725300|ref|YP_272260.1| Cro/CI family transcriptional regulator (plasmid) [Pseudomonas syringae pv. phaseolicola 1448A] [PSPPH_B0005]	II	parE	HTH_XRE	-
GCA_000790345	JTNH01000010.1 Pseudomonas aeruginosa strain AZPAE15039 AZPAE15039_contig_10, whole genome shotgun sequence	TADB|T4657	TADB|AT181	0.381039	0.989	51865	52497	51371	51655	chromosome	TADB|T4657 gi|158425934|ref|YP_001527226.1| hypothetical protein AZC_4310 [Azorhizobium caulinodans ORS 571] [AZC_4310]	TADB|AT181 gi|15596226|ref|NP_249720.1| hypothetical protein PA1029 [Pseudomonas aeruginosa PAO1] [PA1029]	II	RES	hypothetical protein	-
GCA_000790345	JTNH01000014.1 Pseudomonas aeruginosa strain AZPAE15039 AZPAE15039_contig_14, whole genome shotgun sequence	TADB|T6302	TADB|AT6302	0.995	0.996	10935	11537	10029	10751	chromosome	TADB|T6302 gi|557705244|ref|AHA17271.1| acyl-homoserine-lactone synthase [Pseudomonas aeruginosa PA1] [PA1S_07935]	TADB|AT6302 gi|927226843|ref|AHA17272.2| LuxR family transcriptional regulator [Pseudomonas aeruginosa PA1] [PA1S_07930]	II	GNAT	LuxR	-
GCA_000790345	JTNH01000017.1 Pseudomonas aeruginosa strain AZPAE15039 AZPAE15039_contig_17, whole genome shotgun sequence	TADB|T1059	TADB|AT1059	0.89	0.898481	55119	55526	54880	55113	chromosome	TADB|T1059 gi|28868274|ref|NP_790893.1| hypothetical protein PSPTO_1057 [[Pseudomonas syringae] pv. tomato str. DC3000] [PSPTO_1057]	TADB|AT1059 gi|28868275|ref|NP_790894.1| hypothetical protein PSPTO_1058 [[Pseudomonas syringae] pv. tomato str. DC3000] [PSPTO_1058]	II		RHH	-
GCA_000790345	JTNH01000018.1 Pseudomonas aeruginosa strain AZPAE15039 AZPAE15039_contig_18, whole genome shotgun sequence	TADB|T690	TADB|AT228	0.259212	0.340091	19872	20201	19596	19775	chromosome	TADB|T690 gi|27365828|ref|NP_761356.1| Plasmid stabilization element ParE [Vibrio vulnificus CMCP6] [VV1_2525]	TADB|AT228 gi|16125127|ref|NP_419691.1| hypothetical protein CC_0874 [Caulobacter crescentus CB15] [CC_0874]	II	parE	parD	-
GCA_000790345	JTNH01000021.1 Pseudomonas aeruginosa strain AZPAE15039 AZPAE15039_contig_21, whole genome shotgun sequence	TADB|T6299	TADB|AT6299	0.993	0.993	10221	10664	9709	10140	chromosome	TADB|T6299 gi|557707656|ref|AHA19683.1| acetyltransferase [Pseudomonas aeruginosa PA1] [PA1S_01280]	TADB|AT6299 gi|557707657|ref|AHA19684.1| histidine kinase [Pseudomonas aeruginosa PA1] [PA1S_01285]	II	GNAT	CBS_pair_bac_euk	-
GCA_000790345	JTNH01000034.1 Pseudomonas aeruginosa strain AZPAE15039 AZPAE15039_contig_34, whole genome shotgun sequence	TADB|T6306	TADB|AT6306	0.962	0.993	106658	107215	106206	106640	chromosome	TADB|T6306 gi|927226969|ref|AHA16352.2| acetyltransferase [Pseudomonas aeruginosa PA1] [PA1S_12730]	TADB|AT6306 gi|557704324|ref|AHA16351.1| AsnC family transcriptional regulator [Pseudomonas aeruginosa PA1] [PA1S_12735]	II	GNAT	lrp	-
GCA_000790345	JTNH01000061.1 Pseudomonas aeruginosa strain AZPAE15039 AZPAE15039_contig_61, whole genome shotgun sequence	TADB|T6307	TADB|AT6307	1	0.995	88013	88525	87415	88002	plasmid	TADB|T6307 gi|557704023|ref|AHA16050.1| acetyltransferase [Pseudomonas aeruginosa PA1] [PA1S_14265]	TADB|AT6307 gi|557704022|ref|AHA16049.1| TetR family transcriptional regulator [Pseudomonas aeruginosa PA1] [PA1S_14270]	II	GNAT	tetR	-
GCA_000790345	JTNH01000062.1 Pseudomonas aeruginosa strain AZPAE15039 AZPAE15039_contig_62, whole genome shotgun sequence	TADB|T4037	TADB|AT4037	0.717	0.545	53151	52876	52861	52565	chromosome	TADB|T4037 gi|148549397|ref|YP_001269499.1| plasmid maintenance system killer protein [Pseudomonas putida F1] [Pput_4191]	TADB|AT4037 gi|148549398|ref|YP_001269500.1| XRE family plasmid maintenance system antidote protein [Pseudomonas putida F1] [Pput_4192]	II	parE	higA	-
GCA_000790345	JTNH01000064.1 Pseudomonas aeruginosa strain AZPAE15039 AZPAE15039_contig_64, whole genome shotgun sequence	TADB|T3008	TADB|AT3008	1	0.993	87609	87025	86955	86104	chromosome	TADB|T3008 gi|116051284|ref|YP_789884.1| hypothetical protein PA14_21710 [Pseudomonas aeruginosa UCBPP-PA14] [PA14_21710]	TADB|AT3008 gi|116051283|ref|YP_789885.1| AraC family transcriptional regulator [Pseudomonas aeruginosa UCBPP-PA14] [PA14_21720]	II	GNAT	araC	-
GCA_000790345	JTNH01000067.1 Pseudomonas aeruginosa strain AZPAE15039 AZPAE15039_contig_67, whole genome shotgun sequence	TADB|T180	TADB|AT180	1	0.987	45009	44731	45233	45009	chromosome	TADB|T180 gi|15595322|ref|NP_248814.1| hypothetical protein PA0124 [Pseudomonas aeruginosa PAO1] [PA0124]	TADB|AT180 gi|15595323|ref|NP_248815.1| hypothetical protein PA0125 [Pseudomonas aeruginosa PAO1] [PA0125]	II	parE	HTH	-
GCA_000790345	JTNH01000071.1 Pseudomonas aeruginosa strain AZPAE15039 AZPAE15039_contig_71, whole genome shotgun sequence	TADB|T5245	TADB|AT5245	0.632324	0.440777	17432	16914	17521	18048	plasmid	TADB|T5245 gi|170742876|ref|YP_001771531.1| N-acetyltransferase GCN5 [Methylobacterium sp. 4-46] [M446_4767]	TADB|AT5245 gi|170742877|ref|YP_001771532.1| XRE family transcriptional regulator [Methylobacterium sp. 4-46] [M446_4768]	II	GNAT	HTH_XRE	-
GCA_000790355	JTTQ01000001.1 Pseudomonas aeruginosa strain AZPAE14872 AZPAE14872_contig_1, whole genome shotgun sequence	TADB|T6184	TADB|AT2987	0.517589	0.298784	124727	124888	124919	125158	chromosome	TADB|T6184 gi|148262680|ref|YP_001229386.1| hypothetical protein Gura_0601 [Geobacter uraniireducens Rf4] [Gura_0601]	TADB|AT2987 gi|115524148|ref|YP_781059.1| hypothetical protein RPE_2135 [Rhodopseudomonas palustris BisA53] [RPE_2135]	II	hicA	hicB	-
GCA_000790355	JTTQ01000003.1 Pseudomonas aeruginosa strain AZPAE14872 AZPAE14872_contig_3, whole genome shotgun sequence	TADB|T1938	TADB|AT1938	0.543	0.816915	67860	68201	67599	67841	chromosome	TADB|T1938 gi|71725236|ref|YP_272205.1| RelE/ParE family plasmid stabilization system protein (plasmid) [Pseudomonas syringae pv. phaseolicola 1448A] [PSPPH_A0095]	TADB|AT1938 gi|71725197|ref|YP_272204.1| prevent-host-death family protein (plasmid) [Pseudomonas syringae pv. phaseolicola 1448A] [PSPPH_A0094]	II	parE	Phd	-
GCA_000790355	JTTQ01000004.1 Pseudomonas aeruginosa strain AZPAE14872 AZPAE14872_contig_4, whole genome shotgun sequence	TADB|T6313	TADB|AT6313	0.992	0.981	207669	207307	207311	206991	chromosome	TADB|T6313 gi|927227262|ref|ALD84158.1| addiction module toxin RelE [Pseudomonas aeruginosa PA1] [PA1S_22550]	TADB|AT6313 gi|557708198|ref|AHA20225.1| transcriptional regulator [Pseudomonas aeruginosa PA1] [PA1S_22545]	II	parE	HTH	-
GCA_000790355	JTTQ01000005.1 Pseudomonas aeruginosa strain AZPAE14872 AZPAE14872_contig_5, whole genome shotgun sequence	TADB|T180	TADB|AT180	1	0.987	138468	138746	138244	138468	chromosome	TADB|T180 gi|15595322|ref|NP_248814.1| hypothetical protein PA0124 [Pseudomonas aeruginosa PAO1] [PA0124]	TADB|AT180 gi|15595323|ref|NP_248815.1| hypothetical protein PA0125 [Pseudomonas aeruginosa PAO1] [PA0125]	II	parE	HTH	-
GCA_000790355	JTTQ01000006.1 Pseudomonas aeruginosa strain AZPAE14872 AZPAE14872_contig_6, whole genome shotgun sequence	TADB|T5513	TADB|AT3505	0.447674	0.382439	389271	388750	389630	389271	plasmid	TADB|T5513 gi|188989667|ref|YP_001901677.1| hypothetical protein xccb100_0271 [Xanthomonas campestris pv. campestris str. B100] [xccb100_0271]	TADB|AT3505 gi|124267524|ref|YP_001021528.1| hypothetical protein Mpe_A2337 [Methylibium petroleiphilum PM1] [Mpe_A2337]	II	RES	hypothetical protein	-
GCA_000790355	JTTQ01000012.1 Pseudomonas aeruginosa strain AZPAE14872 AZPAE14872_contig_12, whole genome shotgun sequence	TADB|T2265	TADB|AT336	0.342	0.364	55247	55786	54621	55010	chromosome	TADB|T2265 gi|83594554|ref|YP_428306.1| hypothetical protein Rru_A3224 [Rhodospirillum rubrum ATCC 11170] [Rru_A3224]	TADB|AT336 gi|159184496|ref|NP_353870.2| conserved hypothetical protein [Agrobacterium fabrum str. C58] [Atu0848]	II	RES	hypothetical protein	-
GCA_000790355	JTTQ01000016.1 Pseudomonas aeruginosa strain AZPAE14872 AZPAE14872_contig_16, whole genome shotgun sequence	TADB|T6314	TADB|AT6314	1	1	45892	47055	45517	45840	chromosome	TADB|T6314 gi|557706171|ref|AHA18198.1| arabinose transporter permease [Pseudomonas aeruginosa PA1] [PA1S_23665]	TADB|AT6314 gi|927227277|ref|AHA18197.2| ArsR family transcriptional regulator [Pseudomonas aeruginosa PA1] [PA1S_23660]	II	AraJ	HTH	-
GCA_000790355	JTTQ01000017.1 Pseudomonas aeruginosa strain AZPAE14872 AZPAE14872_contig_17, whole genome shotgun sequence	TADB|T5245	TADB|AT5245	0.632324	0.455782	15424	14906	15513	16049	chromosome	TADB|T5245 gi|170742876|ref|YP_001771531.1| N-acetyltransferase GCN5 [Methylobacterium sp. 4-46] [M446_4767]	TADB|AT5245 gi|170742877|ref|YP_001771532.1| XRE family transcriptional regulator [Methylobacterium sp. 4-46] [M446_4768]	II	GNAT	HTH_XRE	-
GCA_000790355	JTTQ01000021.1 Pseudomonas aeruginosa strain AZPAE14872 AZPAE14872_contig_21, whole genome shotgun sequence	TADB|T6307	TADB|AT6307	1	0.995	157123	156611	157721	157134	chromosome	TADB|T6307 gi|557704023|ref|AHA16050.1| acetyltransferase [Pseudomonas aeruginosa PA1] [PA1S_14265]	TADB|AT6307 gi|557704022|ref|AHA16049.1| TetR family transcriptional regulator [Pseudomonas aeruginosa PA1] [PA1S_14270]	II	GNAT	tetR	-
GCA_000790355	JTTQ01000022.1 Pseudomonas aeruginosa strain AZPAE14872 AZPAE14872_contig_22, whole genome shotgun sequence	TADB|T6304	TADB|AT6304	1	0.996	55335	55883	54553	55266	chromosome	TADB|T6304 gi|557705010|ref|AHA17037.1| ribosomal-protein-serine acetyltransferase [Pseudomonas aeruginosa PA1] [PA1S_09135]	TADB|AT6304 gi|557705011|ref|AHA17038.1| MFS transporter [Pseudomonas aeruginosa PA1] [PA1S_09130]	II	GNAT	phnR	-
GCA_000790355	JTTQ01000023.1 Pseudomonas aeruginosa strain AZPAE14872 AZPAE14872_contig_23, whole genome shotgun sequence	TADB|T3012	TADB|AT3012	0.957	0.978	64939	65286	64663	64932	chromosome	TADB|T3012 gi|116052677|ref|YP_792993.1| plasmid stablization protein [Pseudomonas aeruginosa UCBPP-PA14] [PA14_60050]	TADB|AT3012 gi|116052676|ref|YP_792992.1| hypothetical protein PA14_60040 [Pseudomonas aeruginosa UCBPP-PA14] [PA14_60040]	II	parE	parD	-
GCA_000790355	JTTQ01000024.1 Pseudomonas aeruginosa strain AZPAE14872 AZPAE14872_contig_24, whole genome shotgun sequence	TADB|T1874	TADB|AT1874	0.718812	0.741	155943	155665	156178	155936	chromosome	TADB|T1874 gi|66047060|ref|YP_236901.1| plasmid stabilization system protein [Pseudomonas syringae pv. syringae B728a] [Psyr_3833]	TADB|AT1874 gi|66047059|ref|YP_236900.1| prevent-host-death protein [Pseudomonas syringae pv. syringae B728a] [Psyr_3832]	II	relE	Phd	-
GCA_000790355	JTTQ01000025.1 Pseudomonas aeruginosa strain AZPAE14872 AZPAE14872_contig_25, whole genome shotgun sequence	TADB|T6302	TADB|AT6302	1	1	5453	4851	6358	5636	chromosome	TADB|T6302 gi|557705244|ref|AHA17271.1| acyl-homoserine-lactone synthase [Pseudomonas aeruginosa PA1] [PA1S_07935]	TADB|AT6302 gi|927226843|ref|AHA17272.2| LuxR family transcriptional regulator [Pseudomonas aeruginosa PA1] [PA1S_07930]	II	GNAT	LuxR	-
GCA_000790355	JTTQ01000035.1 Pseudomonas aeruginosa strain AZPAE14872 AZPAE14872_contig_35, whole genome shotgun sequence	TADB|T6084	TADB|AT3422	0.478059	0.30014	8526	8660	8679	8807	plasmid	TADB|T6084 gi|452916840|ref|AGG19214.1| Tox1 (plasmid) [Pseudomonas aeruginosa] [Tox1]	TADB|AT3422 gi|121601752|ref|YP_988600.1| putative addiction module antidote protein [Bartonella bacilliformis KC583] [BARBAKC583_0276]	II		HTH_XRE	-
GCA_000790355	JTTQ01000056.1 Pseudomonas aeruginosa strain AZPAE14872 AZPAE14872_contig_56, whole genome shotgun sequence	TADB|T4037	TADB|AT4037	0.717	0.545	68485	68210	68195	67899	chromosome	TADB|T4037 gi|148549397|ref|YP_001269499.1| plasmid maintenance system killer protein [Pseudomonas putida F1] [Pput_4191]	TADB|AT4037 gi|148549398|ref|YP_001269500.1| XRE family plasmid maintenance system antidote protein [Pseudomonas putida F1] [Pput_4192]	II	parE	higA	-
GCA_000790355	JTTQ01000061.1 Pseudomonas aeruginosa strain AZPAE14872 AZPAE14872_contig_61, whole genome shotgun sequence	TADB|T6306	TADB|AT6306	0.995	1	45981	45424	46433	45999	chromosome	TADB|T6306 gi|927226969|ref|AHA16352.2| acetyltransferase [Pseudomonas aeruginosa PA1] [PA1S_12730]	TADB|AT6306 gi|557704324|ref|AHA16351.1| AsnC family transcriptional regulator [Pseudomonas aeruginosa PA1] [PA1S_12735]	II	GNAT	lrp	-
GCA_000790385	JTTP01000001.1 Pseudomonas aeruginosa strain AZPAE14873 AZPAE14873_contig_1, whole genome shotgun sequence	TADB|T6314	TADB|AT6314	1	1	270467	269304	270842	270519	chromosome	TADB|T6314 gi|557706171|ref|AHA18198.1| arabinose transporter permease [Pseudomonas aeruginosa PA1] [PA1S_23665]	TADB|AT6314 gi|927227277|ref|AHA18197.2| ArsR family transcriptional regulator [Pseudomonas aeruginosa PA1] [PA1S_23660]	II	AraJ	HTH	-
GCA_000790385	JTTP01000003.1 Pseudomonas aeruginosa strain AZPAE14873 AZPAE14873_contig_3, whole genome shotgun sequence	TADB|T6307	TADB|AT6307	0.994	1	21071	20559	21669	21082	chromosome	TADB|T6307 gi|557704023|ref|AHA16050.1| acetyltransferase [Pseudomonas aeruginosa PA1] [PA1S_14265]	TADB|AT6307 gi|557704022|ref|AHA16049.1| TetR family transcriptional regulator [Pseudomonas aeruginosa PA1] [PA1S_14270]	II	GNAT	tetR	-
GCA_000790385	JTTP01000008.1 Pseudomonas aeruginosa strain AZPAE14873 AZPAE14873_contig_8, whole genome shotgun sequence	TADB|T6303	TADB|AT6303	1	0.993	91216	91782	91852	92703	chromosome	TADB|T6303 gi|557705034|ref|AHA17061.1| GCN5 family acetyltransferase [Pseudomonas aeruginosa PA1] [PA1S_09005]	TADB|AT6303 gi|557705033|ref|AHA17060.1| AraC family transcriptional regulator [Pseudomonas aeruginosa PA1] [PA1S_09010]	II	GNAT	araC	-
GCA_000790385	JTTP01000019.1 Pseudomonas aeruginosa strain AZPAE14873 AZPAE14873_contig_19, whole genome shotgun sequence	TADB|T6299	TADB|AT6299	1	1	12386	12829	11874	12305	chromosome	TADB|T6299 gi|557707656|ref|AHA19683.1| acetyltransferase [Pseudomonas aeruginosa PA1] [PA1S_01280]	TADB|AT6299 gi|557707657|ref|AHA19684.1| histidine kinase [Pseudomonas aeruginosa PA1] [PA1S_01285]	II	GNAT	CBS_pair_bac_euk	-
GCA_000790385	JTTP01000023.1 Pseudomonas aeruginosa strain AZPAE14873 AZPAE14873_contig_23, whole genome shotgun sequence	TADB|T4657	TADB|AT181	0.381039	0.989	162365	162997	161871	162155	chromosome	TADB|T4657 gi|158425934|ref|YP_001527226.1| hypothetical protein AZC_4310 [Azorhizobium caulinodans ORS 571] [AZC_4310]	TADB|AT181 gi|15596226|ref|NP_249720.1| hypothetical protein PA1029 [Pseudomonas aeruginosa PAO1] [PA1029]	II	RES	hypothetical protein	-
GCA_000790385	JTTP01000031.1 Pseudomonas aeruginosa strain AZPAE14873 AZPAE14873_contig_31, whole genome shotgun sequence	TADB|T180	TADB|AT180	0.989	1	44688	44410	44912	44688	chromosome	TADB|T180 gi|15595322|ref|NP_248814.1| hypothetical protein PA0124 [Pseudomonas aeruginosa PAO1] [PA0124]	TADB|AT180 gi|15595323|ref|NP_248815.1| hypothetical protein PA0125 [Pseudomonas aeruginosa PAO1] [PA0125]	II	parE	HTH	-
GCA_000790385	JTTP01000035.1 Pseudomonas aeruginosa strain AZPAE14873 AZPAE14873_contig_35, whole genome shotgun sequence	TADB|T6305	TADB|AT6305	1	1	28112	27615	28807	28286	chromosome	TADB|T6305 gi|557704448|ref|AHA16475.1| acyl-CoA hydrolase [Pseudomonas aeruginosa PA1] [PA1S_12120]	TADB|AT6305 gi|557704447|ref|AHA16474.1| transcriptional regulator [Pseudomonas aeruginosa PA1] [PA1S_12125]	II	yciA	iscR	-
GCA_000790385	JTTP01000048.1 Pseudomonas aeruginosa strain AZPAE14873 AZPAE14873_contig_48, whole genome shotgun sequence	TADB|T6304	TADB|AT6304	1	0.996	15265	15813	14483	15196	chromosome	TADB|T6304 gi|557705010|ref|AHA17037.1| ribosomal-protein-serine acetyltransferase [Pseudomonas aeruginosa PA1] [PA1S_09135]	TADB|AT6304 gi|557705011|ref|AHA17038.1| MFS transporter [Pseudomonas aeruginosa PA1] [PA1S_09130]	II	GNAT	phnR	-
GCA_000790385	JTTP01000060.1 Pseudomonas aeruginosa strain AZPAE14873 AZPAE14873_contig_60, whole genome shotgun sequence	TADB|T6313	TADB|AT6313	0.992	1	40975	40613	40617	40297	chromosome	TADB|T6313 gi|927227262|ref|ALD84158.1| addiction module toxin RelE [Pseudomonas aeruginosa PA1] [PA1S_22550]	TADB|AT6313 gi|557708198|ref|AHA20225.1| transcriptional regulator [Pseudomonas aeruginosa PA1] [PA1S_22545]	II	parE	HTH	-
GCA_000790385	JTTP01000063.1 Pseudomonas aeruginosa strain AZPAE14873 AZPAE14873_contig_63, whole genome shotgun sequence	TADB|T3851	TADB|AT2802	0.377074	0.350907	30377	30844	30255	29698	chromosome	TADB|T3851 gi|146341035|ref|YP_001206083.1| GNAT family acetyltransferase [Bradyrhizobium sp. ORS 278] [BRADO4106]	TADB|AT2802 gi|110641376|ref|YP_669106.1| transcriptional regulator [Escherichia coli 536] [ECP_1194]	II		HTH_XRE	-
GCA_000790385	JTTP01000066.1 Pseudomonas aeruginosa strain AZPAE14873 AZPAE14873_contig_66, whole genome shotgun sequence	TADB|T6302	TADB|AT6302	1	1	33736	34338	32831	33553	chromosome	TADB|T6302 gi|557705244|ref|AHA17271.1| acyl-homoserine-lactone synthase [Pseudomonas aeruginosa PA1] [PA1S_07935]	TADB|AT6302 gi|927226843|ref|AHA17272.2| LuxR family transcriptional regulator [Pseudomonas aeruginosa PA1] [PA1S_07930]	II	GNAT	LuxR	-
GCA_000790385	JTTP01000077.1 Pseudomonas aeruginosa strain AZPAE14873 AZPAE14873_contig_77, whole genome shotgun sequence	TADB|T6306	TADB|AT6306	0.995	1	15876	15319	16328	15894	chromosome	TADB|T6306 gi|927226969|ref|AHA16352.2| acetyltransferase [Pseudomonas aeruginosa PA1] [PA1S_12730]	TADB|AT6306 gi|557704324|ref|AHA16351.1| AsnC family transcriptional regulator [Pseudomonas aeruginosa PA1] [PA1S_12735]	II	GNAT	lrp	-
GCA_000790385	JTTP01000083.1 Pseudomonas aeruginosa strain AZPAE14873 AZPAE14873_contig_83, whole genome shotgun sequence	TADB|T4037	TADB|AT4037	0.717	0.545	17562	17837	17852	18148	plasmid	TADB|T4037 gi|148549397|ref|YP_001269499.1| plasmid maintenance system killer protein [Pseudomonas putida F1] [Pput_4191]	TADB|AT4037 gi|148549398|ref|YP_001269500.1| XRE family plasmid maintenance system antidote protein [Pseudomonas putida F1] [Pput_4192]	II	parE	higA	-
GCA_000790405	JTTO01000002.1 Pseudomonas aeruginosa strain AZPAE14874 AZPAE14874_contig_2, whole genome shotgun sequence	TADB|T6307	TADB|AT6307	1	0.995	20185	19673	20783	20196	chromosome	TADB|T6307 gi|557704023|ref|AHA16050.1| acetyltransferase [Pseudomonas aeruginosa PA1] [PA1S_14265]	TADB|AT6307 gi|557704022|ref|AHA16049.1| TetR family transcriptional regulator [Pseudomonas aeruginosa PA1] [PA1S_14270]	II	GNAT	tetR	-
GCA_000790405	JTTO01000004.1 Pseudomonas aeruginosa strain AZPAE14874 AZPAE14874_contig_4, whole genome shotgun sequence	TADB|T6313	TADB|AT6313	0.992	0.991	26241	26603	26599	26919	chromosome	TADB|T6313 gi|927227262|ref|ALD84158.1| addiction module toxin RelE [Pseudomonas aeruginosa PA1] [PA1S_22550]	TADB|AT6313 gi|557708198|ref|AHA20225.1| transcriptional regulator [Pseudomonas aeruginosa PA1] [PA1S_22545]	II	parE	HTH	-
GCA_000790405	JTTO01000009.1 Pseudomonas aeruginosa strain AZPAE14874 AZPAE14874_contig_9, whole genome shotgun sequence	TADB|T6299	TADB|AT6299	1	0.993	78390	77947	78902	78471	chromosome	TADB|T6299 gi|557707656|ref|AHA19683.1| acetyltransferase [Pseudomonas aeruginosa PA1] [PA1S_01280]	TADB|AT6299 gi|557707657|ref|AHA19684.1| histidine kinase [Pseudomonas aeruginosa PA1] [PA1S_01285]	II	GNAT	CBS_pair_bac_euk	-
GCA_000790405	JTTO01000010.1 Pseudomonas aeruginosa strain AZPAE14874 AZPAE14874_contig_10, whole genome shotgun sequence	TADB|T6230	TADB|AT6230	0.855303	0.555368	81980	80469	82316	81999	chromosome	TADB|T6230 gi|241662303|ref|YP_002980663.1| hypothetical protein Rpic12D_0690 [Ralstonia pickettii 12D] [Rpic12D_0690]	TADB|AT6230 gi|241662302|ref|YP_002980662.1| hypothetical protein Rpic12D_0689 [Ralstonia pickettii 12D] [Rpic12D_0689]	II	TraG	hypothetical protein	-
GCA_000790405	JTTO01000014.1 Pseudomonas aeruginosa strain AZPAE14874 AZPAE14874_contig_14, whole genome shotgun sequence	TADB|T6314	TADB|AT6314	0.995	1	35159	36322	34784	35107	chromosome	TADB|T6314 gi|557706171|ref|AHA18198.1| arabinose transporter permease [Pseudomonas aeruginosa PA1] [PA1S_23665]	TADB|AT6314 gi|927227277|ref|AHA18197.2| ArsR family transcriptional regulator [Pseudomonas aeruginosa PA1] [PA1S_23660]	II	AraJ	HTH	-
GCA_000790405	JTTO01000015.1 Pseudomonas aeruginosa strain AZPAE14874 AZPAE14874_contig_15, whole genome shotgun sequence	TADB|T4657	TADB|AT181	0.381039	0.989	19777	20409	19283	19567	chromosome	TADB|T4657 gi|158425934|ref|YP_001527226.1| hypothetical protein AZC_4310 [Azorhizobium caulinodans ORS 571] [AZC_4310]	TADB|AT181 gi|15596226|ref|NP_249720.1| hypothetical protein PA1029 [Pseudomonas aeruginosa PAO1] [PA1029]	II	RES	hypothetical protein	-
GCA_000790405	JTTO01000016.1 Pseudomonas aeruginosa strain AZPAE14874 AZPAE14874_contig_16, whole genome shotgun sequence	TADB|T3505	TADB|AT3505	0.989	0.992	72648	72124	73016	72648	plasmid	TADB|T3505 gi|124267525|ref|YP_001021529.1| hypothetical protein Mpe_A2338 [Methylibium petroleiphilum PM1] [Mpe_A2338]	TADB|AT3505 gi|124267524|ref|YP_001021528.1| hypothetical protein Mpe_A2337 [Methylibium petroleiphilum PM1] [Mpe_A2337]	II	RES	hypothetical protein	-
GCA_000790405	JTTO01000017.1 Pseudomonas aeruginosa strain AZPAE14874 AZPAE14874_contig_17, whole genome shotgun sequence	TADB|T4859	TADB|AT4859	0.933	0.947	25619	24990	26258	25635	chromosome	TADB|T4859 gi|163855395|ref|YP_001629693.1| hypothetical protein Bpet1090 [Bordetella petrii DSM 12804] [Bpet1090]	TADB|AT4859 gi|163855396|ref|YP_001629694.1| hypothetical protein Bpet1091 [Bordetella petrii DSM 12804] [Bpet1091]	II	RES	hypothetical protein	-
GCA_000790405	JTTO01000019.1 Pseudomonas aeruginosa strain AZPAE14874 AZPAE14874_contig_19, whole genome shotgun sequence	TADB|T4037	TADB|AT4037	0.717	0.545	136663	136388	136373	136077	chromosome	TADB|T4037 gi|148549397|ref|YP_001269499.1| plasmid maintenance system killer protein [Pseudomonas putida F1] [Pput_4191]	TADB|AT4037 gi|148549398|ref|YP_001269500.1| XRE family plasmid maintenance system antidote protein [Pseudomonas putida F1] [Pput_4192]	II	parE	higA	-
GCA_000790405	JTTO01000026.1 Pseudomonas aeruginosa strain AZPAE14874 AZPAE14874_contig_26, whole genome shotgun sequence	TADB|T6306	TADB|AT6306	0.962	0.993	40923	41480	40471	40905	chromosome	TADB|T6306 gi|927226969|ref|AHA16352.2| acetyltransferase [Pseudomonas aeruginosa PA1] [PA1S_12730]	TADB|AT6306 gi|557704324|ref|AHA16351.1| AsnC family transcriptional regulator [Pseudomonas aeruginosa PA1] [PA1S_12735]	II	GNAT	lrp	-
GCA_000790405	JTTO01000028.1 Pseudomonas aeruginosa strain AZPAE14874 AZPAE14874_contig_28, whole genome shotgun sequence	TADB|T6304	TADB|AT6304	0.995	0.996	51647	52195	50865	51578	chromosome	TADB|T6304 gi|557705010|ref|AHA17037.1| ribosomal-protein-serine acetyltransferase [Pseudomonas aeruginosa PA1] [PA1S_09135]	TADB|AT6304 gi|557705011|ref|AHA17038.1| MFS transporter [Pseudomonas aeruginosa PA1] [PA1S_09130]	II	GNAT	phnR	-
GCA_000790405	JTTO01000040.1 Pseudomonas aeruginosa strain AZPAE14874 AZPAE14874_contig_40, whole genome shotgun sequence	TADB|T690	TADB|AT228	0.259212	0.340091	34412	34741	34136	34315	chromosome	TADB|T690 gi|27365828|ref|NP_761356.1| Plasmid stabilization element ParE [Vibrio vulnificus CMCP6] [VV1_2525]	TADB|AT228 gi|16125127|ref|NP_419691.1| hypothetical protein CC_0874 [Caulobacter crescentus CB15] [CC_0874]	II	parE	parD	-
GCA_000790405	JTTO01000041.1 Pseudomonas aeruginosa strain AZPAE14874 AZPAE14874_contig_41, whole genome shotgun sequence	TADB|T3851	TADB|AT2802	0.388663	0.35666	12264	12731	12142	11585	plasmid	TADB|T3851 gi|146341035|ref|YP_001206083.1| GNAT family acetyltransferase [Bradyrhizobium sp. ORS 278] [BRADO4106]	TADB|AT2802 gi|110641376|ref|YP_669106.1| transcriptional regulator [Escherichia coli 536] [ECP_1194]	II		HTH_XRE	-
GCA_000790405	JTTO01000044.1 Pseudomonas aeruginosa strain AZPAE14874 AZPAE14874_contig_44, whole genome shotgun sequence	TADB|T6305	TADB|AT6305	1	1	23928	23431	24623	24102	chromosome	TADB|T6305 gi|557704448|ref|AHA16475.1| acyl-CoA hydrolase [Pseudomonas aeruginosa PA1] [PA1S_12120]	TADB|AT6305 gi|557704447|ref|AHA16474.1| transcriptional regulator [Pseudomonas aeruginosa PA1] [PA1S_12125]	II	yciA	iscR	-
GCA_000790405	JTTO01000049.1 Pseudomonas aeruginosa strain AZPAE14874 AZPAE14874_contig_49, whole genome shotgun sequence	TADB|T180	TADB|AT180	1	0.987	17584	17862	17360	17584	chromosome	TADB|T180 gi|15595322|ref|NP_248814.1| hypothetical protein PA0124 [Pseudomonas aeruginosa PAO1] [PA0124]	TADB|AT180 gi|15595323|ref|NP_248815.1| hypothetical protein PA0125 [Pseudomonas aeruginosa PAO1] [PA0125]	II	parE	HTH	-
GCA_000790405	JTTO01000058.1 Pseudomonas aeruginosa strain AZPAE14874 AZPAE14874_contig_58, whole genome shotgun sequence	TADB|T460	TADB|AT4277	0.507683	1	82599	82252	82228	81911	chromosome	TADB|T460 gi|17228529|ref|NP_485077.1| hypothetical protein all1034 [Nostoc sp. PCC 7120] [all1034]	TADB|AT4277 gi|152985682|ref|YP_001349099.1| XRE family transcriptional regulator [Pseudomonas aeruginosa PA7] [PSPA7_3745]	II	parE	HTH	-
GCA_000790405	JTTO01000094.1 Pseudomonas aeruginosa strain AZPAE14874 AZPAE14874_contig_94, whole genome shotgun sequence	TADB|T2592	TADB|AT2592	0.592	0.410234	55471	55178	55166	54810	chromosome	TADB|T2592 gi|91791156|ref|YP_552106.1| DNA polymerase, beta-like region (plasmid) [Polaromonas sp. JS666] [Bpro_5352]	TADB|AT2592 gi|91791155|ref|YP_552105.1| hypothetical protein Bpro_5351 (plasmid) [Polaromonas sp. JS666] [Bpro_5351]	II	GNAT	hypothetical protein	-
GCA_000790405	JTTO01000101.1 Pseudomonas aeruginosa strain AZPAE14874 AZPAE14874_contig_101, whole genome shotgun sequence	TADB|T6204	TADB|AT6204	0.511068	0.371112	14508	12472	12442	11096	chromosome	TADB|T6204 gi|156742437|ref|YP_001432566.1| ATP-dependent DNA helicase RecQ [Roseiflexus castenholzii DSM 13941] [Rcas_2468]	TADB|AT6204 gi|156742436|ref|YP_001432565.1| DNA uptake Rossmann fold nucleotide-binding protein [Roseiflexus castenholzii DSM 13941] [Rcas_2467]	II	recQ	hypothetical protein	-
GCA_000790425	JTTN01000003.1 Pseudomonas aeruginosa strain AZPAE14875 AZPAE14875_contig_3, whole genome shotgun sequence	TADB|T180	TADB|AT180	1	0.987	17615	17893	17391	17615	chromosome	TADB|T180 gi|15595322|ref|NP_248814.1| hypothetical protein PA0124 [Pseudomonas aeruginosa PAO1] [PA0124]	TADB|AT180 gi|15595323|ref|NP_248815.1| hypothetical protein PA0125 [Pseudomonas aeruginosa PAO1] [PA0125]	II	parE	HTH	-
GCA_000790425	JTTN01000005.1 Pseudomonas aeruginosa strain AZPAE14875 AZPAE14875_contig_5, whole genome shotgun sequence	TADB|T6230	TADB|AT3012	0.570731	1	187130	185625	185093	184824	chromosome	TADB|T6230 gi|241662303|ref|YP_002980663.1| hypothetical protein Rpic12D_0690 [Ralstonia pickettii 12D] [Rpic12D_0690]	TADB|AT3012 gi|116052676|ref|YP_792992.1| hypothetical protein PA14_60040 [Pseudomonas aeruginosa UCBPP-PA14] [PA14_60040]	II	TraG	parD	-
GCA_000790425	JTTN01000006.1 Pseudomonas aeruginosa strain AZPAE14875 AZPAE14875_contig_6, whole genome shotgun sequence	TADB|T5032	TADB|AT6106	0.494447	0.296965	156819	157055	158754	157840	chromosome	TADB|T5032 gi|166368889|ref|YP_001661162.1| hypothetical protein MAE_61480 [Microcystis aeruginosa NIES-843] [MAE_61480]	TADB|AT6106 gi|53722085|ref|YP_111070.1| bacteriophage gp31 protein [Burkholderia pseudomallei K96243] [BPSS1059]	II	parE	hypothetical protein	-
GCA_000790425	JTTN01000010.1 Pseudomonas aeruginosa strain AZPAE14875 AZPAE14875_contig_10, whole genome shotgun sequence	TADB|T6305	TADB|AT6305	1	1	48440	47943	49135	48614	chromosome	TADB|T6305 gi|557704448|ref|AHA16475.1| acyl-CoA hydrolase [Pseudomonas aeruginosa PA1] [PA1S_12120]	TADB|AT6305 gi|557704447|ref|AHA16474.1| transcriptional regulator [Pseudomonas aeruginosa PA1] [PA1S_12125]	II	yciA	iscR	-
GCA_000790425	JTTN01000014.1 Pseudomonas aeruginosa strain AZPAE14875 AZPAE14875_contig_14, whole genome shotgun sequence	TADB|T1043	TADB|AT1043	0.833	0.867	253329	253078	253577	253329	chromosome	TADB|T1043 gi|94541116|ref|YP_588458.1| toxin of the YoeB-YefM toxin-antitoxin system [Escherichia coli str. K-12 substr. MG1655] [b4539]	TADB|AT1043 gi|90111372|ref|NP_416521.2| antitoxin of the YoeB-YefM toxin-antitoxin system [Escherichia coli str. K-12 substr. MG1655] [b2017]	II	txe/yoeB	Phd	-
GCA_000790425	JTTN01000017.1 Pseudomonas aeruginosa strain AZPAE14875 AZPAE14875_contig_17, whole genome shotgun sequence	TADB|T2265	TADB|AT336	0.342	0.364	29533	30072	28907	29296	chromosome	TADB|T2265 gi|83594554|ref|YP_428306.1| hypothetical protein Rru_A3224 [Rhodospirillum rubrum ATCC 11170] [Rru_A3224]	TADB|AT336 gi|159184496|ref|NP_353870.2| conserved hypothetical protein [Agrobacterium fabrum str. C58] [Atu0848]	II	RES	hypothetical protein	-
GCA_000790425	JTTN01000019.1 Pseudomonas aeruginosa strain AZPAE14875 AZPAE14875_contig_19, whole genome shotgun sequence	TADB|T6227	TADB|AT6227	0.90857	0.823916	37770	36265	38142	37792	chromosome	TADB|T6227 gi|121593653|ref|YP_985549.1| hypothetical protein Ajs_1249 [Acidovorax sp. JS42] [Ajs_1249]	TADB|AT6227 gi|121593654|ref|YP_985550.1| hypothetical protein Ajs_1250 [Acidovorax sp. JS42] [Ajs_1250]	II	TraG	hypothetical protein	-
GCA_000790425	JTTN01000024.1 Pseudomonas aeruginosa strain AZPAE14875 AZPAE14875_contig_24, whole genome shotgun sequence	TADB|T6299	TADB|AT6299	0.986	1	13017	13460	12505	12936	chromosome	TADB|T6299 gi|557707656|ref|AHA19683.1| acetyltransferase [Pseudomonas aeruginosa PA1] [PA1S_01280]	TADB|AT6299 gi|557707657|ref|AHA19684.1| histidine kinase [Pseudomonas aeruginosa PA1] [PA1S_01285]	II	GNAT	CBS_pair_bac_euk	-
GCA_000790425	JTTN01000027.1 Pseudomonas aeruginosa strain AZPAE14875 AZPAE14875_contig_27, whole genome shotgun sequence	TADB|T6307	TADB|AT6307	1	1	28674	29186	28076	28663	chromosome	TADB|T6307 gi|557704023|ref|AHA16050.1| acetyltransferase [Pseudomonas aeruginosa PA1] [PA1S_14265]	TADB|AT6307 gi|557704022|ref|AHA16049.1| TetR family transcriptional regulator [Pseudomonas aeruginosa PA1] [PA1S_14270]	II	GNAT	tetR	-
GCA_000790425	JTTN01000034.1 Pseudomonas aeruginosa strain AZPAE14875 AZPAE14875_contig_34, whole genome shotgun sequence	TADB|T3008	TADB|AT3008	1	0.996	82933	82349	82279	81428	chromosome	TADB|T3008 gi|116051284|ref|YP_789884.1| hypothetical protein PA14_21710 [Pseudomonas aeruginosa UCBPP-PA14] [PA14_21710]	TADB|AT3008 gi|116051283|ref|YP_789885.1| AraC family transcriptional regulator [Pseudomonas aeruginosa UCBPP-PA14] [PA14_21720]	II	GNAT	araC	-
GCA_000790425	JTTN01000037.1 Pseudomonas aeruginosa strain AZPAE14875 AZPAE14875_contig_37, whole genome shotgun sequence	TADB|T2365	TADB|AT2365	0.736324	0.798	513091	512675	513342	513091	chromosome	TADB|T2365 gi|86360570|ref|YP_472458.1| plasmid stability protein (plasmid) [Rhizobium etli CFN 42] [RHE_PE00296]	TADB|AT2365 gi|86360571|ref|YP_472459.1| plasmid stabilization protein (plasmid) [Rhizobium etli CFN 42] [RHE_PE00297]	II	PIN	stbC	-
GCA_000790425	JTTN01000040.1 Pseudomonas aeruginosa strain AZPAE14875 AZPAE14875_contig_40, whole genome shotgun sequence	TADB|T6314	TADB|AT6314	1	1	202673	201510	203048	202725	chromosome	TADB|T6314 gi|557706171|ref|AHA18198.1| arabinose transporter permease [Pseudomonas aeruginosa PA1] [PA1S_23665]	TADB|AT6314 gi|927227277|ref|AHA18197.2| ArsR family transcriptional regulator [Pseudomonas aeruginosa PA1] [PA1S_23660]	II	AraJ	HTH	-
GCA_000790425	JTTN01000047.1 Pseudomonas aeruginosa strain AZPAE14875 AZPAE14875_contig_47, whole genome shotgun sequence	TADB|T2067	TADB|AT1776	0.682563	0.285739	2727	3209	2356	2727	plasmid	TADB|T2067 gi|77459344|ref|YP_348851.1| hypothetical protein Pfl01_3122 [Pseudomonas fluorescens Pf0-1] [Pfl01_3122]	TADB|AT1776 gi|70734247|ref|YP_257887.1| toxin-antitoxin system antitoxin component [Pseudomonas protegens Pf-5] [PFL_0750]	II	RES	hypothetical protein	-
GCA_000790425	JTTN01000062.1 Pseudomonas aeruginosa strain AZPAE14875 AZPAE14875_contig_62, whole genome shotgun sequence	TADB|T2968	TADB|AT2968	0.702144	0.648894	2825	3127	3129	3404	virus	TADB|T2968 gi|115350196|ref|YP_772035.1| hypothetical protein Bamb_0140 [Burkholderia ambifaria AMMD] [Bamb_0140]	TADB|AT2968 gi|115350195|ref|YP_772034.1| XRE family transcriptional regulator [Burkholderia ambifaria AMMD] [Bamb_0139]	II		HTH_XRE	-
GCA_000790425	JTTN01000076.1 Pseudomonas aeruginosa strain AZPAE14875 AZPAE14875_contig_76, whole genome shotgun sequence	TADB|T647	TADB|AT6130	0.373895	0.305074	17296	17502	17287	17511	plasmid	TADB|T647 gi|24112920|ref|NP_707430.1| hypothetical protein SF1548 [Shigella flexneri 2a str. 301] [SF1548]	TADB|AT6130 gi|27228693|ref|NP_758743.1| putative plasmid stability protein StbE (plasmid) [Erwinia pyrifoliae Ep1/96] [pEP36_012]	II	relE	relE	-
GCA_000790425	JTTN01000089.1 Pseudomonas aeruginosa strain AZPAE14875 AZPAE14875_contig_89, whole genome shotgun sequence	TADB|T5245	TADB|AT5245	0.632324	0.455782	17289	16771	17378	17914	plasmid	TADB|T5245 gi|170742876|ref|YP_001771531.1| N-acetyltransferase GCN5 [Methylobacterium sp. 4-46] [M446_4767]	TADB|AT5245 gi|170742877|ref|YP_001771532.1| XRE family transcriptional regulator [Methylobacterium sp. 4-46] [M446_4768]	II	GNAT	HTH_XRE	-
GCA_000790445	JTTM01000005.1 Pseudomonas aeruginosa strain AZPAE14876 AZPAE14876_contig_5, whole genome shotgun sequence	TADB|T2265	TADB|AT336	0.342	0.364	246835	247374	246209	246598	chromosome	TADB|T2265 gi|83594554|ref|YP_428306.1| hypothetical protein Rru_A3224 [Rhodospirillum rubrum ATCC 11170] [Rru_A3224]	TADB|AT336 gi|159184496|ref|NP_353870.2| conserved hypothetical protein [Agrobacterium fabrum str. C58] [Atu0848]	II	RES	hypothetical protein	-
GCA_000790445	JTTM01000009.1 Pseudomonas aeruginosa strain AZPAE14876 AZPAE14876_contig_10, whole genome shotgun sequence	TADB|T6306	TADB|AT6306	0.995	1	211341	210784	211793	211359	chromosome	TADB|T6306 gi|927226969|ref|AHA16352.2| acetyltransferase [Pseudomonas aeruginosa PA1] [PA1S_12730]	TADB|AT6306 gi|557704324|ref|AHA16351.1| AsnC family transcriptional regulator [Pseudomonas aeruginosa PA1] [PA1S_12735]	II	GNAT	lrp	-
GCA_000790445	JTTM01000012.1 Pseudomonas aeruginosa strain AZPAE14876 AZPAE14876_contig_13, whole genome shotgun sequence	TADB|T6314	TADB|AT6314	1	1	284939	283776	285314	284991	chromosome	TADB|T6314 gi|557706171|ref|AHA18198.1| arabinose transporter permease [Pseudomonas aeruginosa PA1] [PA1S_23665]	TADB|AT6314 gi|927227277|ref|AHA18197.2| ArsR family transcriptional regulator [Pseudomonas aeruginosa PA1] [PA1S_23660]	II	AraJ	HTH	-
GCA_000790445	JTTM01000018.1 Pseudomonas aeruginosa strain AZPAE14876 AZPAE14876_contig_19, whole genome shotgun sequence	TADB|T6302	TADB|AT6302	1	1	15307	14705	16212	15490	chromosome	TADB|T6302 gi|557705244|ref|AHA17271.1| acyl-homoserine-lactone synthase [Pseudomonas aeruginosa PA1] [PA1S_07935]	TADB|AT6302 gi|927226843|ref|AHA17272.2| LuxR family transcriptional regulator [Pseudomonas aeruginosa PA1] [PA1S_07930]	II	GNAT	LuxR	-
GCA_000790445	JTTM01000019.1 Pseudomonas aeruginosa strain AZPAE14876 AZPAE14876_contig_20, whole genome shotgun sequence	TADB|T180	TADB|AT180	1	0.987	44580	44302	44804	44580	chromosome	TADB|T180 gi|15595322|ref|NP_248814.1| hypothetical protein PA0124 [Pseudomonas aeruginosa PAO1] [PA0124]	TADB|AT180 gi|15595323|ref|NP_248815.1| hypothetical protein PA0125 [Pseudomonas aeruginosa PAO1] [PA0125]	II	parE	HTH	-
GCA_000790445	JTTM01000023.1 Pseudomonas aeruginosa strain AZPAE14876 AZPAE14876_contig_24, whole genome shotgun sequence	TADB|T6230	TADB|AT3012	0.574859	0.989	194166	192661	192166	191897	chromosome	TADB|T6230 gi|241662303|ref|YP_002980663.1| hypothetical protein Rpic12D_0690 [Ralstonia pickettii 12D] [Rpic12D_0690]	TADB|AT3012 gi|116052676|ref|YP_792992.1| hypothetical protein PA14_60040 [Pseudomonas aeruginosa UCBPP-PA14] [PA14_60040]	II	TraG	parD	-
GCA_000790445	JTTM01000024.1 Pseudomonas aeruginosa strain AZPAE14876 AZPAE14876_contig_25, whole genome shotgun sequence	TADB|T6307	TADB|AT6307	1	1	86993	87505	86395	86982	chromosome	TADB|T6307 gi|557704023|ref|AHA16050.1| acetyltransferase [Pseudomonas aeruginosa PA1] [PA1S_14265]	TADB|AT6307 gi|557704022|ref|AHA16049.1| TetR family transcriptional regulator [Pseudomonas aeruginosa PA1] [PA1S_14270]	II	GNAT	tetR	-
GCA_000790445	JTTM01000029.1 Pseudomonas aeruginosa strain AZPAE14876 AZPAE14876_contig_30, whole genome shotgun sequence	TADB|T6304	TADB|AT6304	1	0.996	207677	208225	206895	207608	chromosome	TADB|T6304 gi|557705010|ref|AHA17037.1| ribosomal-protein-serine acetyltransferase [Pseudomonas aeruginosa PA1] [PA1S_09135]	TADB|AT6304 gi|557705011|ref|AHA17038.1| MFS transporter [Pseudomonas aeruginosa PA1] [PA1S_09130]	II	GNAT	phnR	-
GCA_000790445	JTTM01000030.1 Pseudomonas aeruginosa strain AZPAE14876 AZPAE14876_contig_31, whole genome shotgun sequence	TADB|T6299	TADB|AT6299	1	1	14843	15286	14331	14762	chromosome	TADB|T6299 gi|557707656|ref|AHA19683.1| acetyltransferase [Pseudomonas aeruginosa PA1] [PA1S_01280]	TADB|AT6299 gi|557707657|ref|AHA19684.1| histidine kinase [Pseudomonas aeruginosa PA1] [PA1S_01285]	II	GNAT	CBS_pair_bac_euk	-
GCA_000790445	JTTM01000053.1 Pseudomonas aeruginosa strain AZPAE14876 AZPAE14876_contig_55, whole genome shotgun sequence	TADB|T5245	TADB|AT5245	0.626358	0.461409	17624	17106	17713	18249	plasmid	TADB|T5245 gi|170742876|ref|YP_001771531.1| N-acetyltransferase GCN5 [Methylobacterium sp. 4-46] [M446_4767]	TADB|AT5245 gi|170742877|ref|YP_001771532.1| XRE family transcriptional regulator [Methylobacterium sp. 4-46] [M446_4768]	II	GNAT	HTH_XRE	-
GCA_000790445	JTTM01000066.1 Pseudomonas aeruginosa strain AZPAE14876 AZPAE14876_contig_68, whole genome shotgun sequence	TADB|T6202	TADB|AT6202	0.731378	0.662564	11054	11980	10252	11067	chromosome	TADB|T6202 gi|120612018|ref|YP_971696.1| hypothetical protein Aave_3364 [Acidovorax citrulli AAC00-1] [Aave_3364]	TADB|AT6202 gi|120612019|ref|YP_971697.1| hypothetical protein Aave_3365 [Acidovorax citrulli AAC00-1] [Aave_3365]	II	abiEii	abiEi	-
GCA_000790465	JTNE01000001.1 Pseudomonas aeruginosa strain AZPAE15042 AZPAE15042_contig_1, whole genome shotgun sequence	TADB|T6314	TADB|AT6314	0.964	0.991	59441	60604	59066	59389	chromosome	TADB|T6314 gi|557706171|ref|AHA18198.1| arabinose transporter permease [Pseudomonas aeruginosa PA1] [PA1S_23665]	TADB|AT6314 gi|927227277|ref|AHA18197.2| ArsR family transcriptional regulator [Pseudomonas aeruginosa PA1] [PA1S_23660]	II	AraJ	HTH	-
GCA_000790465	JTNE01000002.1 Pseudomonas aeruginosa strain AZPAE15042 AZPAE15042_contig_2, whole genome shotgun sequence	TADB|T6203	TADB|AT1053	0.353444	0.71134	580452	581330	581974	581699	chromosome	TADB|T6203 gi|153000516|ref|YP_001366197.1| hypothetical protein Shew185_1991 [Shewanella baltica OS185] [Shew185_1991]	TADB|AT1053 gi|28867652|ref|NP_790271.1| virulence-associated protein [[Pseudomonas syringae] pv. tomato str. DC3000] [PSPTO_0422]	II	abiEii	higA	-
GCA_000790465	JTNE01000009.1 Pseudomonas aeruginosa strain AZPAE15042 AZPAE15042_contig_9, whole genome shotgun sequence	TADB|T6299	TADB|AT6299	0.877973	0.972	118044	118481	117518	117949	chromosome	TADB|T6299 gi|557707656|ref|AHA19683.1| acetyltransferase [Pseudomonas aeruginosa PA1] [PA1S_01280]	TADB|AT6299 gi|557707657|ref|AHA19684.1| histidine kinase [Pseudomonas aeruginosa PA1] [PA1S_01285]	II	GNAT	CBS_pair_bac_euk	-
GCA_000790465	JTNE01000010.1 Pseudomonas aeruginosa strain AZPAE15042 AZPAE15042_contig_10, whole genome shotgun sequence	TADB|T4019	TADB|AT336	0.331884	0.364	60518	61123	59956	60345	chromosome	TADB|T4019 gi|148554875|ref|YP_001262457.1| hypothetical protein Swit_1959 [Sphingomonas wittichii RW1] [Swit_1959]	TADB|AT336 gi|159184496|ref|NP_353870.2| conserved hypothetical protein [Agrobacterium fabrum str. C58] [Atu0848]	II	RES	hypothetical protein	-
GCA_000790465	JTNE01000011.1 Pseudomonas aeruginosa strain AZPAE15042 AZPAE15042_contig_11, whole genome shotgun sequence	TADB|T6305	TADB|AT6305	0.988	0.948	27617	27120	28313	27792	chromosome	TADB|T6305 gi|557704448|ref|AHA16475.1| acyl-CoA hydrolase [Pseudomonas aeruginosa PA1] [PA1S_12120]	TADB|AT6305 gi|557704447|ref|AHA16474.1| transcriptional regulator [Pseudomonas aeruginosa PA1] [PA1S_12125]	II	yciA	iscR	-
GCA_000790465	JTNE01000015.1 Pseudomonas aeruginosa strain AZPAE15042 AZPAE15042_contig_15, whole genome shotgun sequence	TADB|T4037	TADB|AT4037	0.717	0.545	50922	50647	50632	50336	chromosome	TADB|T4037 gi|148549397|ref|YP_001269499.1| plasmid maintenance system killer protein [Pseudomonas putida F1] [Pput_4191]	TADB|AT4037 gi|148549398|ref|YP_001269500.1| XRE family plasmid maintenance system antidote protein [Pseudomonas putida F1] [Pput_4192]	II	parE	higA	-
GCA_000790465	JTNE01000021.1 Pseudomonas aeruginosa strain AZPAE15042 AZPAE15042_contig_21, whole genome shotgun sequence	TADB|T6306	TADB|AT6306	0.855	0.952	144628	145185	144176	144610	chromosome	TADB|T6306 gi|927226969|ref|AHA16352.2| acetyltransferase [Pseudomonas aeruginosa PA1] [PA1S_12730]	TADB|AT6306 gi|557704324|ref|AHA16351.1| AsnC family transcriptional regulator [Pseudomonas aeruginosa PA1] [PA1S_12735]	II	GNAT	lrp	-
GCA_000790465	JTNE01000031.1 Pseudomonas aeruginosa strain AZPAE15042 AZPAE15042_contig_32, whole genome shotgun sequence	TADB|T1880	TADB|AT1880	0.985	0.869	6421	6029	6810	6421	plasmid	TADB|T1880 gi|66768906|ref|YP_243668.1| hypothetical protein XC_2599 [Xanthomonas campestris pv. campestris str. 8004] [XC_2599]	TADB|AT1880 gi|66768907|ref|YP_243669.1| hypothetical protein XC_2600 [Xanthomonas campestris pv. campestris str. 8004] [XC_2600]	II		spoVT	-
GCA_000790465	JTNE01000033.1 Pseudomonas aeruginosa strain AZPAE15042 AZPAE15042_contig_34, whole genome shotgun sequence	TADB|T4274	TADB|AT4274	1	0.987	17784	18062	17560	17784	chromosome	TADB|T4274 gi|152985203|ref|YP_001345596.1| hypothetical protein PSPA7_0200 [Pseudomonas aeruginosa PA7] [PSPA7_0200]	TADB|AT4274 gi|152984580|ref|YP_001345597.1| hypothetical protein PSPA7_0201 [Pseudomonas aeruginosa PA7] [PSPA7_0201]	II	parE	HTH	-
GCA_000790465	JTNE01000040.1 Pseudomonas aeruginosa strain AZPAE15042 AZPAE15042_contig_41, whole genome shotgun sequence	TADB|T690	TADB|AT228	0.259212	0.340091	37025	37354	36749	36928	chromosome	TADB|T690 gi|27365828|ref|NP_761356.1| Plasmid stabilization element ParE [Vibrio vulnificus CMCP6] [VV1_2525]	TADB|AT228 gi|16125127|ref|NP_419691.1| hypothetical protein CC_0874 [Caulobacter crescentus CB15] [CC_0874]	II	parE	parD	-
GCA_000790465	JTNE01000042.1 Pseudomonas aeruginosa strain AZPAE15042 AZPAE15042_contig_43, whole genome shotgun sequence	TADB|T6307	TADB|AT6307	1	0.929	20390	19878	20986	20399	chromosome	TADB|T6307 gi|557704023|ref|AHA16050.1| acetyltransferase [Pseudomonas aeruginosa PA1] [PA1S_14265]	TADB|AT6307 gi|557704022|ref|AHA16049.1| TetR family transcriptional regulator [Pseudomonas aeruginosa PA1] [PA1S_14270]	II	GNAT	tetR	-
GCA_000790465	JTNE01000045.1 Pseudomonas aeruginosa strain AZPAE15042 AZPAE15042_contig_46, whole genome shotgun sequence	TADB|T153	TADB|AT1221	0.578471	0.5301	21846	21550	21846	21562	plasmid	TADB|T153 gi|15838304|ref|NP_298992.1| hypothetical protein XF1703 [Xylella fastidiosa 9a5c] [XF1703]	TADB|AT1221 gi|37526220|ref|NP_929564.1| hypothetical protein plu2309 [Photorhabdus luminescens subsp. laumondii TTO1] [plu2309]	II	parE	parE	-
GCA_000790465	JTNE01000047.1 Pseudomonas aeruginosa strain AZPAE15042 AZPAE15042_contig_48, whole genome shotgun sequence	TADB|T6302	TADB|AT6302	0.905483	1	100946	100341	101849	101127	chromosome	TADB|T6302 gi|557705244|ref|AHA17271.1| acyl-homoserine-lactone synthase [Pseudomonas aeruginosa PA1] [PA1S_07935]	TADB|AT6302 gi|927226843|ref|AHA17272.2| LuxR family transcriptional regulator [Pseudomonas aeruginosa PA1] [PA1S_07930]	II	GNAT	LuxR	-
GCA_000790465	JTNE01000048.1 Pseudomonas aeruginosa strain AZPAE15042 AZPAE15042_contig_49, whole genome shotgun sequence	TADB|T6304	TADB|AT6304	0.984	0.996	123819	124367	123037	123750	chromosome	TADB|T6304 gi|557705010|ref|AHA17037.1| ribosomal-protein-serine acetyltransferase [Pseudomonas aeruginosa PA1] [PA1S_09135]	TADB|AT6304 gi|557705011|ref|AHA17038.1| MFS transporter [Pseudomonas aeruginosa PA1] [PA1S_09130]	II	GNAT	phnR	-
GCA_000790465	JTNE01000057.1 Pseudomonas aeruginosa strain AZPAE15042 AZPAE15042_contig_58, whole genome shotgun sequence	TADB|T1780	TADB|AT1780	0.560741	0.495429	31828	32160	32169	32474	plasmid	TADB|T1780 gi|70731269|ref|YP_261010.1| toxin HigB-2 [Pseudomonas protegens Pf-5] [PFL_3910]	TADB|AT1780 gi|346643090|ref|YP_261011.2| antitoxin HigA-2 [Pseudomonas protegens Pf-5] [PFL_3911]	II		HTH_XRE	-
GCA_000790465	JTNE01000061.1 Pseudomonas aeruginosa strain AZPAE15042 AZPAE15042_contig_62, whole genome shotgun sequence	TADB|T3580	TADB|AT5245	0.634474	0.451093	17311	17814	17210	16674	plasmid	TADB|T3580 gi|126454116|ref|YP_001067413.1| acetyltransferase [Burkholderia pseudomallei 1106a] [BURPS1106A_3175]	TADB|AT5245 gi|170742877|ref|YP_001771532.1| XRE family transcriptional regulator [Methylobacterium sp. 4-46] [M446_4768]	II	GNAT	HTH_XRE	-
GCA_000790485	JTTL01000001.1 Pseudomonas aeruginosa strain AZPAE14877 AZPAE14877_contig_1, whole genome shotgun sequence	TADB|T6314	TADB|AT6314	1	1	526013	524850	526388	526065	chromosome	TADB|T6314 gi|557706171|ref|AHA18198.1| arabinose transporter permease [Pseudomonas aeruginosa PA1] [PA1S_23665]	TADB|AT6314 gi|927227277|ref|AHA18197.2| ArsR family transcriptional regulator [Pseudomonas aeruginosa PA1] [PA1S_23660]	II	AraJ	HTH	-
GCA_000790485	JTTL01000007.1 Pseudomonas aeruginosa strain AZPAE14877 AZPAE14877_contig_7, whole genome shotgun sequence	TADB|T6306	TADB|AT6306	0.995	0.489655	475878	475321	476116	475904	chromosome	TADB|T6306 gi|927226969|ref|AHA16352.2| acetyltransferase [Pseudomonas aeruginosa PA1] [PA1S_12730]	TADB|AT6306 gi|557704324|ref|AHA16351.1| AsnC family transcriptional regulator [Pseudomonas aeruginosa PA1] [PA1S_12735]	II	GNAT	lrp	-
GCA_000790485	JTTL01000009.1 Pseudomonas aeruginosa strain AZPAE14877 AZPAE14877_contig_9, whole genome shotgun sequence	TADB|T6304	TADB|AT6304	1	0.996	52613	53161	51831	52544	chromosome	TADB|T6304 gi|557705010|ref|AHA17037.1| ribosomal-protein-serine acetyltransferase [Pseudomonas aeruginosa PA1] [PA1S_09135]	TADB|AT6304 gi|557705011|ref|AHA17038.1| MFS transporter [Pseudomonas aeruginosa PA1] [PA1S_09130]	II	GNAT	phnR	-
GCA_000790485	JTTL01000012.1 Pseudomonas aeruginosa strain AZPAE14877 AZPAE14877_contig_12, whole genome shotgun sequence	TADB|T3851	TADB|AT2802	0.388663	0.350907	14190	14657	14068	13511	plasmid	TADB|T3851 gi|146341035|ref|YP_001206083.1| GNAT family acetyltransferase [Bradyrhizobium sp. ORS 278] [BRADO4106]	TADB|AT2802 gi|110641376|ref|YP_669106.1| transcriptional regulator [Escherichia coli 536] [ECP_1194]	II		HTH_XRE	-
GCA_000790485	JTTL01000014.1 Pseudomonas aeruginosa strain AZPAE14877 AZPAE14877_contig_14, whole genome shotgun sequence	TADB|T2265	TADB|AT336	0.342	0.364	148620	149159	147994	148383	chromosome	TADB|T2265 gi|83594554|ref|YP_428306.1| hypothetical protein Rru_A3224 [Rhodospirillum rubrum ATCC 11170] [Rru_A3224]	TADB|AT336 gi|159184496|ref|NP_353870.2| conserved hypothetical protein [Agrobacterium fabrum str. C58] [Atu0848]	II	RES	hypothetical protein	-
GCA_000790485	JTTL01000017.1 Pseudomonas aeruginosa strain AZPAE14877 AZPAE14877_contig_17, whole genome shotgun sequence	TADB|T180	TADB|AT180	1	0.973	44645	44367	44869	44645	chromosome	TADB|T180 gi|15595322|ref|NP_248814.1| hypothetical protein PA0124 [Pseudomonas aeruginosa PAO1] [PA0124]	TADB|AT180 gi|15595323|ref|NP_248815.1| hypothetical protein PA0125 [Pseudomonas aeruginosa PAO1] [PA0125]	II	parE	HTH	-
GCA_000790485	JTTL01000019.1 Pseudomonas aeruginosa strain AZPAE14877 AZPAE14877_contig_19, whole genome shotgun sequence	TADB|T6307	TADB|AT6307	0.994	1	20484	19972	21082	20495	chromosome	TADB|T6307 gi|557704023|ref|AHA16050.1| acetyltransferase [Pseudomonas aeruginosa PA1] [PA1S_14265]	TADB|AT6307 gi|557704022|ref|AHA16049.1| TetR family transcriptional regulator [Pseudomonas aeruginosa PA1] [PA1S_14270]	II	GNAT	tetR	-
GCA_000790485	JTTL01000030.1 Pseudomonas aeruginosa strain AZPAE14877 AZPAE14877_contig_30, whole genome shotgun sequence	TADB|T4037	TADB|AT4037	0.707	0.545	52985	52710	52695	52399	chromosome	TADB|T4037 gi|148549397|ref|YP_001269499.1| plasmid maintenance system killer protein [Pseudomonas putida F1] [Pput_4191]	TADB|AT4037 gi|148549398|ref|YP_001269500.1| XRE family plasmid maintenance system antidote protein [Pseudomonas putida F1] [Pput_4192]	II	parE	higA	-
GCA_000790485	JTTL01000040.1 Pseudomonas aeruginosa strain AZPAE14877 AZPAE14877_contig_40, whole genome shotgun sequence	TADB|T2592	TADB|AT2592	0.592	0.410234	8623	8330	8318	7962	plasmid	TADB|T2592 gi|91791156|ref|YP_552106.1| DNA polymerase, beta-like region (plasmid) [Polaromonas sp. JS666] [Bpro_5352]	TADB|AT2592 gi|91791155|ref|YP_552105.1| hypothetical protein Bpro_5351 (plasmid) [Polaromonas sp. JS666] [Bpro_5351]	II	GNAT	hypothetical protein	-
GCA_000790485	JTTL01000042.1 Pseudomonas aeruginosa strain AZPAE14877 AZPAE14877_contig_42, whole genome shotgun sequence	TADB|T6299	TADB|AT6299	1	1	12544	12987	12032	12463	chromosome	TADB|T6299 gi|557707656|ref|AHA19683.1| acetyltransferase [Pseudomonas aeruginosa PA1] [PA1S_01280]	TADB|AT6299 gi|557707657|ref|AHA19684.1| histidine kinase [Pseudomonas aeruginosa PA1] [PA1S_01285]	II	GNAT	CBS_pair_bac_euk	-
GCA_000790505	JTTK01000005.1 Pseudomonas aeruginosa strain AZPAE14878 AZPAE14878_contig_5, whole genome shotgun sequence	TADB|T3008	TADB|AT3008	1	0.996	123478	122894	122824	121973	chromosome	TADB|T3008 gi|116051284|ref|YP_789884.1| hypothetical protein PA14_21710 [Pseudomonas aeruginosa UCBPP-PA14] [PA14_21710]	TADB|AT3008 gi|116051283|ref|YP_789885.1| AraC family transcriptional regulator [Pseudomonas aeruginosa UCBPP-PA14] [PA14_21720]	II	GNAT	araC	-
GCA_000790505	JTTK01000008.1 Pseudomonas aeruginosa strain AZPAE14878 AZPAE14878_contig_8, whole genome shotgun sequence	TADB|T3851	TADB|AT2802	0.388663	0.350907	15514	15981	15392	14835	chromosome	TADB|T3851 gi|146341035|ref|YP_001206083.1| GNAT family acetyltransferase [Bradyrhizobium sp. ORS 278] [BRADO4106]	TADB|AT2802 gi|110641376|ref|YP_669106.1| transcriptional regulator [Escherichia coli 536] [ECP_1194]	II		HTH_XRE	-
GCA_000790505	JTTK01000015.1 Pseudomonas aeruginosa strain AZPAE14878 AZPAE14878_contig_15, whole genome shotgun sequence	TADB|T6301	TADB|AT6301	0.938	0.982	86858	86568	86547	86212	chromosome	TADB|T6301 gi|927226796|ref|ALD83995.1| ADP-ribosyl-(dinitrogen reductase) hydrolase [Pseudomonas aeruginosa PA1] [PA1S_06870]	TADB|AT6301 gi|927226795|ref|ALD83994.1| hypothetical protein PA1S_06865 [Pseudomonas aeruginosa PA1] [PA1S_06865]	II		hypothetical protein	-
GCA_000790505	JTTK01000019.1 Pseudomonas aeruginosa strain AZPAE14878 AZPAE14878_contig_19, whole genome shotgun sequence	TADB|T6314	TADB|AT6314	0.997	1	88856	90019	88481	88804	chromosome	TADB|T6314 gi|557706171|ref|AHA18198.1| arabinose transporter permease [Pseudomonas aeruginosa PA1] [PA1S_23665]	TADB|AT6314 gi|927227277|ref|AHA18197.2| ArsR family transcriptional regulator [Pseudomonas aeruginosa PA1] [PA1S_23660]	II	AraJ	HTH	-
GCA_000790505	JTTK01000020.1 Pseudomonas aeruginosa strain AZPAE14878 AZPAE14878_contig_20, whole genome shotgun sequence	TADB|T180	TADB|AT180	1	0.987	17652	17930	17428	17652	chromosome	TADB|T180 gi|15595322|ref|NP_248814.1| hypothetical protein PA0124 [Pseudomonas aeruginosa PAO1] [PA0124]	TADB|AT180 gi|15595323|ref|NP_248815.1| hypothetical protein PA0125 [Pseudomonas aeruginosa PAO1] [PA0125]	II	parE	HTH	-
GCA_000790505	JTTK01000021.1 Pseudomonas aeruginosa strain AZPAE14878 AZPAE14878_contig_21, whole genome shotgun sequence	TADB|T6299	TADB|AT6299	0.993	0.993	8115	8558	7603	8034	plasmid	TADB|T6299 gi|557707656|ref|AHA19683.1| acetyltransferase [Pseudomonas aeruginosa PA1] [PA1S_01280]	TADB|AT6299 gi|557707657|ref|AHA19684.1| histidine kinase [Pseudomonas aeruginosa PA1] [PA1S_01285]	II	GNAT	CBS_pair_bac_euk	-
GCA_000790505	JTTK01000023.1 Pseudomonas aeruginosa strain AZPAE14878 AZPAE14878_contig_23, whole genome shotgun sequence	TADB|T154	TADB|AT154	0.923397	0.962	23231	22602	23870	23247	plasmid	TADB|T154 gi|15838356|ref|NP_299044.1| hypothetical protein XF1755 [Xylella fastidiosa 9a5c] [XF1755]	TADB|AT154 gi|15838355|ref|NP_299043.1| hypothetical protein XF1754 [Xylella fastidiosa 9a5c] [XF1754]	II	RES	hypothetical protein	-
GCA_000790505	JTTK01000031.1 Pseudomonas aeruginosa strain AZPAE14878 AZPAE14878_contig_31, whole genome shotgun sequence	TADB|T6306	TADB|AT6306	0.962	0.993	70580	71137	70128	70562	chromosome	TADB|T6306 gi|927226969|ref|AHA16352.2| acetyltransferase [Pseudomonas aeruginosa PA1] [PA1S_12730]	TADB|AT6306 gi|557704324|ref|AHA16351.1| AsnC family transcriptional regulator [Pseudomonas aeruginosa PA1] [PA1S_12735]	II	GNAT	lrp	-
GCA_000790505	JTTK01000035.1 Pseudomonas aeruginosa strain AZPAE14878 AZPAE14878_contig_35, whole genome shotgun sequence	TADB|T2650	TADB|AT2650	1	1	103650	104222	103183	103650	chromosome	TADB|T2650 gi|94311279|ref|YP_584489.1| hypothetical protein Rmet_2343 [Cupriavidus metallidurans CH34] [Rmet_2343]	TADB|AT2650 gi|94311280|ref|YP_584490.1| putative excisionase [Cupriavidus metallidurans CH34] [Rmet_2344]	II	PIN	excisionase	-
GCA_000790505	JTTK01000036.1 Pseudomonas aeruginosa strain AZPAE14878 AZPAE14878_contig_36, whole genome shotgun sequence	TADB|T6307	TADB|AT6307	1	0.995	32836	32324	33434	32847	chromosome	TADB|T6307 gi|557704023|ref|AHA16050.1| acetyltransferase [Pseudomonas aeruginosa PA1] [PA1S_14265]	TADB|AT6307 gi|557704022|ref|AHA16049.1| TetR family transcriptional regulator [Pseudomonas aeruginosa PA1] [PA1S_14270]	II	GNAT	tetR	-
GCA_000790505	JTTK01000038.1 Pseudomonas aeruginosa strain AZPAE14878 AZPAE14878_contig_38, whole genome shotgun sequence	TADB|T4037	TADB|AT4037	0.717	0.545	17705	17980	17995	18291	chromosome	TADB|T4037 gi|148549397|ref|YP_001269499.1| plasmid maintenance system killer protein [Pseudomonas putida F1] [Pput_4191]	TADB|AT4037 gi|148549398|ref|YP_001269500.1| XRE family plasmid maintenance system antidote protein [Pseudomonas putida F1] [Pput_4192]	II	parE	higA	-
GCA_000790505	JTTK01000039.1 Pseudomonas aeruginosa strain AZPAE14878 AZPAE14878_contig_39, whole genome shotgun sequence	TADB|T6230	TADB|AT6230	0.859582	0.555368	32673	34181	32337	32654	chromosome	TADB|T6230 gi|241662303|ref|YP_002980663.1| hypothetical protein Rpic12D_0690 [Ralstonia pickettii 12D] [Rpic12D_0690]	TADB|AT6230 gi|241662302|ref|YP_002980662.1| hypothetical protein Rpic12D_0689 [Ralstonia pickettii 12D] [Rpic12D_0689]	II	TraG	hypothetical protein	-
GCA_000790505	JTTK01000043.1 Pseudomonas aeruginosa strain AZPAE14878 AZPAE14878_contig_43, whole genome shotgun sequence	TADB|T6305	TADB|AT6305	1	1	59638	60135	58943	59464	chromosome	TADB|T6305 gi|557704448|ref|AHA16475.1| acyl-CoA hydrolase [Pseudomonas aeruginosa PA1] [PA1S_12120]	TADB|AT6305 gi|557704447|ref|AHA16474.1| transcriptional regulator [Pseudomonas aeruginosa PA1] [PA1S_12125]	II	yciA	iscR	-
GCA_000790505	JTTK01000049.1 Pseudomonas aeruginosa strain AZPAE14878 AZPAE14878_contig_49, whole genome shotgun sequence	TADB|T2318	TADB|AT4022	0.571	0.314747	105806	105973	106007	106240	chromosome	TADB|T2318 gi|83816208|ref|YP_444767.1| killer protein [Salinibacter ruber DSM 13855] [SRU_0628]	TADB|AT4022 gi|148555340|ref|YP_001262922.1| XRE family plasmid maintenance system antidote protein [Sphingomonas wittichii RW1] [Swit_2425]	II	parE	HTH_XRE	-
GCA_000790505	JTTK01000053.1 Pseudomonas aeruginosa strain AZPAE14878 AZPAE14878_contig_53, whole genome shotgun sequence	TADB|T6226	TADB|AT6312	0.572458	1	136789	135299	134772	134503	chromosome	TADB|T6226 gi|94311296|ref|YP_584506.1| hypothetical protein Rmet_2360 [Cupriavidus metallidurans CH34] [Rmet_2360]	TADB|AT6312 gi|557708390|ref|AHA20417.1| addiction module antidote protein [Pseudomonas aeruginosa PA1] [PA1S_21495]	II	TraG	parD	-
GCA_000790505	JTTK01000058.1 Pseudomonas aeruginosa strain AZPAE14878 AZPAE14878_contig_58, whole genome shotgun sequence	TADB|T234	TADB|AT234	0.630969	0.351537	14424	14606	14636	14881	plasmid	TADB|T234 gi|16127268|ref|NP_421832.1| hypothetical protein CC_3038 [Caulobacter crescentus CB15] [CC_3038]	TADB|AT234 gi|16127267|ref|NP_421831.1| hypothetical protein CC_3037 [Caulobacter crescentus CB15] [CC_3037]	II	parE	HTH_XRE	-
GCA_000790505	JTTK01000066.1 Pseudomonas aeruginosa strain AZPAE14878 AZPAE14878_contig_66, whole genome shotgun sequence	TADB|T5600	TADB|AT2003	0.34959	0.341524	49001	50188	48639	48902	plasmid	TADB|T5600 gi|189345782|ref|YP_001942311.1| HipA domain-containing protein [Chlorobium limicola DSM 245] [Clim_0237]	TADB|AT2003 gi|75676267|ref|YP_318688.1| XRE family transcriptional regulator [Nitrobacter winogradskyi Nb-255] [Nwi_2078]	II	hipA	HTH_XRE	-
GCA_000790505	JTTK01000086.1 Pseudomonas aeruginosa strain AZPAE14878 AZPAE14878_contig_86, whole genome shotgun sequence	TADB|T6302	TADB|AT6302	0.995	1	11646	12248	10740	11462	chromosome	TADB|T6302 gi|557705244|ref|AHA17271.1| acyl-homoserine-lactone synthase [Pseudomonas aeruginosa PA1] [PA1S_07935]	TADB|AT6302 gi|927226843|ref|AHA17272.2| LuxR family transcriptional regulator [Pseudomonas aeruginosa PA1] [PA1S_07930]	II	GNAT	LuxR	-
GCA_000790505	JTTK01000092.1 Pseudomonas aeruginosa strain AZPAE14878 AZPAE14878_contig_92, whole genome shotgun sequence	TADB|T5883	TADB|AT336	0.31168	0.364	25198	24578	25725	25336	chromosome	TADB|T5883 gi|194337265|ref|YP_002019059.1| RES domain-containing protein [Pelodictyon phaeoclathratiforme BU-1] [Ppha_2247]	TADB|AT336 gi|159184496|ref|NP_353870.2| conserved hypothetical protein [Agrobacterium fabrum str. C58] [Atu0848]	II	RES	hypothetical protein	-
GCA_000790525	JTTJ01000002.1 Pseudomonas aeruginosa strain AZPAE14879 AZPAE14879_contig_2, whole genome shotgun sequence	TADB|T6314	TADB|AT6314	1	1	306470	305307	306845	306522	chromosome	TADB|T6314 gi|557706171|ref|AHA18198.1| arabinose transporter permease [Pseudomonas aeruginosa PA1] [PA1S_23665]	TADB|AT6314 gi|927227277|ref|AHA18197.2| ArsR family transcriptional regulator [Pseudomonas aeruginosa PA1] [PA1S_23660]	II	AraJ	HTH	-
GCA_000790525	JTTJ01000009.1 Pseudomonas aeruginosa strain AZPAE14879 AZPAE14879_contig_9, whole genome shotgun sequence	TADB|T3851	TADB|AT2802	0.377074	0.350907	424208	424675	424086	423529	chromosome	TADB|T3851 gi|146341035|ref|YP_001206083.1| GNAT family acetyltransferase [Bradyrhizobium sp. ORS 278] [BRADO4106]	TADB|AT2802 gi|110641376|ref|YP_669106.1| transcriptional regulator [Escherichia coli 536] [ECP_1194]	II		HTH_XRE	-
GCA_000790525	JTTJ01000011.1 Pseudomonas aeruginosa strain AZPAE14879 AZPAE14879_contig_11, whole genome shotgun sequence	TADB|T6306	TADB|AT6306	0.995	1	310221	309664	310673	310239	chromosome	TADB|T6306 gi|927226969|ref|AHA16352.2| acetyltransferase [Pseudomonas aeruginosa PA1] [PA1S_12730]	TADB|AT6306 gi|557704324|ref|AHA16351.1| AsnC family transcriptional regulator [Pseudomonas aeruginosa PA1] [PA1S_12735]	II	GNAT	lrp	-
GCA_000790525	JTTJ01000012.1 Pseudomonas aeruginosa strain AZPAE14879 AZPAE14879_contig_12, whole genome shotgun sequence	TADB|T6304	TADB|AT6304	1	0.996	210510	211058	209728	210441	chromosome	TADB|T6304 gi|557705010|ref|AHA17037.1| ribosomal-protein-serine acetyltransferase [Pseudomonas aeruginosa PA1] [PA1S_09135]	TADB|AT6304 gi|557705011|ref|AHA17038.1| MFS transporter [Pseudomonas aeruginosa PA1] [PA1S_09130]	II	GNAT	phnR	-
GCA_000790525	JTTJ01000014.1 Pseudomonas aeruginosa strain AZPAE14879 AZPAE14879_contig_14, whole genome shotgun sequence	TADB|T6302	TADB|AT6302	1	1	45799	45197	46704	45982	chromosome	TADB|T6302 gi|557705244|ref|AHA17271.1| acyl-homoserine-lactone synthase [Pseudomonas aeruginosa PA1] [PA1S_07935]	TADB|AT6302 gi|927226843|ref|AHA17272.2| LuxR family transcriptional regulator [Pseudomonas aeruginosa PA1] [PA1S_07930]	II	GNAT	LuxR	-
GCA_000790525	JTTJ01000016.1 Pseudomonas aeruginosa strain AZPAE14879 AZPAE14879_contig_16, whole genome shotgun sequence	TADB|T2265	TADB|AT336	0.342	0.364	216051	216590	215426	215815	chromosome	TADB|T2265 gi|83594554|ref|YP_428306.1| hypothetical protein Rru_A3224 [Rhodospirillum rubrum ATCC 11170] [Rru_A3224]	TADB|AT336 gi|159184496|ref|NP_353870.2| conserved hypothetical protein [Agrobacterium fabrum str. C58] [Atu0848]	II	RES	hypothetical protein	-
GCA_000790525	JTTJ01000017.1 Pseudomonas aeruginosa strain AZPAE14879 AZPAE14879_contig_17, whole genome shotgun sequence	TADB|T180	TADB|AT180	1	0.987	152358	152636	152134	152358	chromosome	TADB|T180 gi|15595322|ref|NP_248814.1| hypothetical protein PA0124 [Pseudomonas aeruginosa PAO1] [PA0124]	TADB|AT180 gi|15595323|ref|NP_248815.1| hypothetical protein PA0125 [Pseudomonas aeruginosa PAO1] [PA0125]	II	parE	HTH	-
GCA_000790525	JTTJ01000020.1 Pseudomonas aeruginosa strain AZPAE14879 AZPAE14879_contig_20, whole genome shotgun sequence	TADB|T1938	TADB|AT1938	0.543	0.816915	2816	3157	2555	2797	chromosome	TADB|T1938 gi|71725236|ref|YP_272205.1| RelE/ParE family plasmid stabilization system protein (plasmid) [Pseudomonas syringae pv. phaseolicola 1448A] [PSPPH_A0095]	TADB|AT1938 gi|71725197|ref|YP_272204.1| prevent-host-death family protein (plasmid) [Pseudomonas syringae pv. phaseolicola 1448A] [PSPPH_A0094]	II	parE	Phd	-
GCA_000790525	JTTJ01000025.1 Pseudomonas aeruginosa strain AZPAE14879 AZPAE14879_contig_25, whole genome shotgun sequence	TADB|T6307	TADB|AT6307	1	1	86670	87182	86072	86659	chromosome	TADB|T6307 gi|557704023|ref|AHA16050.1| acetyltransferase [Pseudomonas aeruginosa PA1] [PA1S_14265]	TADB|AT6307 gi|557704022|ref|AHA16049.1| TetR family transcriptional regulator [Pseudomonas aeruginosa PA1] [PA1S_14270]	II	GNAT	tetR	-
GCA_000790525	JTTJ01000027.1 Pseudomonas aeruginosa strain AZPAE14879 AZPAE14879_contig_27, whole genome shotgun sequence	TADB|T4037	TADB|AT4037	0.707	0.545	5449	5174	5159	4863	plasmid	TADB|T4037 gi|148549397|ref|YP_001269499.1| plasmid maintenance system killer protein [Pseudomonas putida F1] [Pput_4191]	TADB|AT4037 gi|148549398|ref|YP_001269500.1| XRE family plasmid maintenance system antidote protein [Pseudomonas putida F1] [Pput_4192]	II	parE	higA	-
GCA_000790545	JTTI01000001.1 Pseudomonas aeruginosa strain AZPAE14880 AZPAE14880_contig_1, whole genome shotgun sequence	TADB|T6304	TADB|AT6304	1	0.996	243543	244091	242761	243474	chromosome	TADB|T6304 gi|557705010|ref|AHA17037.1| ribosomal-protein-serine acetyltransferase [Pseudomonas aeruginosa PA1] [PA1S_09135]	TADB|AT6304 gi|557705011|ref|AHA17038.1| MFS transporter [Pseudomonas aeruginosa PA1] [PA1S_09130]	II	GNAT	phnR	-
GCA_000790545	JTTI01000003.1 Pseudomonas aeruginosa strain AZPAE14880 AZPAE14880_contig_3, whole genome shotgun sequence	TADB|T6305	TADB|AT6305	1	1	227472	226975	228167	227646	chromosome	TADB|T6305 gi|557704448|ref|AHA16475.1| acyl-CoA hydrolase [Pseudomonas aeruginosa PA1] [PA1S_12120]	TADB|AT6305 gi|557704447|ref|AHA16474.1| transcriptional regulator [Pseudomonas aeruginosa PA1] [PA1S_12125]	II	yciA	iscR	-
GCA_000790545	JTTI01000005.1 Pseudomonas aeruginosa strain AZPAE14880 AZPAE14880_contig_5, whole genome shotgun sequence	TADB|T5883	TADB|AT336	0.306086	0.364	418718	418098	419245	418856	chromosome	TADB|T5883 gi|194337265|ref|YP_002019059.1| RES domain-containing protein [Pelodictyon phaeoclathratiforme BU-1] [Ppha_2247]	TADB|AT336 gi|159184496|ref|NP_353870.2| conserved hypothetical protein [Agrobacterium fabrum str. C58] [Atu0848]	II	RES	hypothetical protein	-
GCA_000790545	JTTI01000006.1 Pseudomonas aeruginosa strain AZPAE14880 AZPAE14880_contig_6, whole genome shotgun sequence	TADB|T1880	TADB|AT1880	0.985	0.869	5244	4852	5633	5244	plasmid	TADB|T1880 gi|66768906|ref|YP_243668.1| hypothetical protein XC_2599 [Xanthomonas campestris pv. campestris str. 8004] [XC_2599]	TADB|AT1880 gi|66768907|ref|YP_243669.1| hypothetical protein XC_2600 [Xanthomonas campestris pv. campestris str. 8004] [XC_2600]	II		spoVT	-
GCA_000790545	JTTI01000007.1 Pseudomonas aeruginosa strain AZPAE14880 AZPAE14880_contig_7, whole genome shotgun sequence	TADB|T6306	TADB|AT6306	0.995	1	134425	133868	134877	134443	chromosome	TADB|T6306 gi|927226969|ref|AHA16352.2| acetyltransferase [Pseudomonas aeruginosa PA1] [PA1S_12730]	TADB|AT6306 gi|557704324|ref|AHA16351.1| AsnC family transcriptional regulator [Pseudomonas aeruginosa PA1] [PA1S_12735]	II	GNAT	lrp	-
GCA_000790545	JTTI01000008.1 Pseudomonas aeruginosa strain AZPAE14880 AZPAE14880_contig_8, whole genome shotgun sequence	TADB|T6314	TADB|AT6314	1	1	43737	44900	43362	43685	chromosome	TADB|T6314 gi|557706171|ref|AHA18198.1| arabinose transporter permease [Pseudomonas aeruginosa PA1] [PA1S_23665]	TADB|AT6314 gi|927227277|ref|AHA18197.2| ArsR family transcriptional regulator [Pseudomonas aeruginosa PA1] [PA1S_23660]	II	AraJ	HTH	-
GCA_000790545	JTTI01000009.1 Pseudomonas aeruginosa strain AZPAE14880 AZPAE14880_contig_9, whole genome shotgun sequence	TADB|T6227	TADB|AT6227	0.908515	0.737882	12730	11243	13093	12749	chromosome	TADB|T6227 gi|121593653|ref|YP_985549.1| hypothetical protein Ajs_1249 [Acidovorax sp. JS42] [Ajs_1249]	TADB|AT6227 gi|121593654|ref|YP_985550.1| hypothetical protein Ajs_1250 [Acidovorax sp. JS42] [Ajs_1250]	II	TraG	hypothetical protein	-
GCA_000790545	JTTI01000010.1 Pseudomonas aeruginosa strain AZPAE14880 AZPAE14880_contig_10, whole genome shotgun sequence	TADB|T2863	TADB|AT6111	0.579158	0.41585	288701	289093	288713	289096	chromosome	TADB|T2863 gi|113461907|ref|YP_719976.1| hypothetical protein HS_1771 [Haemophilus somnus 129PT] [HS_1771]	TADB|AT6111 gi|690030465|ref|YP_009066159.1| virulence associated protein D (plasmid) [uncultured bacterium] [pRSB225_204]	II	PIN	PIN	-
GCA_000790545	JTTI01000023.1 Pseudomonas aeruginosa strain AZPAE14880 AZPAE14880_contig_23, whole genome shotgun sequence	TADB|T6307	TADB|AT6307	1	1	170952	171464	170354	170941	plasmid	TADB|T6307 gi|557704023|ref|AHA16050.1| acetyltransferase [Pseudomonas aeruginosa PA1] [PA1S_14265]	TADB|AT6307 gi|557704022|ref|AHA16049.1| TetR family transcriptional regulator [Pseudomonas aeruginosa PA1] [PA1S_14270]	II	GNAT	tetR	-
GCA_000790545	JTTI01000027.1 Pseudomonas aeruginosa strain AZPAE14880 AZPAE14880_contig_27, whole genome shotgun sequence	TADB|T180	TADB|AT180	1	0.987	78371	78093	78595	78371	chromosome	TADB|T180 gi|15595322|ref|NP_248814.1| hypothetical protein PA0124 [Pseudomonas aeruginosa PAO1] [PA0124]	TADB|AT180 gi|15595323|ref|NP_248815.1| hypothetical protein PA0125 [Pseudomonas aeruginosa PAO1] [PA0125]	II	parE	HTH	-
GCA_000790545	JTTI01000028.1 Pseudomonas aeruginosa strain AZPAE14880 AZPAE14880_contig_28, whole genome shotgun sequence	TADB|T5245	TADB|AT5245	0.632324	0.461409	17391	16873	17480	18016	chromosome	TADB|T5245 gi|170742876|ref|YP_001771531.1| N-acetyltransferase GCN5 [Methylobacterium sp. 4-46] [M446_4767]	TADB|AT5245 gi|170742877|ref|YP_001771532.1| XRE family transcriptional regulator [Methylobacterium sp. 4-46] [M446_4768]	II	GNAT	HTH_XRE	-
GCA_000790545	JTTI01000043.1 Pseudomonas aeruginosa strain AZPAE14880 AZPAE14880_contig_43, whole genome shotgun sequence	TADB|T4037	TADB|AT4037	0.717	0.545	18320	18595	18610	18906	chromosome	TADB|T4037 gi|148549397|ref|YP_001269499.1| plasmid maintenance system killer protein [Pseudomonas putida F1] [Pput_4191]	TADB|AT4037 gi|148549398|ref|YP_001269500.1| XRE family plasmid maintenance system antidote protein [Pseudomonas putida F1] [Pput_4192]	II	parE	higA	-
GCA_000790545	JTTI01000045.1 Pseudomonas aeruginosa strain AZPAE14880 AZPAE14880_contig_45, whole genome shotgun sequence	TADB|T6299	TADB|AT6299	1	0.993	84988	84545	85500	85069	chromosome	TADB|T6299 gi|557707656|ref|AHA19683.1| acetyltransferase [Pseudomonas aeruginosa PA1] [PA1S_01280]	TADB|AT6299 gi|557707657|ref|AHA19684.1| histidine kinase [Pseudomonas aeruginosa PA1] [PA1S_01285]	II	GNAT	CBS_pair_bac_euk	-
GCA_000790565	JTTH01000013.1 Pseudomonas aeruginosa strain AZPAE14881 AZPAE14881_contig_14, whole genome shotgun sequence	TADB|T2635	TADB|AT4766	0.383617	0.914	65088	64633	65399	65085	plasmid	TADB|T2635 gi|92109744|ref|YP_572030.1| hypothetical protein Nham_4639 (plasmid) [Nitrobacter hamburgensis X14] [Nham_4639]	TADB|AT4766 gi|160899623|ref|YP_001565205.1| AbrB family transcriptional regulator [Delftia acidovorans SPH-1] [Daci_4189]	II	RelE	prlF	-
GCA_000790565	JTTH01000016.1 Pseudomonas aeruginosa strain AZPAE14881 AZPAE14881_contig_17, whole genome shotgun sequence	TADB|T6299	TADB|AT6299	1	0.993	65201	64758	65713	65282	chromosome	TADB|T6299 gi|557707656|ref|AHA19683.1| acetyltransferase [Pseudomonas aeruginosa PA1] [PA1S_01280]	TADB|AT6299 gi|557707657|ref|AHA19684.1| histidine kinase [Pseudomonas aeruginosa PA1] [PA1S_01285]	II	GNAT	CBS_pair_bac_euk	-
GCA_000790565	JTTH01000031.1 Pseudomonas aeruginosa strain AZPAE14881 AZPAE14881_contig_32, whole genome shotgun sequence	TADB|T6305	TADB|AT6305	1	1	41175	41672	40480	41001	chromosome	TADB|T6305 gi|557704448|ref|AHA16475.1| acyl-CoA hydrolase [Pseudomonas aeruginosa PA1] [PA1S_12120]	TADB|AT6305 gi|557704447|ref|AHA16474.1| transcriptional regulator [Pseudomonas aeruginosa PA1] [PA1S_12125]	II	yciA	iscR	-
GCA_000790565	JTTH01000038.1 Pseudomonas aeruginosa strain AZPAE14881 AZPAE14881_contig_39, whole genome shotgun sequence	TADB|T2863	TADB|AT6111	0.579158	0.41585	55358	55750	55370	55753	plasmid	TADB|T2863 gi|113461907|ref|YP_719976.1| hypothetical protein HS_1771 [Haemophilus somnus 129PT] [HS_1771]	TADB|AT6111 gi|690030465|ref|YP_009066159.1| virulence associated protein D (plasmid) [uncultured bacterium] [pRSB225_204]	II	PIN	PIN	-
GCA_000790565	JTTH01000048.1 Pseudomonas aeruginosa strain AZPAE14881 AZPAE14881_contig_49, whole genome shotgun sequence	TADB|T2650	TADB|AT2650	0.99	1	24672	24100	25139	24672	plasmid	TADB|T2650 gi|94311279|ref|YP_584489.1| hypothetical protein Rmet_2343 [Cupriavidus metallidurans CH34] [Rmet_2343]	TADB|AT2650 gi|94311280|ref|YP_584490.1| putative excisionase [Cupriavidus metallidurans CH34] [Rmet_2344]	II	PIN	excisionase	-
GCA_000790565	JTTH01000055.1 Pseudomonas aeruginosa strain AZPAE14881 AZPAE14881_contig_56, whole genome shotgun sequence	TADB|T2265	TADB|AT336	0.342	0.364	37775	38314	37149	37538	chromosome	TADB|T2265 gi|83594554|ref|YP_428306.1| hypothetical protein Rru_A3224 [Rhodospirillum rubrum ATCC 11170] [Rru_A3224]	TADB|AT336 gi|159184496|ref|NP_353870.2| conserved hypothetical protein [Agrobacterium fabrum str. C58] [Atu0848]	II	RES	hypothetical protein	-
GCA_000790565	JTTH01000069.1 Pseudomonas aeruginosa strain AZPAE14881 AZPAE14881_contig_70, whole genome shotgun sequence	TADB|T180	TADB|AT180	1	0.987	36873	36595	37097	36873	chromosome	TADB|T180 gi|15595322|ref|NP_248814.1| hypothetical protein PA0124 [Pseudomonas aeruginosa PAO1] [PA0124]	TADB|AT180 gi|15595323|ref|NP_248815.1| hypothetical protein PA0125 [Pseudomonas aeruginosa PAO1] [PA0125]	II	parE	HTH	-
GCA_000790565	JTTH01000092.1 Pseudomonas aeruginosa strain AZPAE14881 AZPAE14881_contig_94, whole genome shotgun sequence	TADB|T6304	TADB|AT6304	1	0.996	59583	59035	60365	59652	chromosome	TADB|T6304 gi|557705010|ref|AHA17037.1| ribosomal-protein-serine acetyltransferase [Pseudomonas aeruginosa PA1] [PA1S_09135]	TADB|AT6304 gi|557705011|ref|AHA17038.1| MFS transporter [Pseudomonas aeruginosa PA1] [PA1S_09130]	II	GNAT	phnR	-
GCA_000790565	JTTH01000112.1 Pseudomonas aeruginosa strain AZPAE14881 AZPAE14881_contig_114, whole genome shotgun sequence	TADB|T6230	TADB|AT3012	0.578699	1	27508	26003	25471	25202	chromosome	TADB|T6230 gi|241662303|ref|YP_002980663.1| hypothetical protein Rpic12D_0690 [Ralstonia pickettii 12D] [Rpic12D_0690]	TADB|AT3012 gi|116052676|ref|YP_792992.1| hypothetical protein PA14_60040 [Pseudomonas aeruginosa UCBPP-PA14] [PA14_60040]	II	TraG	parD	-
GCA_000790565	JTTH01000135.1 Pseudomonas aeruginosa strain AZPAE14881 AZPAE14881_contig_137, whole genome shotgun sequence	TADB|T3851	TADB|AT2802	0.388663	0.350907	13351	13818	13229	12672	plasmid	TADB|T3851 gi|146341035|ref|YP_001206083.1| GNAT family acetyltransferase [Bradyrhizobium sp. ORS 278] [BRADO4106]	TADB|AT2802 gi|110641376|ref|YP_669106.1| transcriptional regulator [Escherichia coli 536] [ECP_1194]	II		HTH_XRE	-
GCA_000790565	JTTH01000136.1 Pseudomonas aeruginosa strain AZPAE14881 AZPAE14881_contig_138, whole genome shotgun sequence	TADB|T4037	TADB|AT4037	0.717	0.545	26766	26491	26476	26180	chromosome	TADB|T4037 gi|148549397|ref|YP_001269499.1| plasmid maintenance system killer protein [Pseudomonas putida F1] [Pput_4191]	TADB|AT4037 gi|148549398|ref|YP_001269500.1| XRE family plasmid maintenance system antidote protein [Pseudomonas putida F1] [Pput_4192]	II	parE	higA	-
GCA_000790565	JTTH01000149.1 Pseudomonas aeruginosa strain AZPAE14881 AZPAE14881_contig_151, whole genome shotgun sequence	TADB|T6192	TADB|AT6192	0.255509	0.255509	10525	10815	10525	10815	plasmid	TADB|T6192 gi|188585664|ref|YP_001917209.1| hypothetical protein Nther_1037 [Natranaerobius thermophilus JW/NM-WN-LF] [Nther_1037]	TADB|AT6192 gi|188585664|ref|YP_001917209.1| hypothetical protein Nther_1037 [Natranaerobius thermophilus JW/NM-WN-LF] [Nther_1037]	II	GNAT	NT_Pol-beta-like	-
GCA_000790565	JTTH01000181.1 Pseudomonas aeruginosa strain AZPAE14881 AZPAE14881_contig_183, whole genome shotgun sequence	TADB|T3009	TADB|AT3009	1	0.968	17636	17794	17251	17532	chromosome	TADB|T3009 gi|116050722|ref|YP_790457.1| hypothetical protein PA14_28790 [Pseudomonas aeruginosa UCBPP-PA14] [PA14_28790]	TADB|AT3009 gi|116050723|ref|YP_790456.1| hypothetical protein PA14_28780 [Pseudomonas aeruginosa UCBPP-PA14] [PA14_28780]	II	PIN	mazE	-
GCA_000790565	JTTH01000239.1 Pseudomonas aeruginosa strain AZPAE14881 AZPAE14881_contig_242, whole genome shotgun sequence	TADB|T4859	TADB|AT4859	0.929	0.591649	6278	5649	6674	6294	plasmid	TADB|T4859 gi|163855395|ref|YP_001629693.1| hypothetical protein Bpet1090 [Bordetella petrii DSM 12804] [Bpet1090]	TADB|AT4859 gi|163855396|ref|YP_001629694.1| hypothetical protein Bpet1091 [Bordetella petrii DSM 12804] [Bpet1091]	II	RES	hypothetical protein	-
GCA_000790565	JTTH01000268.1 Pseudomonas aeruginosa strain AZPAE14881 AZPAE14881_contig_273, whole genome shotgun sequence	TADB|T6306	TADB|AT6306	0.995	1	9462	10019	9010	9444	chromosome	TADB|T6306 gi|927226969|ref|AHA16352.2| acetyltransferase [Pseudomonas aeruginosa PA1] [PA1S_12730]	TADB|AT6306 gi|557704324|ref|AHA16351.1| AsnC family transcriptional regulator [Pseudomonas aeruginosa PA1] [PA1S_12735]	II	GNAT	lrp	-
GCA_000790565	JTTH01000318.1 Pseudomonas aeruginosa strain AZPAE14881 AZPAE14881_contig_324, whole genome shotgun sequence	TADB|T1880	TADB|AT1880	0.985	0.869	1043	651	1432	1043	plasmid	TADB|T1880 gi|66768906|ref|YP_243668.1| hypothetical protein XC_2599 [Xanthomonas campestris pv. campestris str. 8004] [XC_2599]	TADB|AT1880 gi|66768907|ref|YP_243669.1| hypothetical protein XC_2600 [Xanthomonas campestris pv. campestris str. 8004] [XC_2600]	II		spoVT	-
GCA_000790585	JTNW01000003.1 Pseudomonas aeruginosa strain AZPAE15024 AZPAE15024_contig_3, whole genome shotgun sequence	TADB|T3009	TADB|AT3009	1	0.989	140635	140793	140250	140531	chromosome	TADB|T3009 gi|116050722|ref|YP_790457.1| hypothetical protein PA14_28790 [Pseudomonas aeruginosa UCBPP-PA14] [PA14_28790]	TADB|AT3009 gi|116050723|ref|YP_790456.1| hypothetical protein PA14_28780 [Pseudomonas aeruginosa UCBPP-PA14] [PA14_28780]	II	PIN	mazE	-
GCA_000790585	JTNW01000004.1 Pseudomonas aeruginosa strain AZPAE15024 AZPAE15024_contig_4, whole genome shotgun sequence	TADB|T6306	TADB|AT6306	0.962	0.993	177500	178057	177048	177482	chromosome	TADB|T6306 gi|927226969|ref|AHA16352.2| acetyltransferase [Pseudomonas aeruginosa PA1] [PA1S_12730]	TADB|AT6306 gi|557704324|ref|AHA16351.1| AsnC family transcriptional regulator [Pseudomonas aeruginosa PA1] [PA1S_12735]	II	GNAT	lrp	-
GCA_000790585	JTNW01000013.1 Pseudomonas aeruginosa strain AZPAE15024 AZPAE15024_contig_13, whole genome shotgun sequence	TADB|T6299	TADB|AT6299	1	0.993	13976	14419	13464	13895	chromosome	TADB|T6299 gi|557707656|ref|AHA19683.1| acetyltransferase [Pseudomonas aeruginosa PA1] [PA1S_01280]	TADB|AT6299 gi|557707657|ref|AHA19684.1| histidine kinase [Pseudomonas aeruginosa PA1] [PA1S_01285]	II	GNAT	CBS_pair_bac_euk	-
GCA_000790585	JTNW01000014.1 Pseudomonas aeruginosa strain AZPAE15024 AZPAE15024_contig_14, whole genome shotgun sequence	TADB|T2666	TADB|AT148	0.585683	0.268452	56106	56327	56420	56638	chromosome	TADB|T2666 gi|94970613|ref|YP_592661.1| hypothetical protein Acid345_3586 [Candidatus Koribacter versatilis Ellin345] [Acid345_3586]	TADB|AT148 gi|15838173|ref|NP_298861.1| hypothetical protein XF1572 [Xylella fastidiosa 9a5c] [XF1572]	II	parE	HTH_XRE	-
GCA_000790585	JTNW01000017.1 Pseudomonas aeruginosa strain AZPAE15024 AZPAE15024_contig_17, whole genome shotgun sequence	TADB|T6230	TADB|AT3012	0.576855	1	251373	249868	249373	249104	chromosome	TADB|T6230 gi|241662303|ref|YP_002980663.1| hypothetical protein Rpic12D_0690 [Ralstonia pickettii 12D] [Rpic12D_0690]	TADB|AT3012 gi|116052676|ref|YP_792992.1| hypothetical protein PA14_60040 [Pseudomonas aeruginosa UCBPP-PA14] [PA14_60040]	II	TraG	parD	-
GCA_000790585	JTNW01000023.1 Pseudomonas aeruginosa strain AZPAE15024 AZPAE15024_contig_23, whole genome shotgun sequence	TADB|T5883	TADB|AT336	0.31168	0.364	181439	180819	181966	181577	chromosome	TADB|T5883 gi|194337265|ref|YP_002019059.1| RES domain-containing protein [Pelodictyon phaeoclathratiforme BU-1] [Ppha_2247]	TADB|AT336 gi|159184496|ref|NP_353870.2| conserved hypothetical protein [Agrobacterium fabrum str. C58] [Atu0848]	II	RES	hypothetical protein	-
GCA_000790585	JTNW01000029.1 Pseudomonas aeruginosa strain AZPAE15024 AZPAE15024_contig_29, whole genome shotgun sequence	TADB|T6314	TADB|AT6314	1	1	43280	44443	42905	43228	chromosome	TADB|T6314 gi|557706171|ref|AHA18198.1| arabinose transporter permease [Pseudomonas aeruginosa PA1] [PA1S_23665]	TADB|AT6314 gi|927227277|ref|AHA18197.2| ArsR family transcriptional regulator [Pseudomonas aeruginosa PA1] [PA1S_23660]	II	AraJ	HTH	-
GCA_000790585	JTNW01000034.1 Pseudomonas aeruginosa strain AZPAE15024 AZPAE15024_contig_34, whole genome shotgun sequence	TADB|T6305	TADB|AT6305	1	1	98497	98994	97803	98324	chromosome	TADB|T6305 gi|557704448|ref|AHA16475.1| acyl-CoA hydrolase [Pseudomonas aeruginosa PA1] [PA1S_12120]	TADB|AT6305 gi|557704447|ref|AHA16474.1| transcriptional regulator [Pseudomonas aeruginosa PA1] [PA1S_12125]	II	yciA	iscR	-
GCA_000790585	JTNW01000039.1 Pseudomonas aeruginosa strain AZPAE15024 AZPAE15024_contig_39, whole genome shotgun sequence	TADB|T3007	TADB|AT3007	1	1	17768	18046	17544	17768	chromosome	TADB|T3007 gi|116053845|ref|YP_788282.1| hypothetical protein PA14_01510 [Pseudomonas aeruginosa UCBPP-PA14] [PA14_01510]	TADB|AT3007 gi|116053846|ref|YP_788283.1| hypothetical protein PA14_01520 [Pseudomonas aeruginosa UCBPP-PA14] [PA14_01520]	II	parE	HTH	-
GCA_000790585	JTNW01000047.1 Pseudomonas aeruginosa strain AZPAE15024 AZPAE15024_contig_47, whole genome shotgun sequence	TADB|T3008	TADB|AT3008	1	0.996	109657	109073	109003	108152	chromosome	TADB|T3008 gi|116051284|ref|YP_789884.1| hypothetical protein PA14_21710 [Pseudomonas aeruginosa UCBPP-PA14] [PA14_21710]	TADB|AT3008 gi|116051283|ref|YP_789885.1| AraC family transcriptional regulator [Pseudomonas aeruginosa UCBPP-PA14] [PA14_21720]	II	GNAT	araC	-
GCA_000790585	JTNW01000049.1 Pseudomonas aeruginosa strain AZPAE15024 AZPAE15024_contig_49, whole genome shotgun sequence	TADB|T6307	TADB|AT6307	0.994	0.995	49286	49798	48688	49275	chromosome	TADB|T6307 gi|557704023|ref|AHA16050.1| acetyltransferase [Pseudomonas aeruginosa PA1] [PA1S_14265]	TADB|AT6307 gi|557704022|ref|AHA16049.1| TetR family transcriptional regulator [Pseudomonas aeruginosa PA1] [PA1S_14270]	II	GNAT	tetR	-
GCA_000790585	JTNW01000050.1 Pseudomonas aeruginosa strain AZPAE15024 AZPAE15024_contig_50, whole genome shotgun sequence	TADB|T6302	TADB|AT6302	0.99	0.996	8688	8086	9594	8872	chromosome	TADB|T6302 gi|557705244|ref|AHA17271.1| acyl-homoserine-lactone synthase [Pseudomonas aeruginosa PA1] [PA1S_07935]	TADB|AT6302 gi|927226843|ref|AHA17272.2| LuxR family transcriptional regulator [Pseudomonas aeruginosa PA1] [PA1S_07930]	II	GNAT	LuxR	-
GCA_000790585	JTNW01000054.1 Pseudomonas aeruginosa strain AZPAE15024 AZPAE15024_contig_54, whole genome shotgun sequence	TADB|T6316	TADB|AT6316	0.982	0.974	18044	17712	18277	18044	chromosome	TADB|T6316 gi|557706624|ref|AHA18651.1| plasmid stabilization protein [Pseudomonas aeruginosa PA1] [PA1S_26100]	TADB|AT6316 gi|927227338|ref|AHA18650.2| addiction module antitoxin [Pseudomonas aeruginosa PA1] [PA1S_26095]	II	parE	RHH	-
GCA_000790585	JTNW01000062.1 Pseudomonas aeruginosa strain AZPAE15024 AZPAE15024_contig_62, whole genome shotgun sequence	TADB|T5245	TADB|AT5245	0.632324	0.461409	17432	16914	17521	18057	plasmid	TADB|T5245 gi|170742876|ref|YP_001771531.1| N-acetyltransferase GCN5 [Methylobacterium sp. 4-46] [M446_4767]	TADB|AT5245 gi|170742877|ref|YP_001771532.1| XRE family transcriptional regulator [Methylobacterium sp. 4-46] [M446_4768]	II	GNAT	HTH_XRE	-
GCA_000790585	JTNW01000065.1 Pseudomonas aeruginosa strain AZPAE15024 AZPAE15024_contig_65, whole genome shotgun sequence	TADB|T4037	TADB|AT4037	0.717	0.545	21372	21647	21662	21958	chromosome	TADB|T4037 gi|148549397|ref|YP_001269499.1| plasmid maintenance system killer protein [Pseudomonas putida F1] [Pput_4191]	TADB|AT4037 gi|148549398|ref|YP_001269500.1| XRE family plasmid maintenance system antidote protein [Pseudomonas putida F1] [Pput_4192]	II	parE	higA	-
GCA_000790605	JTTG01000002.1 Pseudomonas aeruginosa strain AZPAE14882 AZPAE14882_contig_2, whole genome shotgun sequence	TADB|T6299	TADB|AT6299	0.986	1	9963	10406	9451	9882	chromosome	TADB|T6299 gi|557707656|ref|AHA19683.1| acetyltransferase [Pseudomonas aeruginosa PA1] [PA1S_01280]	TADB|AT6299 gi|557707657|ref|AHA19684.1| histidine kinase [Pseudomonas aeruginosa PA1] [PA1S_01285]	II	GNAT	CBS_pair_bac_euk	-
GCA_000790605	JTTG01000003.1 Pseudomonas aeruginosa strain AZPAE14882 AZPAE14882_contig_3, whole genome shotgun sequence	TADB|T6302	TADB|AT6302	1	1	14278	13676	15183	14461	chromosome	TADB|T6302 gi|557705244|ref|AHA17271.1| acyl-homoserine-lactone synthase [Pseudomonas aeruginosa PA1] [PA1S_07935]	TADB|AT6302 gi|927226843|ref|AHA17272.2| LuxR family transcriptional regulator [Pseudomonas aeruginosa PA1] [PA1S_07930]	II	GNAT	LuxR	-
GCA_000790605	JTTG01000008.1 Pseudomonas aeruginosa strain AZPAE14882 AZPAE14882_contig_8, whole genome shotgun sequence	TADB|T6307	TADB|AT6307	1	1	20839	20327	21437	20850	chromosome	TADB|T6307 gi|557704023|ref|AHA16050.1| acetyltransferase [Pseudomonas aeruginosa PA1] [PA1S_14265]	TADB|AT6307 gi|557704022|ref|AHA16049.1| TetR family transcriptional regulator [Pseudomonas aeruginosa PA1] [PA1S_14270]	II	GNAT	tetR	-
GCA_000790605	JTTG01000009.1 Pseudomonas aeruginosa strain AZPAE14882 AZPAE14882_contig_9, whole genome shotgun sequence	TADB|T180	TADB|AT180	0.989	0.987	44482	44204	44706	44482	chromosome	TADB|T180 gi|15595322|ref|NP_248814.1| hypothetical protein PA0124 [Pseudomonas aeruginosa PAO1] [PA0124]	TADB|AT180 gi|15595323|ref|NP_248815.1| hypothetical protein PA0125 [Pseudomonas aeruginosa PAO1] [PA0125]	II	parE	HTH	-
GCA_000790605	JTTG01000012.1 Pseudomonas aeruginosa strain AZPAE14882 AZPAE14882_contig_12, whole genome shotgun sequence	TADB|T5883	TADB|AT336	0.31168	0.364	135293	134673	135820	135431	chromosome	TADB|T5883 gi|194337265|ref|YP_002019059.1| RES domain-containing protein [Pelodictyon phaeoclathratiforme BU-1] [Ppha_2247]	TADB|AT336 gi|159184496|ref|NP_353870.2| conserved hypothetical protein [Agrobacterium fabrum str. C58] [Atu0848]	II	RES	hypothetical protein	-
GCA_000790605	JTTG01000013.1 Pseudomonas aeruginosa strain AZPAE14882 AZPAE14882_contig_13, whole genome shotgun sequence	TADB|T3008	TADB|AT3008	1	0.993	82820	82236	82166	81315	chromosome	TADB|T3008 gi|116051284|ref|YP_789884.1| hypothetical protein PA14_21710 [Pseudomonas aeruginosa UCBPP-PA14] [PA14_21710]	TADB|AT3008 gi|116051283|ref|YP_789885.1| AraC family transcriptional regulator [Pseudomonas aeruginosa UCBPP-PA14] [PA14_21720]	II	GNAT	araC	-
GCA_000790605	JTTG01000016.1 Pseudomonas aeruginosa strain AZPAE14882 AZPAE14882_contig_16, whole genome shotgun sequence	TADB|T6306	TADB|AT6306	0.995	1	155233	154676	155685	155251	chromosome	TADB|T6306 gi|927226969|ref|AHA16352.2| acetyltransferase [Pseudomonas aeruginosa PA1] [PA1S_12730]	TADB|AT6306 gi|557704324|ref|AHA16351.1| AsnC family transcriptional regulator [Pseudomonas aeruginosa PA1] [PA1S_12735]	II	GNAT	lrp	-
GCA_000790605	JTTG01000017.1 Pseudomonas aeruginosa strain AZPAE14882 AZPAE14882_contig_17, whole genome shotgun sequence	TADB|T6314	TADB|AT6314	1	1	88724	89887	88349	88672	chromosome	TADB|T6314 gi|557706171|ref|AHA18198.1| arabinose transporter permease [Pseudomonas aeruginosa PA1] [PA1S_23665]	TADB|AT6314 gi|927227277|ref|AHA18197.2| ArsR family transcriptional regulator [Pseudomonas aeruginosa PA1] [PA1S_23660]	II	AraJ	HTH	-
GCA_000790605	JTTG01000020.1 Pseudomonas aeruginosa strain AZPAE14882 AZPAE14882_contig_20, whole genome shotgun sequence	TADB|T2581	TADB|AT5944	0.3135	0.28638	6722	6922	7405	7665	plasmid	TADB|T2581 gi|91787446|ref|YP_548398.1| plasmid stabilization system protein [Polaromonas sp. JS666] [Bpro_1556]	TADB|AT5944 gi|197118289|ref|YP_002138716.1| antitoxin VapI [Geobacter bemidjiensis Bem] [Gbem_1906]	II	parE	HTH_XRE	-
GCA_000790605	JTTG01000026.1 Pseudomonas aeruginosa strain AZPAE14882 AZPAE14882_contig_26, whole genome shotgun sequence	TADB|T6305	TADB|AT6305	1	1	9216	9713	8521	9042	chromosome	TADB|T6305 gi|557704448|ref|AHA16475.1| acyl-CoA hydrolase [Pseudomonas aeruginosa PA1] [PA1S_12120]	TADB|AT6305 gi|557704447|ref|AHA16474.1| transcriptional regulator [Pseudomonas aeruginosa PA1] [PA1S_12125]	II	yciA	iscR	-
GCA_000790605	JTTG01000029.1 Pseudomonas aeruginosa strain AZPAE14882 AZPAE14882_contig_29, whole genome shotgun sequence	TADB|T4037	TADB|AT4037	0.717	0.545	17704	17979	17994	18290	chromosome	TADB|T4037 gi|148549397|ref|YP_001269499.1| plasmid maintenance system killer protein [Pseudomonas putida F1] [Pput_4191]	TADB|AT4037 gi|148549398|ref|YP_001269500.1| XRE family plasmid maintenance system antidote protein [Pseudomonas putida F1] [Pput_4192]	II	parE	higA	-
GCA_000790605	JTTG01000045.1 Pseudomonas aeruginosa strain AZPAE14882 AZPAE14882_contig_45, whole genome shotgun sequence	TADB|T5245	TADB|AT5245	0.632324	0.455782	15420	14902	15509	16045	chromosome	TADB|T5245 gi|170742876|ref|YP_001771531.1| N-acetyltransferase GCN5 [Methylobacterium sp. 4-46] [M446_4767]	TADB|AT5245 gi|170742877|ref|YP_001771532.1| XRE family transcriptional regulator [Methylobacterium sp. 4-46] [M446_4768]	II	GNAT	HTH_XRE	-
GCA_000790645	JTTF01000004.1 Pseudomonas aeruginosa strain AZPAE14883 AZPAE14883_contig_4, whole genome shotgun sequence	TADB|T6306	TADB|AT6306	0.962	0.993	105862	105305	106314	105880	chromosome	TADB|T6306 gi|927226969|ref|AHA16352.2| acetyltransferase [Pseudomonas aeruginosa PA1] [PA1S_12730]	TADB|AT6306 gi|557704324|ref|AHA16351.1| AsnC family transcriptional regulator [Pseudomonas aeruginosa PA1] [PA1S_12735]	II	GNAT	lrp	-
GCA_000790645	JTTF01000007.1 Pseudomonas aeruginosa strain AZPAE14883 AZPAE14883_contig_7, whole genome shotgun sequence	TADB|T6313	TADB|AT6313	0.992	0.991	451388	451026	451030	450710	chromosome	TADB|T6313 gi|927227262|ref|ALD84158.1| addiction module toxin RelE [Pseudomonas aeruginosa PA1] [PA1S_22550]	TADB|AT6313 gi|557708198|ref|AHA20225.1| transcriptional regulator [Pseudomonas aeruginosa PA1] [PA1S_22545]	II	parE	HTH	-
GCA_000790645	JTTF01000011.1 Pseudomonas aeruginosa strain AZPAE14883 AZPAE14883_contig_11, whole genome shotgun sequence	TADB|T6299	TADB|AT6299	0.98	0.993	227693	227250	228205	227774	chromosome	TADB|T6299 gi|557707656|ref|AHA19683.1| acetyltransferase [Pseudomonas aeruginosa PA1] [PA1S_01280]	TADB|AT6299 gi|557707657|ref|AHA19684.1| histidine kinase [Pseudomonas aeruginosa PA1] [PA1S_01285]	II	GNAT	CBS_pair_bac_euk	-
GCA_000790645	JTTF01000014.1 Pseudomonas aeruginosa strain AZPAE14883 AZPAE14883_contig_14, whole genome shotgun sequence	TADB|T4037	TADB|AT4037	0.696	0.545	467971	467696	467681	467385	chromosome	TADB|T4037 gi|148549397|ref|YP_001269499.1| plasmid maintenance system killer protein [Pseudomonas putida F1] [Pput_4191]	TADB|AT4037 gi|148549398|ref|YP_001269500.1| XRE family plasmid maintenance system antidote protein [Pseudomonas putida F1] [Pput_4192]	II	parE	higA	-
GCA_000790645	JTTF01000026.1 Pseudomonas aeruginosa strain AZPAE14883 AZPAE14883_contig_26, whole genome shotgun sequence	TADB|T6307	TADB|AT6307	1	1	20185	19673	20783	20196	chromosome	TADB|T6307 gi|557704023|ref|AHA16050.1| acetyltransferase [Pseudomonas aeruginosa PA1] [PA1S_14265]	TADB|AT6307 gi|557704022|ref|AHA16049.1| TetR family transcriptional regulator [Pseudomonas aeruginosa PA1] [PA1S_14270]	II	GNAT	tetR	-
GCA_000790645	JTTF01000036.1 Pseudomonas aeruginosa strain AZPAE14883 AZPAE14883_contig_36, whole genome shotgun sequence	TADB|T3008	TADB|AT3008	1	0.996	88714	88130	88060	87209	chromosome	TADB|T3008 gi|116051284|ref|YP_789884.1| hypothetical protein PA14_21710 [Pseudomonas aeruginosa UCBPP-PA14] [PA14_21710]	TADB|AT3008 gi|116051283|ref|YP_789885.1| AraC family transcriptional regulator [Pseudomonas aeruginosa UCBPP-PA14] [PA14_21720]	II	GNAT	araC	-
GCA_000790645	JTTF01000042.1 Pseudomonas aeruginosa strain AZPAE14883 AZPAE14883_contig_42, whole genome shotgun sequence	TADB|T6302	TADB|AT6302	0.995	1	8686	8084	9592	8870	chromosome	TADB|T6302 gi|557705244|ref|AHA17271.1| acyl-homoserine-lactone synthase [Pseudomonas aeruginosa PA1] [PA1S_07935]	TADB|AT6302 gi|927226843|ref|AHA17272.2| LuxR family transcriptional regulator [Pseudomonas aeruginosa PA1] [PA1S_07930]	II	GNAT	LuxR	-
GCA_000790645	JTTF01000049.1 Pseudomonas aeruginosa strain AZPAE14883 AZPAE14883_contig_49, whole genome shotgun sequence	TADB|T6305	TADB|AT6305	1	1	23488	22991	24183	23662	chromosome	TADB|T6305 gi|557704448|ref|AHA16475.1| acyl-CoA hydrolase [Pseudomonas aeruginosa PA1] [PA1S_12120]	TADB|AT6305 gi|557704447|ref|AHA16474.1| transcriptional regulator [Pseudomonas aeruginosa PA1] [PA1S_12125]	II	yciA	iscR	-
GCA_000790645	JTTF01000061.1 Pseudomonas aeruginosa strain AZPAE14883 AZPAE14883_contig_61, whole genome shotgun sequence	TADB|T3851	TADB|AT863	0.388663	0.365716	13337	13804	13185	12700	chromosome	TADB|T3851 gi|146341035|ref|YP_001206083.1| GNAT family acetyltransferase [Bradyrhizobium sp. ORS 278] [BRADO4106]	TADB|AT863 gi|15964024|ref|NP_384377.1| hypothetical protein SMc00351 [Sinorhizobium meliloti 1021] [SMc00351]	II		HTH_XRE	-
GCA_000790655	JTTE01000006.1 Pseudomonas aeruginosa strain AZPAE14884 AZPAE14884_contig_6, whole genome shotgun sequence	TADB|T6302	TADB|AT6302	0.995	1	315859	315257	316765	316043	chromosome	TADB|T6302 gi|557705244|ref|AHA17271.1| acyl-homoserine-lactone synthase [Pseudomonas aeruginosa PA1] [PA1S_07935]	TADB|AT6302 gi|927226843|ref|AHA17272.2| LuxR family transcriptional regulator [Pseudomonas aeruginosa PA1] [PA1S_07930]	II	GNAT	LuxR	-
GCA_000790655	JTTE01000007.1 Pseudomonas aeruginosa strain AZPAE14884 AZPAE14884_contig_7, whole genome shotgun sequence	TADB|T5245	TADB|AT5245	0.632324	0.461409	16179	15661	16268	16804	plasmid	TADB|T5245 gi|170742876|ref|YP_001771531.1| N-acetyltransferase GCN5 [Methylobacterium sp. 4-46] [M446_4767]	TADB|AT5245 gi|170742877|ref|YP_001771532.1| XRE family transcriptional regulator [Methylobacterium sp. 4-46] [M446_4768]	II	GNAT	HTH_XRE	-
GCA_000790655	JTTE01000009.1 Pseudomonas aeruginosa strain AZPAE14884 AZPAE14884_contig_9, whole genome shotgun sequence	TADB|T6305	TADB|AT6305	1	1	470626	471123	469931	470452	chromosome	TADB|T6305 gi|557704448|ref|AHA16475.1| acyl-CoA hydrolase [Pseudomonas aeruginosa PA1] [PA1S_12120]	TADB|AT6305 gi|557704447|ref|AHA16474.1| transcriptional regulator [Pseudomonas aeruginosa PA1] [PA1S_12125]	II	yciA	iscR	-
GCA_000790655	JTTE01000010.1 Pseudomonas aeruginosa strain AZPAE14884 AZPAE14884_contig_10, whole genome shotgun sequence	TADB|T6310	TADB|AT6310	0.988	1	502860	503612	502357	502722	chromosome	TADB|T6310 gi|557708509|ref|AHA20536.1| hypothetical protein PA1S_20805 [Pseudomonas aeruginosa PA1] [PA1S_20805]	TADB|AT6310 gi|557708508|ref|AHA20535.1| XRE family transcriptional regulator [Pseudomonas aeruginosa PA1] [PA1S_20810]	II	RES	hypothetical protein	-
GCA_000790655	JTTE01000013.1 Pseudomonas aeruginosa strain AZPAE14884 AZPAE14884_contig_13, whole genome shotgun sequence	TADB|T6314	TADB|AT6314	1	1	307236	306073	307611	307288	chromosome	TADB|T6314 gi|557706171|ref|AHA18198.1| arabinose transporter permease [Pseudomonas aeruginosa PA1] [PA1S_23665]	TADB|AT6314 gi|927227277|ref|AHA18197.2| ArsR family transcriptional regulator [Pseudomonas aeruginosa PA1] [PA1S_23660]	II	AraJ	HTH	-
GCA_000790655	JTTE01000014.1 Pseudomonas aeruginosa strain AZPAE14884 AZPAE14884_contig_14, whole genome shotgun sequence	TADB|T180	TADB|AT180	0.989	1	149407	149685	149183	149407	chromosome	TADB|T180 gi|15595322|ref|NP_248814.1| hypothetical protein PA0124 [Pseudomonas aeruginosa PAO1] [PA0124]	TADB|AT180 gi|15595323|ref|NP_248815.1| hypothetical protein PA0125 [Pseudomonas aeruginosa PAO1] [PA0125]	II	parE	HTH	-
GCA_000790655	JTTE01000022.1 Pseudomonas aeruginosa strain AZPAE14884 AZPAE14884_contig_22, whole genome shotgun sequence	TADB|T4037	TADB|AT4037	0.717	0.545	53552	53277	53262	52966	chromosome	TADB|T4037 gi|148549397|ref|YP_001269499.1| plasmid maintenance system killer protein [Pseudomonas putida F1] [Pput_4191]	TADB|AT4037 gi|148549398|ref|YP_001269500.1| XRE family plasmid maintenance system antidote protein [Pseudomonas putida F1] [Pput_4192]	II	parE	higA	-
GCA_000790655	JTTE01000023.1 Pseudomonas aeruginosa strain AZPAE14884 AZPAE14884_contig_23, whole genome shotgun sequence	TADB|T6307	TADB|AT6307	1	1	87340	87852	86742	87329	chromosome	TADB|T6307 gi|557704023|ref|AHA16050.1| acetyltransferase [Pseudomonas aeruginosa PA1] [PA1S_14265]	TADB|AT6307 gi|557704022|ref|AHA16049.1| TetR family transcriptional regulator [Pseudomonas aeruginosa PA1] [PA1S_14270]	II	GNAT	tetR	-
GCA_000790685	JTTD01000001.1 Pseudomonas aeruginosa strain AZPAE14885 AZPAE14885_contig_1, whole genome shotgun sequence	TADB|T4037	TADB|AT4037	0.717	0.545	372061	371786	371771	371475	chromosome	TADB|T4037 gi|148549397|ref|YP_001269499.1| plasmid maintenance system killer protein [Pseudomonas putida F1] [Pput_4191]	TADB|AT4037 gi|148549398|ref|YP_001269500.1| XRE family plasmid maintenance system antidote protein [Pseudomonas putida F1] [Pput_4192]	II	parE	higA	-
GCA_000790685	JTTD01000006.1 Pseudomonas aeruginosa strain AZPAE14885 AZPAE14885_contig_6, whole genome shotgun sequence	TADB|T1190	TADB|AT1797	0.447543	0.272985	86903	87160	86770	86898	chromosome	TADB|T1190 gi|37524302|ref|NP_927646.1| hypothetical protein plu0284 [Photorhabdus luminescens subsp. laumondii TTO1] [plu0284]	TADB|AT1797 gi|29171532|ref|NP_808716.1| hypothetical protein PSPTOA0058 (plasmid) [[Pseudomonas syringae] pv. tomato str. DC3000] [PSPTOA0058]	II	parE	hypothetical protein	-
GCA_000790685	JTTD01000007.1 Pseudomonas aeruginosa strain AZPAE14885 AZPAE14885_contig_7, whole genome shotgun sequence	TADB|T3446	TADB|AT309	0.876	0.766389	7013	6723	7273	7007	plasmid	TADB|T3446 gi|121610290|ref|YP_998097.1| plasmid stabilization system protein [Verminephrobacter eiseniae EF01-2] [Veis_3353]	TADB|AT309 gi|26989222|ref|NP_744647.1| hypothetical protein PP_2499 [Pseudomonas putida KT2440] [PP_2499]	II	parE	HTH	-
GCA_000790685	JTTD01000008.1 Pseudomonas aeruginosa strain AZPAE14885 AZPAE14885_contig_8, whole genome shotgun sequence	TADB|T183	TADB|AT183	1	0.989	87756	87172	87102	86251	chromosome	TADB|T183 gi|15598466|ref|NP_251960.1| hypothetical protein PA3270 [Pseudomonas aeruginosa PAO1] [PA3270]	TADB|AT183 gi|15598465|ref|NP_251959.1| transcriptional regulator [Pseudomonas aeruginosa PAO1] [PA3269]	II	GNAT	araC	-
GCA_000790685	JTTD01000014.1 Pseudomonas aeruginosa strain AZPAE14885 AZPAE14885_contig_14, whole genome shotgun sequence	TADB|T6311	TADB|AT6311	0.835	0.788667	19644	19916	19390	19641	plasmid	TADB|T6311 gi|927227206|ref|ALD84133.1| plasmid stabilization protein [Pseudomonas aeruginosa PA1] [PA1S_21315]	TADB|AT6311 gi|557708422|ref|AHA20449.1| CopG family transcriptional regulator [Pseudomonas aeruginosa PA1] [PA1S_21310]	II	parE	RHH	-
GCA_000790685	JTTD01000018.1 Pseudomonas aeruginosa strain AZPAE14885 AZPAE14885_contig_18, whole genome shotgun sequence	TADB|T6302	TADB|AT6302	0.995	1	11684	11082	12589	11867	chromosome	TADB|T6302 gi|557705244|ref|AHA17271.1| acyl-homoserine-lactone synthase [Pseudomonas aeruginosa PA1] [PA1S_07935]	TADB|AT6302 gi|927226843|ref|AHA17272.2| LuxR family transcriptional regulator [Pseudomonas aeruginosa PA1] [PA1S_07930]	II	GNAT	LuxR	-
GCA_000790685	JTTD01000023.1 Pseudomonas aeruginosa strain AZPAE14885 AZPAE14885_contig_23, whole genome shotgun sequence	TADB|T6305	TADB|AT6305	1	1	81741	82238	81046	81567	chromosome	TADB|T6305 gi|557704448|ref|AHA16475.1| acyl-CoA hydrolase [Pseudomonas aeruginosa PA1] [PA1S_12120]	TADB|AT6305 gi|557704447|ref|AHA16474.1| transcriptional regulator [Pseudomonas aeruginosa PA1] [PA1S_12125]	II	yciA	iscR	-
GCA_000790685	JTTD01000026.1 Pseudomonas aeruginosa strain AZPAE14885 AZPAE14885_contig_26, whole genome shotgun sequence	TADB|T6307	TADB|AT6307	1	1	85063	85575	84465	85052	chromosome	TADB|T6307 gi|557704023|ref|AHA16050.1| acetyltransferase [Pseudomonas aeruginosa PA1] [PA1S_14265]	TADB|AT6307 gi|557704022|ref|AHA16049.1| TetR family transcriptional regulator [Pseudomonas aeruginosa PA1] [PA1S_14270]	II	GNAT	tetR	-
GCA_000790685	JTTD01000032.1 Pseudomonas aeruginosa strain AZPAE14885 AZPAE14885_contig_32, whole genome shotgun sequence	TADB|T6313	TADB|AT6313	0.992	0.991	268393	268031	268035	267715	chromosome	TADB|T6313 gi|927227262|ref|ALD84158.1| addiction module toxin RelE [Pseudomonas aeruginosa PA1] [PA1S_22550]	TADB|AT6313 gi|557708198|ref|AHA20225.1| transcriptional regulator [Pseudomonas aeruginosa PA1] [PA1S_22545]	II	parE	HTH	-
GCA_000790685	JTTD01000038.1 Pseudomonas aeruginosa strain AZPAE14885 AZPAE14885_contig_38, whole genome shotgun sequence	TADB|T6306	TADB|AT6306	0.995	1	17247	17804	16795	17229	chromosome	TADB|T6306 gi|927226969|ref|AHA16352.2| acetyltransferase [Pseudomonas aeruginosa PA1] [PA1S_12730]	TADB|AT6306 gi|557704324|ref|AHA16351.1| AsnC family transcriptional regulator [Pseudomonas aeruginosa PA1] [PA1S_12735]	II	GNAT	lrp	-
GCA_000790685	JTTD01000065.1 Pseudomonas aeruginosa strain AZPAE14885 AZPAE14885_contig_65, whole genome shotgun sequence	TADB|T5245	TADB|AT5245	0.632324	0.455782	15418	14900	15507	16043	plasmid	TADB|T5245 gi|170742876|ref|YP_001771531.1| N-acetyltransferase GCN5 [Methylobacterium sp. 4-46] [M446_4767]	TADB|AT5245 gi|170742877|ref|YP_001771532.1| XRE family transcriptional regulator [Methylobacterium sp. 4-46] [M446_4768]	II	GNAT	HTH_XRE	-
GCA_000790685	JTTD01000084.1 Pseudomonas aeruginosa strain AZPAE14885 AZPAE14885_contig_84, whole genome shotgun sequence	TADB|T6299	TADB|AT6299	0.986	1	47443	47000	47955	47524	chromosome	TADB|T6299 gi|557707656|ref|AHA19683.1| acetyltransferase [Pseudomonas aeruginosa PA1] [PA1S_01280]	TADB|AT6299 gi|557707657|ref|AHA19684.1| histidine kinase [Pseudomonas aeruginosa PA1] [PA1S_01285]	II	GNAT	CBS_pair_bac_euk	-
GCA_000790685	JTTD01000106.1 Pseudomonas aeruginosa strain AZPAE14885 AZPAE14885_contig_106, whole genome shotgun sequence	TADB|T6298	TADB|AT6298	0.989	1	17292	17570	17068	17292	chromosome	TADB|T6298 gi|557707531|ref|AHA19558.1| plasmid stabilization protein [Pseudomonas aeruginosa PA1] [PA1S_00660]	TADB|AT6298 gi|557707532|ref|AHA19559.1| transcriptional regulator [Pseudomonas aeruginosa PA1] [PA1S_00665]	II	parE	HTH	-
GCA_000790685	JTTD01000115.1 Pseudomonas aeruginosa strain AZPAE14885 AZPAE14885_contig_116, whole genome shotgun sequence	TADB|T6311	TADB|AT6311	0.978	0.978	1090	1362	818	1087	virus	TADB|T6311 gi|927227206|ref|ALD84133.1| plasmid stabilization protein [Pseudomonas aeruginosa PA1] [PA1S_21315]	TADB|AT6311 gi|557708422|ref|AHA20449.1| CopG family transcriptional regulator [Pseudomonas aeruginosa PA1] [PA1S_21310]	II	parE	RHH	-
GCA_000790705	JTTC01000001.1 Pseudomonas aeruginosa strain AZPAE14886 AZPAE14886_contig_1, whole genome shotgun sequence	TADB|T6302	TADB|AT6302	1	1	287352	287954	286447	287169	chromosome	TADB|T6302 gi|557705244|ref|AHA17271.1| acyl-homoserine-lactone synthase [Pseudomonas aeruginosa PA1] [PA1S_07935]	TADB|AT6302 gi|927226843|ref|AHA17272.2| LuxR family transcriptional regulator [Pseudomonas aeruginosa PA1] [PA1S_07930]	II	GNAT	LuxR	-
GCA_000790705	JTTC01000003.1 Pseudomonas aeruginosa strain AZPAE14886 AZPAE14886_contig_3, whole genome shotgun sequence	TADB|T6304	TADB|AT6304	1	0.996	206344	206892	205562	206275	chromosome	TADB|T6304 gi|557705010|ref|AHA17037.1| ribosomal-protein-serine acetyltransferase [Pseudomonas aeruginosa PA1] [PA1S_09135]	TADB|AT6304 gi|557705011|ref|AHA17038.1| MFS transporter [Pseudomonas aeruginosa PA1] [PA1S_09130]	II	GNAT	phnR	-
GCA_000790705	JTTC01000004.1 Pseudomonas aeruginosa strain AZPAE14886 AZPAE14886_contig_4, whole genome shotgun sequence	TADB|T3851	TADB|AT2802	0.377074	0.35666	226571	227038	226449	225892	chromosome	TADB|T3851 gi|146341035|ref|YP_001206083.1| GNAT family acetyltransferase [Bradyrhizobium sp. ORS 278] [BRADO4106]	TADB|AT2802 gi|110641376|ref|YP_669106.1| transcriptional regulator [Escherichia coli 536] [ECP_1194]	II		HTH_XRE	-
GCA_000790705	JTTC01000005.1 Pseudomonas aeruginosa strain AZPAE14886 AZPAE14886_contig_5, whole genome shotgun sequence	TADB|T6306	TADB|AT6306	0.995	1	117838	117281	118290	117856	plasmid	TADB|T6306 gi|927226969|ref|AHA16352.2| acetyltransferase [Pseudomonas aeruginosa PA1] [PA1S_12730]	TADB|AT6306 gi|557704324|ref|AHA16351.1| AsnC family transcriptional regulator [Pseudomonas aeruginosa PA1] [PA1S_12735]	II	GNAT	lrp	-
GCA_000790705	JTTC01000006.1 Pseudomonas aeruginosa strain AZPAE14886 AZPAE14886_contig_6, whole genome shotgun sequence	TADB|T6227	TADB|AT6227	0.908515	0.737882	101830	100343	102193	101849	chromosome	TADB|T6227 gi|121593653|ref|YP_985549.1| hypothetical protein Ajs_1249 [Acidovorax sp. JS42] [Ajs_1249]	TADB|AT6227 gi|121593654|ref|YP_985550.1| hypothetical protein Ajs_1250 [Acidovorax sp. JS42] [Ajs_1250]	II	TraG	hypothetical protein	-
GCA_000790705	JTTC01000015.1 Pseudomonas aeruginosa strain AZPAE14886 AZPAE14886_contig_15, whole genome shotgun sequence	TADB|T4657	TADB|AT181	0.381039	0.989	47480	48112	46986	47270	chromosome	TADB|T4657 gi|158425934|ref|YP_001527226.1| hypothetical protein AZC_4310 [Azorhizobium caulinodans ORS 571] [AZC_4310]	TADB|AT181 gi|15596226|ref|NP_249720.1| hypothetical protein PA1029 [Pseudomonas aeruginosa PAO1] [PA1029]	II	RES	hypothetical protein	-
GCA_000790705	JTTC01000021.1 Pseudomonas aeruginosa strain AZPAE14886 AZPAE14886_contig_21, whole genome shotgun sequence	TADB|T6307	TADB|AT6307	1	1	20379	19867	20977	20390	plasmid	TADB|T6307 gi|557704023|ref|AHA16050.1| acetyltransferase [Pseudomonas aeruginosa PA1] [PA1S_14265]	TADB|AT6307 gi|557704022|ref|AHA16049.1| TetR family transcriptional regulator [Pseudomonas aeruginosa PA1] [PA1S_14270]	II	GNAT	tetR	-
GCA_000790705	JTTC01000024.1 Pseudomonas aeruginosa strain AZPAE14886 AZPAE14886_contig_24, whole genome shotgun sequence	TADB|T906	TADB|AT906	0.885	0.74176	42631	42344	42344	41970	chromosome	TADB|T906 gi|30249068|ref|NP_841138.1| DNA polymerase beta-like protein [Nitrosomonas europaea ATCC 19718] [NE1075]	TADB|AT906 gi|30249067|ref|NP_841137.1| hypothetical protein NE1074 [Nitrosomonas europaea ATCC 19718] [NE1074]	II	GNAT	hypothetical protein	-
GCA_000790705	JTTC01000026.1 Pseudomonas aeruginosa strain AZPAE14886 AZPAE14886_contig_26, whole genome shotgun sequence	TADB|T6299	TADB|AT6299	1	1	47368	46925	47880	47449	chromosome	TADB|T6299 gi|557707656|ref|AHA19683.1| acetyltransferase [Pseudomonas aeruginosa PA1] [PA1S_01280]	TADB|AT6299 gi|557707657|ref|AHA19684.1| histidine kinase [Pseudomonas aeruginosa PA1] [PA1S_01285]	II	GNAT	CBS_pair_bac_euk	-
GCA_000790705	JTTC01000042.1 Pseudomonas aeruginosa strain AZPAE14886 AZPAE14886_contig_42, whole genome shotgun sequence	TADB|T6227	TADB|AT228	0.575	0.327682	110053	108542	108026	107859	chromosome	TADB|T6227 gi|121593653|ref|YP_985549.1| hypothetical protein Ajs_1249 [Acidovorax sp. JS42] [Ajs_1249]	TADB|AT228 gi|16125127|ref|NP_419691.1| hypothetical protein CC_0874 [Caulobacter crescentus CB15] [CC_0874]	II	TraG	parD	-
GCA_000790705	JTTC01000045.1 Pseudomonas aeruginosa strain AZPAE14886 AZPAE14886_contig_45, whole genome shotgun sequence	TADB|T6184	TADB|AT2987	0.517589	0.298784	107753	107914	107945	108184	chromosome	TADB|T6184 gi|148262680|ref|YP_001229386.1| hypothetical protein Gura_0601 [Geobacter uraniireducens Rf4] [Gura_0601]	TADB|AT2987 gi|115524148|ref|YP_781059.1| hypothetical protein RPE_2135 [Rhodopseudomonas palustris BisA53] [RPE_2135]	II	hicA	hicB	-
GCA_000790705	JTTC01000048.1 Pseudomonas aeruginosa strain AZPAE14886 AZPAE14886_contig_48, whole genome shotgun sequence	TADB|T6314	TADB|AT6314	1	1	127111	125948	127486	127163	chromosome	TADB|T6314 gi|557706171|ref|AHA18198.1| arabinose transporter permease [Pseudomonas aeruginosa PA1] [PA1S_23665]	TADB|AT6314 gi|927227277|ref|AHA18197.2| ArsR family transcriptional regulator [Pseudomonas aeruginosa PA1] [PA1S_23660]	II	AraJ	HTH	-
GCA_000790705	JTTC01000052.1 Pseudomonas aeruginosa strain AZPAE14886 AZPAE14886_contig_52, whole genome shotgun sequence	TADB|T5032	TADB|AT6106	0.494447	0.296965	26373	26609	28308	27394	chromosome	TADB|T5032 gi|166368889|ref|YP_001661162.1| hypothetical protein MAE_61480 [Microcystis aeruginosa NIES-843] [MAE_61480]	TADB|AT6106 gi|53722085|ref|YP_111070.1| bacteriophage gp31 protein [Burkholderia pseudomallei K96243] [BPSS1059]	II	parE	hypothetical protein	-
GCA_000790705	JTTC01000064.1 Pseudomonas aeruginosa strain AZPAE14886 AZPAE14886_contig_64, whole genome shotgun sequence	TADB|T180	TADB|AT180	1	0.987	53166	53444	52942	53166	chromosome	TADB|T180 gi|15595322|ref|NP_248814.1| hypothetical protein PA0124 [Pseudomonas aeruginosa PAO1] [PA0124]	TADB|AT180 gi|15595323|ref|NP_248815.1| hypothetical protein PA0125 [Pseudomonas aeruginosa PAO1] [PA0125]	II	parE	HTH	-
GCA_000790705	JTTC01000065.1 Pseudomonas aeruginosa strain AZPAE14886 AZPAE14886_contig_65, whole genome shotgun sequence	TADB|T1874	TADB|AT1874	0.718812	0.741	10915	10637	11150	10908	chromosome	TADB|T1874 gi|66047060|ref|YP_236901.1| plasmid stabilization system protein [Pseudomonas syringae pv. syringae B728a] [Psyr_3833]	TADB|AT1874 gi|66047059|ref|YP_236900.1| prevent-host-death protein [Pseudomonas syringae pv. syringae B728a] [Psyr_3832]	II	relE	Phd	-
GCA_000790705	JTTC01000071.1 Pseudomonas aeruginosa strain AZPAE14886 AZPAE14886_contig_71, whole genome shotgun sequence	TADB|T6075	TADB|AT6075	0.408697	0.379	44080	43013	42991	42626	chromosome	TADB|T6075 gi|387622322|ref|YP_006129950.1| CP4-57 prophage; RNase LS [Escherichia coli DH1] [ECDH1ME8569_2549]	TADB|AT6075 gi|387622323|ref|YP_006129951.1| CP4-57 prophage; hypothetical protein [Escherichia coli DH1] [ECDH1ME8569_2550]	II	rnlA	rnlB	-
GCA_000790705	JTTC01000078.1 Pseudomonas aeruginosa strain AZPAE14886 AZPAE14886_contig_78, whole genome shotgun sequence	TADB|T6305	TADB|AT6305	1	1	86672	87169	85977	86498	chromosome	TADB|T6305 gi|557704448|ref|AHA16475.1| acyl-CoA hydrolase [Pseudomonas aeruginosa PA1] [PA1S_12120]	TADB|AT6305 gi|557704447|ref|AHA16474.1| transcriptional regulator [Pseudomonas aeruginosa PA1] [PA1S_12125]	II	yciA	iscR	-
GCA_000790705	JTTC01000079.1 Pseudomonas aeruginosa strain AZPAE14886 AZPAE14886_contig_79, whole genome shotgun sequence	TADB|T2067	TADB|AT1776	0.70088	0.285739	2724	3206	2353	2724	plasmid	TADB|T2067 gi|77459344|ref|YP_348851.1| hypothetical protein Pfl01_3122 [Pseudomonas fluorescens Pf0-1] [Pfl01_3122]	TADB|AT1776 gi|70734247|ref|YP_257887.1| toxin-antitoxin system antitoxin component [Pseudomonas protegens Pf-5] [PFL_0750]	II	RES	hypothetical protein	-
GCA_000790725	JTTB01000004.1 Pseudomonas aeruginosa strain AZPAE14887 AZPAE14887_contig_4, whole genome shotgun sequence	TADB|T6306	TADB|AT6306	0.962	0.993	17655	17098	18107	17673	chromosome	TADB|T6306 gi|927226969|ref|AHA16352.2| acetyltransferase [Pseudomonas aeruginosa PA1] [PA1S_12730]	TADB|AT6306 gi|557704324|ref|AHA16351.1| AsnC family transcriptional regulator [Pseudomonas aeruginosa PA1] [PA1S_12735]	II	GNAT	lrp	-
GCA_000790725	JTTB01000009.1 Pseudomonas aeruginosa strain AZPAE14887 AZPAE14887_contig_9, whole genome shotgun sequence	TADB|T4037	TADB|AT4037	0.717	0.545	21439	21714	21729	22025	chromosome	TADB|T4037 gi|148549397|ref|YP_001269499.1| plasmid maintenance system killer protein [Pseudomonas putida F1] [Pput_4191]	TADB|AT4037 gi|148549398|ref|YP_001269500.1| XRE family plasmid maintenance system antidote protein [Pseudomonas putida F1] [Pput_4192]	II	parE	higA	-
GCA_000790725	JTTB01000015.1 Pseudomonas aeruginosa strain AZPAE14887 AZPAE14887_contig_15, whole genome shotgun sequence	TADB|T6304	TADB|AT6304	0.995	0.996	144806	145354	144024	144737	chromosome	TADB|T6304 gi|557705010|ref|AHA17037.1| ribosomal-protein-serine acetyltransferase [Pseudomonas aeruginosa PA1] [PA1S_09135]	TADB|AT6304 gi|557705011|ref|AHA17038.1| MFS transporter [Pseudomonas aeruginosa PA1] [PA1S_09130]	II	GNAT	phnR	-
GCA_000790725	JTTB01000018.1 Pseudomonas aeruginosa strain AZPAE14887 AZPAE14887_contig_18, whole genome shotgun sequence	TADB|T6314	TADB|AT6314	0.995	1	43894	45057	43519	43842	chromosome	TADB|T6314 gi|557706171|ref|AHA18198.1| arabinose transporter permease [Pseudomonas aeruginosa PA1] [PA1S_23665]	TADB|AT6314 gi|927227277|ref|AHA18197.2| ArsR family transcriptional regulator [Pseudomonas aeruginosa PA1] [PA1S_23660]	II	AraJ	HTH	-
GCA_000790725	JTTB01000031.1 Pseudomonas aeruginosa strain AZPAE14887 AZPAE14887_contig_31, whole genome shotgun sequence	TADB|T180	TADB|AT180	1	0.987	87506	87228	87730	87506	chromosome	TADB|T180 gi|15595322|ref|NP_248814.1| hypothetical protein PA0124 [Pseudomonas aeruginosa PAO1] [PA0124]	TADB|AT180 gi|15595323|ref|NP_248815.1| hypothetical protein PA0125 [Pseudomonas aeruginosa PAO1] [PA0125]	II	parE	HTH	-
GCA_000790725	JTTB01000034.1 Pseudomonas aeruginosa strain AZPAE14887 AZPAE14887_contig_34, whole genome shotgun sequence	TADB|T6313	TADB|AT6313	0.992	0.991	26302	26664	26660	26980	chromosome	TADB|T6313 gi|927227262|ref|ALD84158.1| addiction module toxin RelE [Pseudomonas aeruginosa PA1] [PA1S_22550]	TADB|AT6313 gi|557708198|ref|AHA20225.1| transcriptional regulator [Pseudomonas aeruginosa PA1] [PA1S_22545]	II	parE	HTH	-
GCA_000790725	JTTB01000039.1 Pseudomonas aeruginosa strain AZPAE14887 AZPAE14887_contig_39, whole genome shotgun sequence	TADB|T6227	TADB|AT6227	0.908515	0.737882	12984	11497	13347	13003	plasmid	TADB|T6227 gi|121593653|ref|YP_985549.1| hypothetical protein Ajs_1249 [Acidovorax sp. JS42] [Ajs_1249]	TADB|AT6227 gi|121593654|ref|YP_985550.1| hypothetical protein Ajs_1250 [Acidovorax sp. JS42] [Ajs_1250]	II	TraG	hypothetical protein	-
GCA_000790725	JTTB01000040.1 Pseudomonas aeruginosa strain AZPAE14887 AZPAE14887_contig_40, whole genome shotgun sequence	TADB|T6305	TADB|AT6305	1	1	126595	127092	125900	126421	chromosome	TADB|T6305 gi|557704448|ref|AHA16475.1| acyl-CoA hydrolase [Pseudomonas aeruginosa PA1] [PA1S_12120]	TADB|AT6305 gi|557704447|ref|AHA16474.1| transcriptional regulator [Pseudomonas aeruginosa PA1] [PA1S_12125]	II	yciA	iscR	-
GCA_000790725	JTTB01000045.1 Pseudomonas aeruginosa strain AZPAE14887 AZPAE14887_contig_45, whole genome shotgun sequence	TADB|T6230	TADB|AT6230	0.859	0.555368	135599	137113	135263	135580	plasmid	TADB|T6230 gi|241662303|ref|YP_002980663.1| hypothetical protein Rpic12D_0690 [Ralstonia pickettii 12D] [Rpic12D_0690]	TADB|AT6230 gi|241662302|ref|YP_002980662.1| hypothetical protein Rpic12D_0689 [Ralstonia pickettii 12D] [Rpic12D_0689]	II	TraG	hypothetical protein	-
GCA_000790725	JTTB01000046.1 Pseudomonas aeruginosa strain AZPAE14887 AZPAE14887_contig_46, whole genome shotgun sequence	TADB|T6299	TADB|AT6299	1	0.993	6525	6968	6013	6444	chromosome	TADB|T6299 gi|557707656|ref|AHA19683.1| acetyltransferase [Pseudomonas aeruginosa PA1] [PA1S_01280]	TADB|AT6299 gi|557707657|ref|AHA19684.1| histidine kinase [Pseudomonas aeruginosa PA1] [PA1S_01285]	II	GNAT	CBS_pair_bac_euk	-
GCA_000790725	JTTB01000048.1 Pseudomonas aeruginosa strain AZPAE14887 AZPAE14887_contig_48, whole genome shotgun sequence	TADB|T5883	TADB|AT336	0.31168	0.364	134219	133599	134746	134357	chromosome	TADB|T5883 gi|194337265|ref|YP_002019059.1| RES domain-containing protein [Pelodictyon phaeoclathratiforme BU-1] [Ppha_2247]	TADB|AT336 gi|159184496|ref|NP_353870.2| conserved hypothetical protein [Agrobacterium fabrum str. C58] [Atu0848]	II	RES	hypothetical protein	-
GCA_000790725	JTTB01000052.1 Pseudomonas aeruginosa strain AZPAE14887 AZPAE14887_contig_52, whole genome shotgun sequence	TADB|T690	TADB|AT228	0.259212	0.340091	102824	103153	102548	102727	chromosome	TADB|T690 gi|27365828|ref|NP_761356.1| Plasmid stabilization element ParE [Vibrio vulnificus CMCP6] [VV1_2525]	TADB|AT228 gi|16125127|ref|NP_419691.1| hypothetical protein CC_0874 [Caulobacter crescentus CB15] [CC_0874]	II	parE	parD	-
GCA_000790725	JTTB01000055.1 Pseudomonas aeruginosa strain AZPAE14887 AZPAE14887_contig_55, whole genome shotgun sequence	TADB|T6204	TADB|AT6204	0.511068	0.371112	30698	32734	32764	34110	chromosome	TADB|T6204 gi|156742437|ref|YP_001432566.1| ATP-dependent DNA helicase RecQ [Roseiflexus castenholzii DSM 13941] [Rcas_2468]	TADB|AT6204 gi|156742436|ref|YP_001432565.1| DNA uptake Rossmann fold nucleotide-binding protein [Roseiflexus castenholzii DSM 13941] [Rcas_2467]	II	recQ	hypothetical protein	-
GCA_000790725	JTTB01000058.1 Pseudomonas aeruginosa strain AZPAE14887 AZPAE14887_contig_58, whole genome shotgun sequence	TADB|T5245	TADB|AT5245	0.620393	0.451093	17431	16913	17520	18056	chromosome	TADB|T5245 gi|170742876|ref|YP_001771531.1| N-acetyltransferase GCN5 [Methylobacterium sp. 4-46] [M446_4767]	TADB|AT5245 gi|170742877|ref|YP_001771532.1| XRE family transcriptional regulator [Methylobacterium sp. 4-46] [M446_4768]	II	GNAT	HTH_XRE	-
GCA_000790725	JTTB01000064.1 Pseudomonas aeruginosa strain AZPAE14887 AZPAE14887_contig_64, whole genome shotgun sequence	TADB|T6307	TADB|AT6307	1	0.995	20207	19695	20805	20218	chromosome	TADB|T6307 gi|557704023|ref|AHA16050.1| acetyltransferase [Pseudomonas aeruginosa PA1] [PA1S_14265]	TADB|AT6307 gi|557704022|ref|AHA16049.1| TetR family transcriptional regulator [Pseudomonas aeruginosa PA1] [PA1S_14270]	II	GNAT	tetR	-
GCA_000790725	JTTB01000066.1 Pseudomonas aeruginosa strain AZPAE14887 AZPAE14887_contig_66, whole genome shotgun sequence	TADB|T6302	TADB|AT6302	0.995	1	40815	41417	39910	40632	chromosome	TADB|T6302 gi|557705244|ref|AHA17271.1| acyl-homoserine-lactone synthase [Pseudomonas aeruginosa PA1] [PA1S_07935]	TADB|AT6302 gi|927226843|ref|AHA17272.2| LuxR family transcriptional regulator [Pseudomonas aeruginosa PA1] [PA1S_07930]	II	GNAT	LuxR	-
GCA_000790725	JTTB01000072.1 Pseudomonas aeruginosa strain AZPAE14887 AZPAE14887_contig_72, whole genome shotgun sequence	TADB|T154	TADB|AT154	0.928421	0.966	31226	30597	31865	31242	plasmid	TADB|T154 gi|15838356|ref|NP_299044.1| hypothetical protein XF1755 [Xylella fastidiosa 9a5c] [XF1755]	TADB|AT154 gi|15838355|ref|NP_299043.1| hypothetical protein XF1754 [Xylella fastidiosa 9a5c] [XF1754]	II	RES	hypothetical protein	-
GCA_000790725	JTTB01000077.1 Pseudomonas aeruginosa strain AZPAE14887 AZPAE14887_contig_77, whole genome shotgun sequence	TADB|T922	TADB|AT1059	0.316699	0.898481	6946	6539	7179	6946	chromosome	TADB|T922 gi|30249353|ref|NP_841423.1| hypothetical protein NE1377 [Nitrosomonas europaea ATCC 19718] [NE1377]	TADB|AT1059 gi|28868275|ref|NP_790894.1| hypothetical protein PSPTO_1058 [[Pseudomonas syringae] pv. tomato str. DC3000] [PSPTO_1058]	II	PIN	RHH	-
GCA_000790725	JTTB01000081.1 Pseudomonas aeruginosa strain AZPAE14887 AZPAE14887_contig_81, whole genome shotgun sequence	TADB|T6192	TADB|AT6192	0.255509	0.255509	313	603	313	603	plasmid	TADB|T6192 gi|188585664|ref|YP_001917209.1| hypothetical protein Nther_1037 [Natranaerobius thermophilus JW/NM-WN-LF] [Nther_1037]	TADB|AT6192 gi|188585664|ref|YP_001917209.1| hypothetical protein Nther_1037 [Natranaerobius thermophilus JW/NM-WN-LF] [Nther_1037]	II	GNAT	NT_Pol-beta-like	-
GCA_000790735	JTNF01000005.1 Pseudomonas aeruginosa strain AZPAE15041 AZPAE15041_contig_5, whole genome shotgun sequence	TADB|T4278	TADB|AT4278	0.428452	0.951	118713	118360	119216	118851	chromosome	TADB|T4278 gi|152988707|ref|YP_001349706.1| RES domain-containing protein [Pseudomonas aeruginosa PA7] [PSPA7_4353]	TADB|AT4278 gi|152984962|ref|YP_001349707.1| hypothetical protein PSPA7_4354 [Pseudomonas aeruginosa PA7] [PSPA7_4354]	II	RES	hypothetical protein	-
GCA_000790735	JTNF01000008.1 Pseudomonas aeruginosa strain AZPAE15041 AZPAE15041_contig_8, whole genome shotgun sequence	TADB|T3008	TADB|AT3008	1	0.996	118532	117948	117878	117027	chromosome	TADB|T3008 gi|116051284|ref|YP_789884.1| hypothetical protein PA14_21710 [Pseudomonas aeruginosa UCBPP-PA14] [PA14_21710]	TADB|AT3008 gi|116051283|ref|YP_789885.1| AraC family transcriptional regulator [Pseudomonas aeruginosa UCBPP-PA14] [PA14_21720]	II	GNAT	araC	-
GCA_000790735	JTNF01000019.1 Pseudomonas aeruginosa strain AZPAE15041 AZPAE15041_contig_19, whole genome shotgun sequence	TADB|T6302	TADB|AT6302	0.995	1	75386	74784	76292	75570	chromosome	TADB|T6302 gi|557705244|ref|AHA17271.1| acyl-homoserine-lactone synthase [Pseudomonas aeruginosa PA1] [PA1S_07935]	TADB|AT6302 gi|927226843|ref|AHA17272.2| LuxR family transcriptional regulator [Pseudomonas aeruginosa PA1] [PA1S_07930]	II	GNAT	LuxR	-
GCA_000790735	JTNF01000023.1 Pseudomonas aeruginosa strain AZPAE15041 AZPAE15041_contig_23, whole genome shotgun sequence	TADB|T6314	TADB|AT6314	0.997	1	27417	26254	27792	27469	chromosome	TADB|T6314 gi|557706171|ref|AHA18198.1| arabinose transporter permease [Pseudomonas aeruginosa PA1] [PA1S_23665]	TADB|AT6314 gi|927227277|ref|AHA18197.2| ArsR family transcriptional regulator [Pseudomonas aeruginosa PA1] [PA1S_23660]	II	AraJ	HTH	-
GCA_000790735	JTNF01000030.1 Pseudomonas aeruginosa strain AZPAE15041 AZPAE15041_contig_30, whole genome shotgun sequence	TADB|T3851	TADB|AT2802	0.388663	0.350907	12868	13335	12746	12189	plasmid	TADB|T3851 gi|146341035|ref|YP_001206083.1| GNAT family acetyltransferase [Bradyrhizobium sp. ORS 278] [BRADO4106]	TADB|AT2802 gi|110641376|ref|YP_669106.1| transcriptional regulator [Escherichia coli 536] [ECP_1194]	II		HTH_XRE	-
GCA_000790735	JTNF01000044.1 Pseudomonas aeruginosa strain AZPAE15041 AZPAE15041_contig_44, whole genome shotgun sequence	TADB|T6305	TADB|AT6305	1	1	59713	60210	59018	59539	chromosome	TADB|T6305 gi|557704448|ref|AHA16475.1| acyl-CoA hydrolase [Pseudomonas aeruginosa PA1] [PA1S_12120]	TADB|AT6305 gi|557704447|ref|AHA16474.1| transcriptional regulator [Pseudomonas aeruginosa PA1] [PA1S_12125]	II	yciA	iscR	-
GCA_000790735	JTNF01000045.1 Pseudomonas aeruginosa strain AZPAE15041 AZPAE15041_contig_45, whole genome shotgun sequence	TADB|T4037	TADB|AT4037	0.717	0.545	17705	17980	17995	18291	chromosome	TADB|T4037 gi|148549397|ref|YP_001269499.1| plasmid maintenance system killer protein [Pseudomonas putida F1] [Pput_4191]	TADB|AT4037 gi|148549398|ref|YP_001269500.1| XRE family plasmid maintenance system antidote protein [Pseudomonas putida F1] [Pput_4192]	II	parE	higA	-
GCA_000790735	JTNF01000052.1 Pseudomonas aeruginosa strain AZPAE15041 AZPAE15041_contig_52, whole genome shotgun sequence	TADB|T2650	TADB|AT2650	1	1	145783	145211	146250	145783	chromosome	TADB|T2650 gi|94311279|ref|YP_584489.1| hypothetical protein Rmet_2343 [Cupriavidus metallidurans CH34] [Rmet_2343]	TADB|AT2650 gi|94311280|ref|YP_584490.1| putative excisionase [Cupriavidus metallidurans CH34] [Rmet_2344]	II	PIN	excisionase	-
GCA_000790735	JTNF01000056.1 Pseudomonas aeruginosa strain AZPAE15041 AZPAE15041_contig_56, whole genome shotgun sequence	TADB|T6299	TADB|AT6299	0.993	0.993	8091	8534	7579	8010	chromosome	TADB|T6299 gi|557707656|ref|AHA19683.1| acetyltransferase [Pseudomonas aeruginosa PA1] [PA1S_01280]	TADB|AT6299 gi|557707657|ref|AHA19684.1| histidine kinase [Pseudomonas aeruginosa PA1] [PA1S_01285]	II	GNAT	CBS_pair_bac_euk	-
GCA_000790735	JTNF01000059.1 Pseudomonas aeruginosa strain AZPAE15041 AZPAE15041_contig_59, whole genome shotgun sequence	TADB|T180	TADB|AT180	1	0.987	94425	94147	94649	94425	chromosome	TADB|T180 gi|15595322|ref|NP_248814.1| hypothetical protein PA0124 [Pseudomonas aeruginosa PAO1] [PA0124]	TADB|AT180 gi|15595323|ref|NP_248815.1| hypothetical protein PA0125 [Pseudomonas aeruginosa PAO1] [PA0125]	II	parE	HTH	-
GCA_000790735	JTNF01000061.1 Pseudomonas aeruginosa strain AZPAE15041 AZPAE15041_contig_61, whole genome shotgun sequence	TADB|T6306	TADB|AT6306	0.962	0.993	37028	36471	37480	37046	chromosome	TADB|T6306 gi|927226969|ref|AHA16352.2| acetyltransferase [Pseudomonas aeruginosa PA1] [PA1S_12730]	TADB|AT6306 gi|557704324|ref|AHA16351.1| AsnC family transcriptional regulator [Pseudomonas aeruginosa PA1] [PA1S_12735]	II	GNAT	lrp	-
GCA_000790735	JTNF01000062.1 Pseudomonas aeruginosa strain AZPAE15041 AZPAE15041_contig_62, whole genome shotgun sequence	TADB|T6307	TADB|AT6307	1	0.995	3804	3292	4402	3815	plasmid	TADB|T6307 gi|557704023|ref|AHA16050.1| acetyltransferase [Pseudomonas aeruginosa PA1] [PA1S_14265]	TADB|AT6307 gi|557704022|ref|AHA16049.1| TetR family transcriptional regulator [Pseudomonas aeruginosa PA1] [PA1S_14270]	II	GNAT	tetR	-
GCA_000790735	JTNF01000082.1 Pseudomonas aeruginosa strain AZPAE15041 AZPAE15041_contig_82, whole genome shotgun sequence	TADB|T1874	TADB|AT1874	0.417594	0.679	14466	14708	14203	14445	plasmid	TADB|T1874 gi|66047060|ref|YP_236901.1| plasmid stabilization system protein [Pseudomonas syringae pv. syringae B728a] [Psyr_3833]	TADB|AT1874 gi|66047059|ref|YP_236900.1| prevent-host-death protein [Pseudomonas syringae pv. syringae B728a] [Psyr_3832]	II	relE	Phd	-
GCA_000790735	JTNF01000085.1 Pseudomonas aeruginosa strain AZPAE15041 AZPAE15041_contig_85, whole genome shotgun sequence	TADB|T234	TADB|AT234	0.630969	0.351537	144	326	356	601	plasmid	TADB|T234 gi|16127268|ref|NP_421832.1| hypothetical protein CC_3038 [Caulobacter crescentus CB15] [CC_3038]	TADB|AT234 gi|16127267|ref|NP_421831.1| hypothetical protein CC_3037 [Caulobacter crescentus CB15] [CC_3037]	II	parE	HTH_XRE	-
GCA_000790735	JTNF01000090.1 Pseudomonas aeruginosa strain AZPAE15041 AZPAE15041_contig_90, whole genome shotgun sequence	TADB|T5550	TADB|AT4862	0.427654	0.962	12313	11822	12615	12301	plasmid	TADB|T5550 gi|188580112|ref|YP_001923557.1| hypothetical protein Mpop_0844 [Methylobacterium populi BJ001] [Mpop_0844]	TADB|AT4862 gi|163855817|ref|YP_001630115.1| suppressor protein [Bordetella petrii DSM 12804] [Bpet1508]	II	RelE	prlF	-
GCA_000790735	JTNF01000099.1 Pseudomonas aeruginosa strain AZPAE15041 AZPAE15041_contig_99, whole genome shotgun sequence	TADB|T5032	TADB|AT6106	0.494447	0.296965	69160	69396	71095	70181	chromosome	TADB|T5032 gi|166368889|ref|YP_001661162.1| hypothetical protein MAE_61480 [Microcystis aeruginosa NIES-843] [MAE_61480]	TADB|AT6106 gi|53722085|ref|YP_111070.1| bacteriophage gp31 protein [Burkholderia pseudomallei K96243] [BPSS1059]	II	parE	hypothetical protein	-
GCA_000790735	JTNF01000130.1 Pseudomonas aeruginosa strain AZPAE15041 AZPAE15041_contig_131, whole genome shotgun sequence	TADB|T6230	TADB|AT3012	0.566337	0.978	4025	2529	1973	1704	plasmid	TADB|T6230 gi|241662303|ref|YP_002980663.1| hypothetical protein Rpic12D_0690 [Ralstonia pickettii 12D] [Rpic12D_0690]	TADB|AT3012 gi|116052676|ref|YP_792992.1| hypothetical protein PA14_60040 [Pseudomonas aeruginosa UCBPP-PA14] [PA14_60040]	II	TraG	parD	-
GCA_000790735	JTNF01000131.1 Pseudomonas aeruginosa strain AZPAE15041 AZPAE15041_contig_132, whole genome shotgun sequence	TADB|T5582	TADB|AT4874	0.267188	0.292683	3541	3873	3271	3426	plasmid	TADB|T5582 gi|188584324|ref|YP_001927769.1| plasmid stabilization system [Methylobacterium populi BJ001] [Mpop_5138]	TADB|AT4874 gi|163850943|ref|YP_001638986.1| addiction module antidote protein [Methylobacterium extorquens PA1] [Mext_1516]	II	parE	parD	-
GCA_000790765	JTND01000001.1 Pseudomonas aeruginosa strain AZPAE15043 AZPAE15043_contig_1, whole genome shotgun sequence	TADB|T2863	TADB|AT6111	0.571278	0.41585	36439	36831	36451	36834	chromosome	TADB|T2863 gi|113461907|ref|YP_719976.1| hypothetical protein HS_1771 [Haemophilus somnus 129PT] [HS_1771]	TADB|AT6111 gi|690030465|ref|YP_009066159.1| virulence associated protein D (plasmid) [uncultured bacterium] [pRSB225_204]	II	PIN	PIN	-
GCA_000790765	JTND01000002.1 Pseudomonas aeruginosa strain AZPAE15043 AZPAE15043_contig_2, whole genome shotgun sequence	TADB|T6305	TADB|AT6305	1	0.994	85425	85922	84730	85251	chromosome	TADB|T6305 gi|557704448|ref|AHA16475.1| acyl-CoA hydrolase [Pseudomonas aeruginosa PA1] [PA1S_12120]	TADB|AT6305 gi|557704447|ref|AHA16474.1| transcriptional regulator [Pseudomonas aeruginosa PA1] [PA1S_12125]	II	yciA	iscR	-
GCA_000790765	JTND01000004.1 Pseudomonas aeruginosa strain AZPAE15043 AZPAE15043_contig_4, whole genome shotgun sequence	TADB|T690	TADB|AT228	0.259212	0.340091	33911	34240	33635	33814	chromosome	TADB|T690 gi|27365828|ref|NP_761356.1| Plasmid stabilization element ParE [Vibrio vulnificus CMCP6] [VV1_2525]	TADB|AT228 gi|16125127|ref|NP_419691.1| hypothetical protein CC_0874 [Caulobacter crescentus CB15] [CC_0874]	II	parE	parD	-
GCA_000790765	JTND01000005.1 Pseudomonas aeruginosa strain AZPAE15043 AZPAE15043_contig_5, whole genome shotgun sequence	TADB|T154	TADB|AT154	0.933445	0.957	144908	144279	145547	144924	plasmid	TADB|T154 gi|15838356|ref|NP_299044.1| hypothetical protein XF1755 [Xylella fastidiosa 9a5c] [XF1755]	TADB|AT154 gi|15838355|ref|NP_299043.1| hypothetical protein XF1754 [Xylella fastidiosa 9a5c] [XF1754]	II	RES	hypothetical protein	-
GCA_000790765	JTND01000009.1 Pseudomonas aeruginosa strain AZPAE15043 AZPAE15043_contig_9, whole genome shotgun sequence	TADB|T1938	TADB|AT1938	0.543	0.816915	98414	98073	98675	98433	plasmid	TADB|T1938 gi|71725236|ref|YP_272205.1| RelE/ParE family plasmid stabilization system protein (plasmid) [Pseudomonas syringae pv. phaseolicola 1448A] [PSPPH_A0095]	TADB|AT1938 gi|71725197|ref|YP_272204.1| prevent-host-death family protein (plasmid) [Pseudomonas syringae pv. phaseolicola 1448A] [PSPPH_A0094]	II	parE	Phd	-
GCA_000790765	JTND01000011.1 Pseudomonas aeruginosa strain AZPAE15043 AZPAE15043_contig_11, whole genome shotgun sequence	TADB|T180	TADB|AT180	1	0.987	100737	100459	100961	100737	chromosome	TADB|T180 gi|15595322|ref|NP_248814.1| hypothetical protein PA0124 [Pseudomonas aeruginosa PAO1] [PA0124]	TADB|AT180 gi|15595323|ref|NP_248815.1| hypothetical protein PA0125 [Pseudomonas aeruginosa PAO1] [PA0125]	II	parE	HTH	-
GCA_000790765	JTND01000012.1 Pseudomonas aeruginosa strain AZPAE15043 AZPAE15043_contig_12, whole genome shotgun sequence	TADB|T5883	TADB|AT336	0.31168	0.364	135344	134724	135871	135482	chromosome	TADB|T5883 gi|194337265|ref|YP_002019059.1| RES domain-containing protein [Pelodictyon phaeoclathratiforme BU-1] [Ppha_2247]	TADB|AT336 gi|159184496|ref|NP_353870.2| conserved hypothetical protein [Agrobacterium fabrum str. C58] [Atu0848]	II	RES	hypothetical protein	-
GCA_000790765	JTND01000017.1 Pseudomonas aeruginosa strain AZPAE15043 AZPAE15043_contig_17, whole genome shotgun sequence	TADB|T6307	TADB|AT6307	1	0.995	90652	91164	90054	90641	plasmid	TADB|T6307 gi|557704023|ref|AHA16050.1| acetyltransferase [Pseudomonas aeruginosa PA1] [PA1S_14265]	TADB|AT6307 gi|557704022|ref|AHA16049.1| TetR family transcriptional regulator [Pseudomonas aeruginosa PA1] [PA1S_14270]	II	GNAT	tetR	-
GCA_000790765	JTND01000020.1 Pseudomonas aeruginosa strain AZPAE15043 AZPAE15043_contig_20, whole genome shotgun sequence	TADB|T6314	TADB|AT6314	1	1	43290	44453	42915	43238	chromosome	TADB|T6314 gi|557706171|ref|AHA18198.1| arabinose transporter permease [Pseudomonas aeruginosa PA1] [PA1S_23665]	TADB|AT6314 gi|927227277|ref|AHA18197.2| ArsR family transcriptional regulator [Pseudomonas aeruginosa PA1] [PA1S_23660]	II	AraJ	HTH	-
GCA_000790765	JTND01000028.1 Pseudomonas aeruginosa strain AZPAE15043 AZPAE15043_contig_28, whole genome shotgun sequence	TADB|T3008	TADB|AT3008	1	0.989	88077	87493	87423	86572	chromosome	TADB|T3008 gi|116051284|ref|YP_789884.1| hypothetical protein PA14_21710 [Pseudomonas aeruginosa UCBPP-PA14] [PA14_21710]	TADB|AT3008 gi|116051283|ref|YP_789885.1| AraC family transcriptional regulator [Pseudomonas aeruginosa UCBPP-PA14] [PA14_21720]	II	GNAT	araC	-
GCA_000790765	JTND01000030.1 Pseudomonas aeruginosa strain AZPAE15043 AZPAE15043_contig_30, whole genome shotgun sequence	TADB|T6306	TADB|AT6306	0.962	0.993	8683	8126	9135	8701	chromosome	TADB|T6306 gi|927226969|ref|AHA16352.2| acetyltransferase [Pseudomonas aeruginosa PA1] [PA1S_12730]	TADB|AT6306 gi|557704324|ref|AHA16351.1| AsnC family transcriptional regulator [Pseudomonas aeruginosa PA1] [PA1S_12735]	II	GNAT	lrp	-
GCA_000790765	JTND01000040.1 Pseudomonas aeruginosa strain AZPAE15043 AZPAE15043_contig_40, whole genome shotgun sequence	TADB|T6302	TADB|AT6302	0.995	1	203885	203283	204791	204069	chromosome	TADB|T6302 gi|557705244|ref|AHA17271.1| acyl-homoserine-lactone synthase [Pseudomonas aeruginosa PA1] [PA1S_07935]	TADB|AT6302 gi|927226843|ref|AHA17272.2| LuxR family transcriptional regulator [Pseudomonas aeruginosa PA1] [PA1S_07930]	II	GNAT	LuxR	-
GCA_000790765	JTND01000051.1 Pseudomonas aeruginosa strain AZPAE15043 AZPAE15043_contig_51, whole genome shotgun sequence	TADB|T5245	TADB|AT5245	0.632324	0.455782	17836	17318	17925	18461	plasmid	TADB|T5245 gi|170742876|ref|YP_001771531.1| N-acetyltransferase GCN5 [Methylobacterium sp. 4-46] [M446_4767]	TADB|AT5245 gi|170742877|ref|YP_001771532.1| XRE family transcriptional regulator [Methylobacterium sp. 4-46] [M446_4768]	II	GNAT	HTH_XRE	-
GCA_000790765	JTND01000062.1 Pseudomonas aeruginosa strain AZPAE15043 AZPAE15043_contig_62, whole genome shotgun sequence	TADB|T4037	TADB|AT4037	0.717	0.545	54050	53775	53760	53464	chromosome	TADB|T4037 gi|148549397|ref|YP_001269499.1| plasmid maintenance system killer protein [Pseudomonas putida F1] [Pput_4191]	TADB|AT4037 gi|148549398|ref|YP_001269500.1| XRE family plasmid maintenance system antidote protein [Pseudomonas putida F1] [Pput_4192]	II	parE	higA	-
GCA_000790765	JTND01000064.1 Pseudomonas aeruginosa strain AZPAE15043 AZPAE15043_contig_64, whole genome shotgun sequence	TADB|T6299	TADB|AT6299	0.993	0.993	51056	50613	51568	51137	chromosome	TADB|T6299 gi|557707656|ref|AHA19683.1| acetyltransferase [Pseudomonas aeruginosa PA1] [PA1S_01280]	TADB|AT6299 gi|557707657|ref|AHA19684.1| histidine kinase [Pseudomonas aeruginosa PA1] [PA1S_01285]	II	GNAT	CBS_pair_bac_euk	-
GCA_000790765	JTND01000093.1 Pseudomonas aeruginosa strain AZPAE15043 AZPAE15043_contig_93, whole genome shotgun sequence	TADB|T6316	TADB|AT6316	0.973	0.974	2154	1822	2387	2154	plasmid	TADB|T6316 gi|557706624|ref|AHA18651.1| plasmid stabilization protein [Pseudomonas aeruginosa PA1] [PA1S_26100]	TADB|AT6316 gi|927227338|ref|AHA18650.2| addiction module antitoxin [Pseudomonas aeruginosa PA1] [PA1S_26095]	II	parE	RHH	-
GCA_000790785	JTTA01000003.1 Pseudomonas aeruginosa strain AZPAE14888 AZPAE14888_contig_3, whole genome shotgun sequence	TADB|T6230	TADB|AT6230	0.857299	0.555368	81530	80019	81866	81549	chromosome	TADB|T6230 gi|241662303|ref|YP_002980663.1| hypothetical protein Rpic12D_0690 [Ralstonia pickettii 12D] [Rpic12D_0690]	TADB|AT6230 gi|241662302|ref|YP_002980662.1| hypothetical protein Rpic12D_0689 [Ralstonia pickettii 12D] [Rpic12D_0689]	II	TraG	hypothetical protein	-
GCA_000790785	JTTA01000004.1 Pseudomonas aeruginosa strain AZPAE14888 AZPAE14888_contig_4, whole genome shotgun sequence	TADB|T6299	TADB|AT6299	0.993	0.993	8091	8534	7579	8010	chromosome	TADB|T6299 gi|557707656|ref|AHA19683.1| acetyltransferase [Pseudomonas aeruginosa PA1] [PA1S_01280]	TADB|AT6299 gi|557707657|ref|AHA19684.1| histidine kinase [Pseudomonas aeruginosa PA1] [PA1S_01285]	II	GNAT	CBS_pair_bac_euk	-
GCA_000790785	JTTA01000009.1 Pseudomonas aeruginosa strain AZPAE14888 AZPAE14888_contig_9, whole genome shotgun sequence	TADB|T6307	TADB|AT6307	1	0.995	83584	84096	82986	83573	plasmid	TADB|T6307 gi|557704023|ref|AHA16050.1| acetyltransferase [Pseudomonas aeruginosa PA1] [PA1S_14265]	TADB|AT6307 gi|557704022|ref|AHA16049.1| TetR family transcriptional regulator [Pseudomonas aeruginosa PA1] [PA1S_14270]	II	GNAT	tetR	-
GCA_000790785	JTTA01000011.1 Pseudomonas aeruginosa strain AZPAE14888 AZPAE14888_contig_11, whole genome shotgun sequence	TADB|T3008	TADB|AT3008	1	0.996	140804	140220	140150	139299	chromosome	TADB|T3008 gi|116051284|ref|YP_789884.1| hypothetical protein PA14_21710 [Pseudomonas aeruginosa UCBPP-PA14] [PA14_21710]	TADB|AT3008 gi|116051283|ref|YP_789885.1| AraC family transcriptional regulator [Pseudomonas aeruginosa UCBPP-PA14] [PA14_21720]	II	GNAT	araC	-
GCA_000790785	JTTA01000021.1 Pseudomonas aeruginosa strain AZPAE14888 AZPAE14888_contig_21, whole genome shotgun sequence	TADB|T5883	TADB|AT336	0.31168	0.364	137851	137231	138378	137989	chromosome	TADB|T5883 gi|194337265|ref|YP_002019059.1| RES domain-containing protein [Pelodictyon phaeoclathratiforme BU-1] [Ppha_2247]	TADB|AT336 gi|159184496|ref|NP_353870.2| conserved hypothetical protein [Agrobacterium fabrum str. C58] [Atu0848]	II	RES	hypothetical protein	-
GCA_000790785	JTTA01000027.1 Pseudomonas aeruginosa strain AZPAE14888 AZPAE14888_contig_27, whole genome shotgun sequence	TADB|T5245	TADB|AT5245	0.632324	0.461409	17385	16867	17474	18010	chromosome	TADB|T5245 gi|170742876|ref|YP_001771531.1| N-acetyltransferase GCN5 [Methylobacterium sp. 4-46] [M446_4767]	TADB|AT5245 gi|170742877|ref|YP_001771532.1| XRE family transcriptional regulator [Methylobacterium sp. 4-46] [M446_4768]	II	GNAT	HTH_XRE	-
GCA_000790785	JTTA01000030.1 Pseudomonas aeruginosa strain AZPAE14888 AZPAE14888_contig_30, whole genome shotgun sequence	TADB|T690	TADB|AT228	0.259212	0.340091	39088	39417	38812	38991	chromosome	TADB|T690 gi|27365828|ref|NP_761356.1| Plasmid stabilization element ParE [Vibrio vulnificus CMCP6] [VV1_2525]	TADB|AT228 gi|16125127|ref|NP_419691.1| hypothetical protein CC_0874 [Caulobacter crescentus CB15] [CC_0874]	II	parE	parD	-
GCA_000790785	JTTA01000034.1 Pseudomonas aeruginosa strain AZPAE14888 AZPAE14888_contig_34, whole genome shotgun sequence	TADB|T6305	TADB|AT6305	1	1	59642	60139	58947	59468	chromosome	TADB|T6305 gi|557704448|ref|AHA16475.1| acyl-CoA hydrolase [Pseudomonas aeruginosa PA1] [PA1S_12120]	TADB|AT6305 gi|557704447|ref|AHA16474.1| transcriptional regulator [Pseudomonas aeruginosa PA1] [PA1S_12125]	II	yciA	iscR	-
GCA_000790785	JTTA01000037.1 Pseudomonas aeruginosa strain AZPAE14888 AZPAE14888_contig_37, whole genome shotgun sequence	TADB|T4037	TADB|AT4037	0.717	0.545	36547	36272	36257	35961	chromosome	TADB|T4037 gi|148549397|ref|YP_001269499.1| plasmid maintenance system killer protein [Pseudomonas putida F1] [Pput_4191]	TADB|AT4037 gi|148549398|ref|YP_001269500.1| XRE family plasmid maintenance system antidote protein [Pseudomonas putida F1] [Pput_4192]	II	parE	higA	-
GCA_000790785	JTTA01000041.1 Pseudomonas aeruginosa strain AZPAE14888 AZPAE14888_contig_41, whole genome shotgun sequence	TADB|T3406	TADB|AT3406	0.967	0.945	208667	208212	209053	208670	chromosome	TADB|T3406 gi|121593651|ref|YP_985547.1| hypothetical protein Ajs_1247 [Acidovorax sp. JS42] [Ajs_1247]	TADB|AT3406 gi|121593650|ref|YP_985546.1| AbrB family transcriptional regulator [Acidovorax sp. JS42] [Ajs_1246]	II	RelE	prlF	-
GCA_000790785	JTTA01000043.1 Pseudomonas aeruginosa strain AZPAE14888 AZPAE14888_contig_43, whole genome shotgun sequence	TADB|T180	TADB|AT180	1	0.987	94450	94172	94674	94450	chromosome	TADB|T180 gi|15595322|ref|NP_248814.1| hypothetical protein PA0124 [Pseudomonas aeruginosa PAO1] [PA0124]	TADB|AT180 gi|15595323|ref|NP_248815.1| hypothetical protein PA0125 [Pseudomonas aeruginosa PAO1] [PA0125]	II	parE	HTH	-
GCA_000790785	JTTA01000045.1 Pseudomonas aeruginosa strain AZPAE14888 AZPAE14888_contig_45, whole genome shotgun sequence	TADB|T6314	TADB|AT6314	0.997	1	43511	44674	43136	43459	chromosome	TADB|T6314 gi|557706171|ref|AHA18198.1| arabinose transporter permease [Pseudomonas aeruginosa PA1] [PA1S_23665]	TADB|AT6314 gi|927227277|ref|AHA18197.2| ArsR family transcriptional regulator [Pseudomonas aeruginosa PA1] [PA1S_23660]	II	AraJ	HTH	-
GCA_000790785	JTTA01000051.1 Pseudomonas aeruginosa strain AZPAE14888 AZPAE14888_contig_51, whole genome shotgun sequence	TADB|T234	TADB|AT234	0.630969	0.351537	15834	16016	16046	16291	plasmid	TADB|T234 gi|16127268|ref|NP_421832.1| hypothetical protein CC_3038 [Caulobacter crescentus CB15] [CC_3038]	TADB|AT234 gi|16127267|ref|NP_421831.1| hypothetical protein CC_3037 [Caulobacter crescentus CB15] [CC_3037]	II	parE	HTH_XRE	-
GCA_000790785	JTTA01000088.1 Pseudomonas aeruginosa strain AZPAE14888 AZPAE14888_contig_88, whole genome shotgun sequence	TADB|T6302	TADB|AT6302	0.995	1	8683	8081	9589	8867	chromosome	TADB|T6302 gi|557705244|ref|AHA17271.1| acyl-homoserine-lactone synthase [Pseudomonas aeruginosa PA1] [PA1S_07935]	TADB|AT6302 gi|927226843|ref|AHA17272.2| LuxR family transcriptional regulator [Pseudomonas aeruginosa PA1] [PA1S_07930]	II	GNAT	LuxR	-
GCA_000790805	JTSZ01000005.1 Pseudomonas aeruginosa strain AZPAE14889 AZPAE14889_contig_5, whole genome shotgun sequence	TADB|T5245	TADB|AT5245	0.626358	0.455782	17432	16914	17521	18057	chromosome	TADB|T5245 gi|170742876|ref|YP_001771531.1| N-acetyltransferase GCN5 [Methylobacterium sp. 4-46] [M446_4767]	TADB|AT5245 gi|170742877|ref|YP_001771532.1| XRE family transcriptional regulator [Methylobacterium sp. 4-46] [M446_4768]	II	GNAT	HTH_XRE	-
GCA_000790805	JTSZ01000007.1 Pseudomonas aeruginosa strain AZPAE14889 AZPAE14889_contig_7, whole genome shotgun sequence	TADB|T6302	TADB|AT6302	0.995	1	112311	111709	113216	112494	chromosome	TADB|T6302 gi|557705244|ref|AHA17271.1| acyl-homoserine-lactone synthase [Pseudomonas aeruginosa PA1] [PA1S_07935]	TADB|AT6302 gi|927226843|ref|AHA17272.2| LuxR family transcriptional regulator [Pseudomonas aeruginosa PA1] [PA1S_07930]	II	GNAT	LuxR	-
GCA_000790805	JTSZ01000009.1 Pseudomonas aeruginosa strain AZPAE14889 AZPAE14889_contig_9, whole genome shotgun sequence	TADB|T4037	TADB|AT4037	0.696	0.545	21208	21483	21498	21794	chromosome	TADB|T4037 gi|148549397|ref|YP_001269499.1| plasmid maintenance system killer protein [Pseudomonas putida F1] [Pput_4191]	TADB|AT4037 gi|148549398|ref|YP_001269500.1| XRE family plasmid maintenance system antidote protein [Pseudomonas putida F1] [Pput_4192]	II	parE	higA	-
GCA_000790805	JTSZ01000017.1 Pseudomonas aeruginosa strain AZPAE14889 AZPAE14889_contig_17, whole genome shotgun sequence	TADB|T180	TADB|AT180	1	0.987	54042	54320	53818	54042	chromosome	TADB|T180 gi|15595322|ref|NP_248814.1| hypothetical protein PA0124 [Pseudomonas aeruginosa PAO1] [PA0124]	TADB|AT180 gi|15595323|ref|NP_248815.1| hypothetical protein PA0125 [Pseudomonas aeruginosa PAO1] [PA0125]	II	parE	HTH	-
GCA_000790805	JTSZ01000018.1 Pseudomonas aeruginosa strain AZPAE14889 AZPAE14889_contig_18, whole genome shotgun sequence	TADB|T6306	TADB|AT6306	0.962	0.986	133944	134501	133492	133926	chromosome	TADB|T6306 gi|927226969|ref|AHA16352.2| acetyltransferase [Pseudomonas aeruginosa PA1] [PA1S_12730]	TADB|AT6306 gi|557704324|ref|AHA16351.1| AsnC family transcriptional regulator [Pseudomonas aeruginosa PA1] [PA1S_12735]	II	GNAT	lrp	-
GCA_000790805	JTSZ01000020.1 Pseudomonas aeruginosa strain AZPAE14889 AZPAE14889_contig_20, whole genome shotgun sequence	TADB|T3008	TADB|AT3008	1	0.993	87733	87149	87083	86232	chromosome	TADB|T3008 gi|116051284|ref|YP_789884.1| hypothetical protein PA14_21710 [Pseudomonas aeruginosa UCBPP-PA14] [PA14_21710]	TADB|AT3008 gi|116051283|ref|YP_789885.1| AraC family transcriptional regulator [Pseudomonas aeruginosa UCBPP-PA14] [PA14_21720]	II	GNAT	araC	-
GCA_000790805	JTSZ01000028.1 Pseudomonas aeruginosa strain AZPAE14889 AZPAE14889_contig_28, whole genome shotgun sequence	TADB|T6305	TADB|AT6305	1	1	16466	15969	17161	16640	chromosome	TADB|T6305 gi|557704448|ref|AHA16475.1| acyl-CoA hydrolase [Pseudomonas aeruginosa PA1] [PA1S_12120]	TADB|AT6305 gi|557704447|ref|AHA16474.1| transcriptional regulator [Pseudomonas aeruginosa PA1] [PA1S_12125]	II	yciA	iscR	-
GCA_000790805	JTSZ01000029.1 Pseudomonas aeruginosa strain AZPAE14889 AZPAE14889_contig_29, whole genome shotgun sequence	TADB|T6230	TADB|AT3012	0.565	0.989	341716	340205	339675	339406	chromosome	TADB|T6230 gi|241662303|ref|YP_002980663.1| hypothetical protein Rpic12D_0690 [Ralstonia pickettii 12D] [Rpic12D_0690]	TADB|AT3012 gi|116052676|ref|YP_792992.1| hypothetical protein PA14_60040 [Pseudomonas aeruginosa UCBPP-PA14] [PA14_60040]	II	TraG	parD	-
GCA_000790805	JTSZ01000030.1 Pseudomonas aeruginosa strain AZPAE14889 AZPAE14889_contig_30, whole genome shotgun sequence	TADB|T6314	TADB|AT6314	1	1	96472	95309	96847	96524	chromosome	TADB|T6314 gi|557706171|ref|AHA18198.1| arabinose transporter permease [Pseudomonas aeruginosa PA1] [PA1S_23665]	TADB|AT6314 gi|927227277|ref|AHA18197.2| ArsR family transcriptional regulator [Pseudomonas aeruginosa PA1] [PA1S_23660]	II	AraJ	HTH	-
GCA_000790805	JTSZ01000031.1 Pseudomonas aeruginosa strain AZPAE14889 AZPAE14889_contig_31, whole genome shotgun sequence	TADB|T4657	TADB|AT181	0.381039	0.989	44608	45240	44114	44398	chromosome	TADB|T4657 gi|158425934|ref|YP_001527226.1| hypothetical protein AZC_4310 [Azorhizobium caulinodans ORS 571] [AZC_4310]	TADB|AT181 gi|15596226|ref|NP_249720.1| hypothetical protein PA1029 [Pseudomonas aeruginosa PAO1] [PA1029]	II	RES	hypothetical protein	-
GCA_000790805	JTSZ01000038.1 Pseudomonas aeruginosa strain AZPAE14889 AZPAE14889_contig_38, whole genome shotgun sequence	TADB|T6299	TADB|AT6299	1	0.993	16456	16899	15944	16375	chromosome	TADB|T6299 gi|557707656|ref|AHA19683.1| acetyltransferase [Pseudomonas aeruginosa PA1] [PA1S_01280]	TADB|AT6299 gi|557707657|ref|AHA19684.1| histidine kinase [Pseudomonas aeruginosa PA1] [PA1S_01285]	II	GNAT	CBS_pair_bac_euk	-
GCA_000790805	JTSZ01000045.1 Pseudomonas aeruginosa strain AZPAE14889 AZPAE14889_contig_45, whole genome shotgun sequence	TADB|T6307	TADB|AT6307	1	1	20577	20065	21175	20588	chromosome	TADB|T6307 gi|557704023|ref|AHA16050.1| acetyltransferase [Pseudomonas aeruginosa PA1] [PA1S_14265]	TADB|AT6307 gi|557704022|ref|AHA16049.1| TetR family transcriptional regulator [Pseudomonas aeruginosa PA1] [PA1S_14270]	II	GNAT	tetR	-
GCA_000790805	JTSZ01000064.1 Pseudomonas aeruginosa strain AZPAE14889 AZPAE14889_contig_66, whole genome shotgun sequence	TADB|T153	TADB|AT1193	0.44151	0.716978	1057	1314	1501	1629	plasmid	TADB|T153 gi|15838304|ref|NP_298992.1| hypothetical protein XF1703 [Xylella fastidiosa 9a5c] [XF1703]	TADB|AT1193 gi|37524647|ref|NP_927991.1| hypothetical protein plu0646 [Photorhabdus luminescens subsp. laumondii TTO1] [plu0646]	II	parE	HTH_XRE	-
GCA_000790825	JTSY01000001.1 Pseudomonas aeruginosa strain AZPAE14890 AZPAE14890_contig_1, whole genome shotgun sequence	TADB|T6304	TADB|AT6304	1	0.996	249984	250532	249202	249915	chromosome	TADB|T6304 gi|557705010|ref|AHA17037.1| ribosomal-protein-serine acetyltransferase [Pseudomonas aeruginosa PA1] [PA1S_09135]	TADB|AT6304 gi|557705011|ref|AHA17038.1| MFS transporter [Pseudomonas aeruginosa PA1] [PA1S_09130]	II	GNAT	phnR	-
GCA_000790825	JTSY01000009.1 Pseudomonas aeruginosa strain AZPAE14890 AZPAE14890_contig_9, whole genome shotgun sequence	TADB|T6307	TADB|AT6307	1	1	20186	19674	20784	20197	chromosome	TADB|T6307 gi|557704023|ref|AHA16050.1| acetyltransferase [Pseudomonas aeruginosa PA1] [PA1S_14265]	TADB|AT6307 gi|557704022|ref|AHA16049.1| TetR family transcriptional regulator [Pseudomonas aeruginosa PA1] [PA1S_14270]	II	GNAT	tetR	-
GCA_000790825	JTSY01000011.1 Pseudomonas aeruginosa strain AZPAE14890 AZPAE14890_contig_11, whole genome shotgun sequence	TADB|T3012	TADB|AT3012	0.871	1	251379	251726	251103	251372	chromosome	TADB|T3012 gi|116052677|ref|YP_792993.1| plasmid stablization protein [Pseudomonas aeruginosa UCBPP-PA14] [PA14_60050]	TADB|AT3012 gi|116052676|ref|YP_792992.1| hypothetical protein PA14_60040 [Pseudomonas aeruginosa UCBPP-PA14] [PA14_60040]	II	parE	parD	-
GCA_000790825	JTSY01000012.1 Pseudomonas aeruginosa strain AZPAE14890 AZPAE14890_contig_12, whole genome shotgun sequence	TADB|T6306	TADB|AT6306	0.995	1	67639	67082	68091	67657	chromosome	TADB|T6306 gi|927226969|ref|AHA16352.2| acetyltransferase [Pseudomonas aeruginosa PA1] [PA1S_12730]	TADB|AT6306 gi|557704324|ref|AHA16351.1| AsnC family transcriptional regulator [Pseudomonas aeruginosa PA1] [PA1S_12735]	II	GNAT	lrp	-
GCA_000790825	JTSY01000014.1 Pseudomonas aeruginosa strain AZPAE14890 AZPAE14890_contig_14, whole genome shotgun sequence	TADB|T6314	TADB|AT6314	1	1	86343	87506	85968	86291	chromosome	TADB|T6314 gi|557706171|ref|AHA18198.1| arabinose transporter permease [Pseudomonas aeruginosa PA1] [PA1S_23665]	TADB|AT6314 gi|927227277|ref|AHA18197.2| ArsR family transcriptional regulator [Pseudomonas aeruginosa PA1] [PA1S_23660]	II	AraJ	HTH	-
GCA_000790825	JTSY01000015.1 Pseudomonas aeruginosa strain AZPAE14890 AZPAE14890_contig_15, whole genome shotgun sequence	TADB|T6299	TADB|AT6299	1	0.993	13825	14268	13313	13744	chromosome	TADB|T6299 gi|557707656|ref|AHA19683.1| acetyltransferase [Pseudomonas aeruginosa PA1] [PA1S_01280]	TADB|AT6299 gi|557707657|ref|AHA19684.1| histidine kinase [Pseudomonas aeruginosa PA1] [PA1S_01285]	II	GNAT	CBS_pair_bac_euk	-
GCA_000790825	JTSY01000017.1 Pseudomonas aeruginosa strain AZPAE14890 AZPAE14890_contig_17, whole genome shotgun sequence	TADB|T5245	TADB|AT5245	0.632324	0.461409	17391	16873	17480	18016	chromosome	TADB|T5245 gi|170742876|ref|YP_001771531.1| N-acetyltransferase GCN5 [Methylobacterium sp. 4-46] [M446_4767]	TADB|AT5245 gi|170742877|ref|YP_001771532.1| XRE family transcriptional regulator [Methylobacterium sp. 4-46] [M446_4768]	II	GNAT	HTH_XRE	-
GCA_000790825	JTSY01000022.1 Pseudomonas aeruginosa strain AZPAE14890 AZPAE14890_contig_22, whole genome shotgun sequence	TADB|T4037	TADB|AT4037	0.717	0.545	18320	18595	18610	18906	chromosome	TADB|T4037 gi|148549397|ref|YP_001269499.1| plasmid maintenance system killer protein [Pseudomonas putida F1] [Pput_4191]	TADB|AT4037 gi|148549398|ref|YP_001269500.1| XRE family plasmid maintenance system antidote protein [Pseudomonas putida F1] [Pput_4192]	II	parE	higA	-
GCA_000790825	JTSY01000028.1 Pseudomonas aeruginosa strain AZPAE14890 AZPAE14890_contig_28, whole genome shotgun sequence	TADB|T6227	TADB|AT6227	0.908515	0.737882	12730	11243	13093	12749	chromosome	TADB|T6227 gi|121593653|ref|YP_985549.1| hypothetical protein Ajs_1249 [Acidovorax sp. JS42] [Ajs_1249]	TADB|AT6227 gi|121593654|ref|YP_985550.1| hypothetical protein Ajs_1250 [Acidovorax sp. JS42] [Ajs_1250]	II	TraG	hypothetical protein	-
GCA_000790825	JTSY01000035.1 Pseudomonas aeruginosa strain AZPAE14890 AZPAE14890_contig_35, whole genome shotgun sequence	TADB|T6301	TADB|AT6301	0.938	0.982	3933	4223	4244	4579	chromosome	TADB|T6301 gi|927226796|ref|ALD83995.1| ADP-ribosyl-(dinitrogen reductase) hydrolase [Pseudomonas aeruginosa PA1] [PA1S_06870]	TADB|AT6301 gi|927226795|ref|ALD83994.1| hypothetical protein PA1S_06865 [Pseudomonas aeruginosa PA1] [PA1S_06865]	II		hypothetical protein	-
GCA_000790825	JTSY01000036.1 Pseudomonas aeruginosa strain AZPAE14890 AZPAE14890_contig_36, whole genome shotgun sequence	TADB|T180	TADB|AT180	1	0.987	53108	53386	52884	53108	chromosome	TADB|T180 gi|15595322|ref|NP_248814.1| hypothetical protein PA0124 [Pseudomonas aeruginosa PAO1] [PA0124]	TADB|AT180 gi|15595323|ref|NP_248815.1| hypothetical protein PA0125 [Pseudomonas aeruginosa PAO1] [PA0125]	II	parE	HTH	-
GCA_000790825	JTSY01000037.1 Pseudomonas aeruginosa strain AZPAE14890 AZPAE14890_contig_37, whole genome shotgun sequence	TADB|T2651	TADB|AT2651	0.919	0.962	290454	289825	291093	290470	chromosome	TADB|T2651 gi|94311298|ref|YP_584508.1| hypothetical protein Rmet_2362 [Cupriavidus metallidurans CH34] [Rmet_2362]	TADB|AT2651 gi|94311299|ref|YP_584509.1| hypothetical protein Rmet_2363 [Cupriavidus metallidurans CH34] [Rmet_2363]	II	RES	hypothetical protein	-
GCA_000790825	JTSY01000050.1 Pseudomonas aeruginosa strain AZPAE14890 AZPAE14890_contig_50, whole genome shotgun sequence	TADB|T2592	TADB|AT2592	0.592	0.410234	3303	3010	2998	2642	plasmid	TADB|T2592 gi|91791156|ref|YP_552106.1| DNA polymerase, beta-like region (plasmid) [Polaromonas sp. JS666] [Bpro_5352]	TADB|AT2592 gi|91791155|ref|YP_552105.1| hypothetical protein Bpro_5351 (plasmid) [Polaromonas sp. JS666] [Bpro_5351]	II	GNAT	hypothetical protein	-
GCA_000790825	JTSY01000064.1 Pseudomonas aeruginosa strain AZPAE14890 AZPAE14890_contig_64, whole genome shotgun sequence	TADB|T2318	TADB|AT5990	0.518	0.342771	12118	12285	12314	12592	plasmid	TADB|T2318 gi|83816208|ref|YP_444767.1| killer protein [Salinibacter ruber DSM 13855] [SRU_0628]	TADB|AT5990 gi|198282239|ref|YP_002218560.1| XRE family plasmid maintenance system antidote protein [Acidithiobacillus ferrooxidans ATCC 53993] [Lferr_0091]	II	parE	higA	-
GCA_000790825	JTSY01000079.1 Pseudomonas aeruginosa strain AZPAE14890 AZPAE14890_contig_79, whole genome shotgun sequence	TADB|T1880	TADB|AT1880	0.985	0.869	5244	4852	5633	5244	plasmid	TADB|T1880 gi|66768906|ref|YP_243668.1| hypothetical protein XC_2599 [Xanthomonas campestris pv. campestris str. 8004] [XC_2599]	TADB|AT1880 gi|66768907|ref|YP_243669.1| hypothetical protein XC_2600 [Xanthomonas campestris pv. campestris str. 8004] [XC_2600]	II		spoVT	-
GCA_000790835	JTMZ01000002.1 Pseudomonas aeruginosa strain AZPAE15047 AZPAE15047_contig_2, whole genome shotgun sequence	TADB|T2650	TADB|AT2650	1	1	79851	80423	79384	79851	chromosome	TADB|T2650 gi|94311279|ref|YP_584489.1| hypothetical protein Rmet_2343 [Cupriavidus metallidurans CH34] [Rmet_2343]	TADB|AT2650 gi|94311280|ref|YP_584490.1| putative excisionase [Cupriavidus metallidurans CH34] [Rmet_2344]	II	PIN	excisionase	-
GCA_000790835	JTMZ01000003.1 Pseudomonas aeruginosa strain AZPAE15047 AZPAE15047_contig_3, whole genome shotgun sequence	TADB|T1938	TADB|AT1938	0.543	0.816915	222716	222375	222977	222735	chromosome	TADB|T1938 gi|71725236|ref|YP_272205.1| RelE/ParE family plasmid stabilization system protein (plasmid) [Pseudomonas syringae pv. phaseolicola 1448A] [PSPPH_A0095]	TADB|AT1938 gi|71725197|ref|YP_272204.1| prevent-host-death family protein (plasmid) [Pseudomonas syringae pv. phaseolicola 1448A] [PSPPH_A0094]	II	parE	Phd	-
GCA_000790835	JTMZ01000005.1 Pseudomonas aeruginosa strain AZPAE15047 AZPAE15047_contig_5, whole genome shotgun sequence	TADB|T6314	TADB|AT6314	1	1	43683	44846	43308	43631	chromosome	TADB|T6314 gi|557706171|ref|AHA18198.1| arabinose transporter permease [Pseudomonas aeruginosa PA1] [PA1S_23665]	TADB|AT6314 gi|927227277|ref|AHA18197.2| ArsR family transcriptional regulator [Pseudomonas aeruginosa PA1] [PA1S_23660]	II	AraJ	HTH	-
GCA_000790835	JTMZ01000009.1 Pseudomonas aeruginosa strain AZPAE15047 AZPAE15047_contig_9, whole genome shotgun sequence	TADB|T4657	TADB|AT181	0.381039	0.989	70908	71540	70414	70698	chromosome	TADB|T4657 gi|158425934|ref|YP_001527226.1| hypothetical protein AZC_4310 [Azorhizobium caulinodans ORS 571] [AZC_4310]	TADB|AT181 gi|15596226|ref|NP_249720.1| hypothetical protein PA1029 [Pseudomonas aeruginosa PAO1] [PA1029]	II	RES	hypothetical protein	-
GCA_000790835	JTMZ01000018.1 Pseudomonas aeruginosa strain AZPAE15047 AZPAE15047_contig_18, whole genome shotgun sequence	TADB|T180	TADB|AT180	1	0.987	17404	17682	17180	17404	chromosome	TADB|T180 gi|15595322|ref|NP_248814.1| hypothetical protein PA0124 [Pseudomonas aeruginosa PAO1] [PA0124]	TADB|AT180 gi|15595323|ref|NP_248815.1| hypothetical protein PA0125 [Pseudomonas aeruginosa PAO1] [PA0125]	II	parE	HTH	-
GCA_000790835	JTMZ01000019.1 Pseudomonas aeruginosa strain AZPAE15047 AZPAE15047_contig_19, whole genome shotgun sequence	TADB|T6306	TADB|AT6306	0.962	0.993	8880	8323	9332	8898	chromosome	TADB|T6306 gi|927226969|ref|AHA16352.2| acetyltransferase [Pseudomonas aeruginosa PA1] [PA1S_12730]	TADB|AT6306 gi|557704324|ref|AHA16351.1| AsnC family transcriptional regulator [Pseudomonas aeruginosa PA1] [PA1S_12735]	II	GNAT	lrp	-
GCA_000790835	JTMZ01000020.1 Pseudomonas aeruginosa strain AZPAE15047 AZPAE15047_contig_20, whole genome shotgun sequence	TADB|T6302	TADB|AT6302	0.995	0.937544	10367	10969	9460	10143	chromosome	TADB|T6302 gi|557705244|ref|AHA17271.1| acyl-homoserine-lactone synthase [Pseudomonas aeruginosa PA1] [PA1S_07935]	TADB|AT6302 gi|927226843|ref|AHA17272.2| LuxR family transcriptional regulator [Pseudomonas aeruginosa PA1] [PA1S_07930]	II	GNAT	LuxR	-
GCA_000790835	JTMZ01000022.1 Pseudomonas aeruginosa strain AZPAE15047 AZPAE15047_contig_22, whole genome shotgun sequence	TADB|T3012	TADB|AT3012	0.844552	0.978	55283	55594	55007	55276	chromosome	TADB|T3012 gi|116052677|ref|YP_792993.1| plasmid stablization protein [Pseudomonas aeruginosa UCBPP-PA14] [PA14_60050]	TADB|AT3012 gi|116052676|ref|YP_792992.1| hypothetical protein PA14_60040 [Pseudomonas aeruginosa UCBPP-PA14] [PA14_60040]	II	parE	parD	-
GCA_000790835	JTMZ01000023.1 Pseudomonas aeruginosa strain AZPAE15047 AZPAE15047_contig_23, whole genome shotgun sequence	TADB|T6304	TADB|AT6304	0.978	0.996	51314	51862	50532	51245	chromosome	TADB|T6304 gi|557705010|ref|AHA17037.1| ribosomal-protein-serine acetyltransferase [Pseudomonas aeruginosa PA1] [PA1S_09135]	TADB|AT6304 gi|557705011|ref|AHA17038.1| MFS transporter [Pseudomonas aeruginosa PA1] [PA1S_09130]	II	GNAT	phnR	-
GCA_000790835	JTMZ01000028.1 Pseudomonas aeruginosa strain AZPAE15047 AZPAE15047_contig_28, whole genome shotgun sequence	TADB|T6305	TADB|AT6305	1	0.994	30044	29547	30739	30218	chromosome	TADB|T6305 gi|557704448|ref|AHA16475.1| acyl-CoA hydrolase [Pseudomonas aeruginosa PA1] [PA1S_12120]	TADB|AT6305 gi|557704447|ref|AHA16474.1| transcriptional regulator [Pseudomonas aeruginosa PA1] [PA1S_12125]	II	yciA	iscR	-
GCA_000790835	JTMZ01000030.1 Pseudomonas aeruginosa strain AZPAE15047 AZPAE15047_contig_30, whole genome shotgun sequence	TADB|T6307	TADB|AT6307	1	0.995	66083	66595	65485	66072	chromosome	TADB|T6307 gi|557704023|ref|AHA16050.1| acetyltransferase [Pseudomonas aeruginosa PA1] [PA1S_14265]	TADB|AT6307 gi|557704022|ref|AHA16049.1| TetR family transcriptional regulator [Pseudomonas aeruginosa PA1] [PA1S_14270]	II	GNAT	tetR	-
GCA_000790835	JTMZ01000034.1 Pseudomonas aeruginosa strain AZPAE15047 AZPAE15047_contig_34, whole genome shotgun sequence	TADB|T4037	TADB|AT4037	0.717	0.545	21217	21492	21507	21803	chromosome	TADB|T4037 gi|148549397|ref|YP_001269499.1| plasmid maintenance system killer protein [Pseudomonas putida F1] [Pput_4191]	TADB|AT4037 gi|148549398|ref|YP_001269500.1| XRE family plasmid maintenance system antidote protein [Pseudomonas putida F1] [Pput_4192]	II	parE	higA	-
GCA_000790835	JTMZ01000035.1 Pseudomonas aeruginosa strain AZPAE15047 AZPAE15047_contig_35, whole genome shotgun sequence	TADB|T1059	TADB|AT1059	0.89	0.898481	65986	66393	65747	65980	plasmid	TADB|T1059 gi|28868274|ref|NP_790893.1| hypothetical protein PSPTO_1057 [[Pseudomonas syringae] pv. tomato str. DC3000] [PSPTO_1057]	TADB|AT1059 gi|28868275|ref|NP_790894.1| hypothetical protein PSPTO_1058 [[Pseudomonas syringae] pv. tomato str. DC3000] [PSPTO_1058]	II		RHH	-
GCA_000790835	JTMZ01000038.1 Pseudomonas aeruginosa strain AZPAE15047 AZPAE15047_contig_38, whole genome shotgun sequence	TADB|T6299	TADB|AT6299	0.993	0.993	38779	39222	38267	38698	chromosome	TADB|T6299 gi|557707656|ref|AHA19683.1| acetyltransferase [Pseudomonas aeruginosa PA1] [PA1S_01280]	TADB|AT6299 gi|557707657|ref|AHA19684.1| histidine kinase [Pseudomonas aeruginosa PA1] [PA1S_01285]	II	GNAT	CBS_pair_bac_euk	-
GCA_000790835	JTMZ01000045.1 Pseudomonas aeruginosa strain AZPAE15047 AZPAE15047_contig_45, whole genome shotgun sequence	TADB|T5245	TADB|AT5245	0.632324	0.455782	11493	12011	11404	10868	plasmid	TADB|T5245 gi|170742876|ref|YP_001771531.1| N-acetyltransferase GCN5 [Methylobacterium sp. 4-46] [M446_4767]	TADB|AT5245 gi|170742877|ref|YP_001771532.1| XRE family transcriptional regulator [Methylobacterium sp. 4-46] [M446_4768]	II	GNAT	HTH_XRE	-
GCA_000790835	JTMZ01000095.1 Pseudomonas aeruginosa strain AZPAE15047 AZPAE15047_contig_95, whole genome shotgun sequence	TADB|T6316	TADB|AT6316	0.973	0.974	3667	3999	3434	3667	plasmid	TADB|T6316 gi|557706624|ref|AHA18651.1| plasmid stabilization protein [Pseudomonas aeruginosa PA1] [PA1S_26100]	TADB|AT6316 gi|927227338|ref|AHA18650.2| addiction module antitoxin [Pseudomonas aeruginosa PA1] [PA1S_26095]	II	parE	RHH	-
GCA_000790865	JTSX01000001.1 Pseudomonas aeruginosa strain AZPAE14891 AZPAE14891_contig_1, whole genome shotgun sequence	TADB|T180	TADB|AT180	1	0.987	44705	44427	44929	44705	chromosome	TADB|T180 gi|15595322|ref|NP_248814.1| hypothetical protein PA0124 [Pseudomonas aeruginosa PAO1] [PA0124]	TADB|AT180 gi|15595323|ref|NP_248815.1| hypothetical protein PA0125 [Pseudomonas aeruginosa PAO1] [PA0125]	II	parE	HTH	-
GCA_000790865	JTSX01000002.1 Pseudomonas aeruginosa strain AZPAE14891 AZPAE14891_contig_2, whole genome shotgun sequence	TADB|T5883	TADB|AT336	0.31168	0.364	425713	425093	426240	425851	chromosome	TADB|T5883 gi|194337265|ref|YP_002019059.1| RES domain-containing protein [Pelodictyon phaeoclathratiforme BU-1] [Ppha_2247]	TADB|AT336 gi|159184496|ref|NP_353870.2| conserved hypothetical protein [Agrobacterium fabrum str. C58] [Atu0848]	II	RES	hypothetical protein	-
GCA_000790865	JTSX01000004.1 Pseudomonas aeruginosa strain AZPAE14891 AZPAE14891_contig_4, whole genome shotgun sequence	TADB|T3643	TADB|AT5213	0.452328	0.314859	58663	58980	58397	58639	plasmid	TADB|T3643 gi|134288045|ref|YP_001110209.1| toxin ChpB (plasmid) [Burkholderia vietnamiensis G4] [Bcep1808_7444]	TADB|AT5213 gi|170723580|ref|YP_001751268.1| transcriptional regulator/antitoxin MazE [Pseudomonas putida W619] [PputW619_4419]	II	ccdB	mazE	-
GCA_000790865	JTSX01000005.1 Pseudomonas aeruginosa strain AZPAE14891 AZPAE14891_contig_5, whole genome shotgun sequence	TADB|T6314	TADB|AT6314	0.997	1	306273	305110	306648	306325	chromosome	TADB|T6314 gi|557706171|ref|AHA18198.1| arabinose transporter permease [Pseudomonas aeruginosa PA1] [PA1S_23665]	TADB|AT6314 gi|927227277|ref|AHA18197.2| ArsR family transcriptional regulator [Pseudomonas aeruginosa PA1] [PA1S_23660]	II	AraJ	HTH	-
GCA_000790865	JTSX01000006.1 Pseudomonas aeruginosa strain AZPAE14891 AZPAE14891_contig_6, whole genome shotgun sequence	TADB|T6306	TADB|AT6306	0.995	1	255339	254782	255791	255357	chromosome	TADB|T6306 gi|927226969|ref|AHA16352.2| acetyltransferase [Pseudomonas aeruginosa PA1] [PA1S_12730]	TADB|AT6306 gi|557704324|ref|AHA16351.1| AsnC family transcriptional regulator [Pseudomonas aeruginosa PA1] [PA1S_12735]	II	GNAT	lrp	-
GCA_000790865	JTSX01000008.1 Pseudomonas aeruginosa strain AZPAE14891 AZPAE14891_contig_8, whole genome shotgun sequence	TADB|T6302	TADB|AT6302	1	0.871369	496911	497513	496099	496728	chromosome	TADB|T6302 gi|557705244|ref|AHA17271.1| acyl-homoserine-lactone synthase [Pseudomonas aeruginosa PA1] [PA1S_07935]	TADB|AT6302 gi|927226843|ref|AHA17272.2| LuxR family transcriptional regulator [Pseudomonas aeruginosa PA1] [PA1S_07930]	II	GNAT	LuxR	-
GCA_000790865	JTSX01000015.1 Pseudomonas aeruginosa strain AZPAE14891 AZPAE14891_contig_15, whole genome shotgun sequence	TADB|T6307	TADB|AT6307	1	1	20494	19982	21092	20505	chromosome	TADB|T6307 gi|557704023|ref|AHA16050.1| acetyltransferase [Pseudomonas aeruginosa PA1] [PA1S_14265]	TADB|AT6307 gi|557704022|ref|AHA16049.1| TetR family transcriptional regulator [Pseudomonas aeruginosa PA1] [PA1S_14270]	II	GNAT	tetR	-
GCA_000790865	JTSX01000027.1 Pseudomonas aeruginosa strain AZPAE14891 AZPAE14891_contig_27, whole genome shotgun sequence	TADB|T6304	TADB|AT6304	0.988689	0.996	238295	238849	237513	238226	chromosome	TADB|T6304 gi|557705010|ref|AHA17037.1| ribosomal-protein-serine acetyltransferase [Pseudomonas aeruginosa PA1] [PA1S_09135]	TADB|AT6304 gi|557705011|ref|AHA17038.1| MFS transporter [Pseudomonas aeruginosa PA1] [PA1S_09130]	II	GNAT	phnR	-
GCA_000790865	JTSX01000029.1 Pseudomonas aeruginosa strain AZPAE14891 AZPAE14891_contig_29, whole genome shotgun sequence	TADB|T6299	TADB|AT6299	1	0.993	13421	13864	12909	13340	plasmid	TADB|T6299 gi|557707656|ref|AHA19683.1| acetyltransferase [Pseudomonas aeruginosa PA1] [PA1S_01280]	TADB|AT6299 gi|557707657|ref|AHA19684.1| histidine kinase [Pseudomonas aeruginosa PA1] [PA1S_01285]	II	GNAT	CBS_pair_bac_euk	-
GCA_000790865	JTSX01000031.1 Pseudomonas aeruginosa strain AZPAE14891 AZPAE14891_contig_31, whole genome shotgun sequence	TADB|T6313	TADB|AT6313	0.992	1	26495	26857	26853	27173	chromosome	TADB|T6313 gi|927227262|ref|ALD84158.1| addiction module toxin RelE [Pseudomonas aeruginosa PA1] [PA1S_22550]	TADB|AT6313 gi|557708198|ref|AHA20225.1| transcriptional regulator [Pseudomonas aeruginosa PA1] [PA1S_22545]	II	parE	HTH	-
GCA_000790865	JTSX01000038.1 Pseudomonas aeruginosa strain AZPAE14891 AZPAE14891_contig_38, whole genome shotgun sequence	TADB|T4037	TADB|AT4037	0.707	0.545	6442	6167	6152	5856	chromosome	TADB|T4037 gi|148549397|ref|YP_001269499.1| plasmid maintenance system killer protein [Pseudomonas putida F1] [Pput_4191]	TADB|AT4037 gi|148549398|ref|YP_001269500.1| XRE family plasmid maintenance system antidote protein [Pseudomonas putida F1] [Pput_4192]	II	parE	higA	-
GCA_000790865	JTSX01000055.1 Pseudomonas aeruginosa strain AZPAE14891 AZPAE14891_contig_55, whole genome shotgun sequence	TADB|T3851	TADB|AT2802	0.388663	0.350907	13538	14005	13416	12859	plasmid	TADB|T3851 gi|146341035|ref|YP_001206083.1| GNAT family acetyltransferase [Bradyrhizobium sp. ORS 278] [BRADO4106]	TADB|AT2802 gi|110641376|ref|YP_669106.1| transcriptional regulator [Escherichia coli 536] [ECP_1194]	II		HTH_XRE	-
GCA_000790905	JTSV01000001.1 Pseudomonas aeruginosa strain AZPAE14893 AZPAE14893_contig_1, whole genome shotgun sequence	TADB|T1941	TADB|AT1941	0.768	0.776	220843	221139	221127	221420	chromosome	TADB|T1941 gi|71725278|ref|YP_272261.1| hypothetical protein PSPPH_B0006 (plasmid) [Pseudomonas syringae pv. phaseolicola 1448A] [PSPPH_B0006]	TADB|AT1941 gi|71725300|ref|YP_272260.1| Cro/CI family transcriptional regulator (plasmid) [Pseudomonas syringae pv. phaseolicola 1448A] [PSPPH_B0005]	II	parE	HTH_XRE	-
GCA_000790905	JTSV01000002.1 Pseudomonas aeruginosa strain AZPAE14893 AZPAE14893_contig_2, whole genome shotgun sequence	TADB|T5595	TADB|AT3256	0.327765	0.389222	105341	105892	104805	105134	chromosome	TADB|T5595 gi|189345662|ref|YP_001942191.1| RES domain-containing protein [Chlorobium limicola DSM 245] [Clim_0106]	TADB|AT3256 gi|119899165|ref|YP_934378.1| hypothetical protein azo2875 [Azoarcus sp. BH72] [azo2875]	II	RES	hypothetical protein	-
GCA_000790905	JTSV01000018.1 Pseudomonas aeruginosa strain AZPAE14893 AZPAE14893_contig_18, whole genome shotgun sequence	TADB|T4001	TADB|AT4001	0.487143	0.40875	147323	147880	146970	147305	chromosome	TADB|T4001 gi|148360256|ref|YP_001251463.1| hypothetical protein LPC_2191 [Legionella pneumophila str. Corby] [LPC_2191]	TADB|AT4001 gi|148360257|ref|YP_001251464.1| hypothetical protein LPC_2192 [Legionella pneumophila str. Corby] [LPC_2192]	II	PIN	merR	-
GCA_000790905	JTSV01000026.1 Pseudomonas aeruginosa strain AZPAE14893 AZPAE14893_contig_26, whole genome shotgun sequence	TADB|T180	TADB|AT180	1	0.987	17291	17569	17067	17291	chromosome	TADB|T180 gi|15595322|ref|NP_248814.1| hypothetical protein PA0124 [Pseudomonas aeruginosa PAO1] [PA0124]	TADB|AT180 gi|15595323|ref|NP_248815.1| hypothetical protein PA0125 [Pseudomonas aeruginosa PAO1] [PA0125]	II	parE	HTH	-
GCA_000790905	JTSV01000030.1 Pseudomonas aeruginosa strain AZPAE14893 AZPAE14893_contig_30, whole genome shotgun sequence	TADB|T6307	TADB|AT6307	1	1	15456	15968	14858	15445	plasmid	TADB|T6307 gi|557704023|ref|AHA16050.1| acetyltransferase [Pseudomonas aeruginosa PA1] [PA1S_14265]	TADB|AT6307 gi|557704022|ref|AHA16049.1| TetR family transcriptional regulator [Pseudomonas aeruginosa PA1] [PA1S_14270]	II	GNAT	tetR	-
GCA_000790905	JTSV01000032.1 Pseudomonas aeruginosa strain AZPAE14893 AZPAE14893_contig_32, whole genome shotgun sequence	TADB|T6314	TADB|AT6314	1	1	221262	220099	221637	221314	chromosome	TADB|T6314 gi|557706171|ref|AHA18198.1| arabinose transporter permease [Pseudomonas aeruginosa PA1] [PA1S_23665]	TADB|AT6314 gi|927227277|ref|AHA18197.2| ArsR family transcriptional regulator [Pseudomonas aeruginosa PA1] [PA1S_23660]	II	AraJ	HTH	-
GCA_000790905	JTSV01000033.1 Pseudomonas aeruginosa strain AZPAE14893 AZPAE14893_contig_33, whole genome shotgun sequence	TADB|T6299	TADB|AT6299	0.993	1	78478	78035	78990	78559	chromosome	TADB|T6299 gi|557707656|ref|AHA19683.1| acetyltransferase [Pseudomonas aeruginosa PA1] [PA1S_01280]	TADB|AT6299 gi|557707657|ref|AHA19684.1| histidine kinase [Pseudomonas aeruginosa PA1] [PA1S_01285]	II	GNAT	CBS_pair_bac_euk	-
GCA_000790905	JTSV01000034.1 Pseudomonas aeruginosa strain AZPAE14893 AZPAE14893_contig_34, whole genome shotgun sequence	TADB|T2968	TADB|AT2968	0.682721	0.648894	5958	6260	6262	6537	chromosome	TADB|T2968 gi|115350196|ref|YP_772035.1| hypothetical protein Bamb_0140 [Burkholderia ambifaria AMMD] [Bamb_0140]	TADB|AT2968 gi|115350195|ref|YP_772034.1| XRE family transcriptional regulator [Burkholderia ambifaria AMMD] [Bamb_0139]	II		HTH_XRE	-
GCA_000790905	JTSV01000036.1 Pseudomonas aeruginosa strain AZPAE14893 AZPAE14893_contig_36, whole genome shotgun sequence	TADB|T5032	TADB|AT6106	0.494447	0.299555	3871	4107	5806	4892	chromosome	TADB|T5032 gi|166368889|ref|YP_001661162.1| hypothetical protein MAE_61480 [Microcystis aeruginosa NIES-843] [MAE_61480]	TADB|AT6106 gi|53722085|ref|YP_111070.1| bacteriophage gp31 protein [Burkholderia pseudomallei K96243] [BPSS1059]	II	parE	hypothetical protein	-
GCA_000790905	JTSV01000041.1 Pseudomonas aeruginosa strain AZPAE14893 AZPAE14893_contig_41, whole genome shotgun sequence	TADB|T3008	TADB|AT3008	1	0.996	83294	82710	82640	81789	chromosome	TADB|T3008 gi|116051284|ref|YP_789884.1| hypothetical protein PA14_21710 [Pseudomonas aeruginosa UCBPP-PA14] [PA14_21710]	TADB|AT3008 gi|116051283|ref|YP_789885.1| AraC family transcriptional regulator [Pseudomonas aeruginosa UCBPP-PA14] [PA14_21720]	II	GNAT	araC	-
GCA_000790905	JTSV01000042.1 Pseudomonas aeruginosa strain AZPAE14893 AZPAE14893_contig_42, whole genome shotgun sequence	TADB|T3446	TADB|AT1839	0.722	0.361	237496	237206	238126	237884	chromosome	TADB|T3446 gi|121610290|ref|YP_998097.1| plasmid stabilization system protein [Verminephrobacter eiseniae EF01-2] [Veis_3353]	TADB|AT1839 gi|54295933|ref|YP_122245.1| hypothetical protein plpp0090 (plasmid) [Legionella pneumophila str. Paris] [plpp0090]	II	parE	Phd	-
GCA_000790905	JTSV01000045.1 Pseudomonas aeruginosa strain AZPAE14893 AZPAE14893_contig_45, whole genome shotgun sequence	TADB|T4650	TADB|AT4650	0.5512	0.765061	29589	29786	29234	29521	plasmid	TADB|T4650 gi|158423859|ref|YP_001525151.1| hypothetical protein AZC_2235 [Azorhizobium caulinodans ORS 571] [AZC_2235]	TADB|AT4650 gi|158423860|ref|YP_001525152.1| RelB antitoxin [Azorhizobium caulinodans ORS 571] [AZC_2236]	II	parE	relB	-
GCA_000790905	JTSV01000057.1 Pseudomonas aeruginosa strain AZPAE14893 AZPAE14893_contig_57, whole genome shotgun sequence	TADB|T6302	TADB|AT6302	1	1	13687	14289	12782	13504	chromosome	TADB|T6302 gi|557705244|ref|AHA17271.1| acyl-homoserine-lactone synthase [Pseudomonas aeruginosa PA1] [PA1S_07935]	TADB|AT6302 gi|927226843|ref|AHA17272.2| LuxR family transcriptional regulator [Pseudomonas aeruginosa PA1] [PA1S_07930]	II	GNAT	LuxR	-
GCA_000790905	JTSV01000075.1 Pseudomonas aeruginosa strain AZPAE14893 AZPAE14893_contig_75, whole genome shotgun sequence	TADB|T5245	TADB|AT5245	0.632324	0.461409	22819	22301	22908	23444	chromosome	TADB|T5245 gi|170742876|ref|YP_001771531.1| N-acetyltransferase GCN5 [Methylobacterium sp. 4-46] [M446_4767]	TADB|AT5245 gi|170742877|ref|YP_001771532.1| XRE family transcriptional regulator [Methylobacterium sp. 4-46] [M446_4768]	II	GNAT	HTH_XRE	-
GCA_000790905	JTSV01000076.1 Pseudomonas aeruginosa strain AZPAE14893 AZPAE14893_contig_77, whole genome shotgun sequence	TADB|T4037	TADB|AT4037	0.707	0.545	17701	17976	17991	18287	plasmid	TADB|T4037 gi|148549397|ref|YP_001269499.1| plasmid maintenance system killer protein [Pseudomonas putida F1] [Pput_4191]	TADB|AT4037 gi|148549398|ref|YP_001269500.1| XRE family plasmid maintenance system antidote protein [Pseudomonas putida F1] [Pput_4192]	II	parE	higA	-
GCA_000790905	JTSV01000077.1 Pseudomonas aeruginosa strain AZPAE14893 AZPAE14893_contig_78, whole genome shotgun sequence	TADB|T6230	TADB|AT6230	0.855598	0.555368	102224	100716	102560	102243	chromosome	TADB|T6230 gi|241662303|ref|YP_002980663.1| hypothetical protein Rpic12D_0690 [Ralstonia pickettii 12D] [Rpic12D_0690]	TADB|AT6230 gi|241662302|ref|YP_002980662.1| hypothetical protein Rpic12D_0689 [Ralstonia pickettii 12D] [Rpic12D_0689]	II	TraG	hypothetical protein	-
GCA_000790915	JTNG01000001.1 Pseudomonas aeruginosa strain AZPAE15040 AZPAE15040_contig_1, whole genome shotgun sequence	TADB|T6305	TADB|AT6305	0.988	1	49361	49858	48666	49187	chromosome	TADB|T6305 gi|557704448|ref|AHA16475.1| acyl-CoA hydrolase [Pseudomonas aeruginosa PA1] [PA1S_12120]	TADB|AT6305 gi|557704447|ref|AHA16474.1| transcriptional regulator [Pseudomonas aeruginosa PA1] [PA1S_12125]	II	yciA	iscR	-
GCA_000790915	JTNG01000003.1 Pseudomonas aeruginosa strain AZPAE15040 AZPAE15040_contig_3, whole genome shotgun sequence	TADB|T6314	TADB|AT6314	1	1	295531	294368	295906	295583	chromosome	TADB|T6314 gi|557706171|ref|AHA18198.1| arabinose transporter permease [Pseudomonas aeruginosa PA1] [PA1S_23665]	TADB|AT6314 gi|927227277|ref|AHA18197.2| ArsR family transcriptional regulator [Pseudomonas aeruginosa PA1] [PA1S_23660]	II	AraJ	HTH	-
GCA_000790915	JTNG01000004.1 Pseudomonas aeruginosa strain AZPAE15040 AZPAE15040_contig_4, whole genome shotgun sequence	TADB|T6302	TADB|AT6302	1	1	8842	8240	9748	9026	chromosome	TADB|T6302 gi|557705244|ref|AHA17271.1| acyl-homoserine-lactone synthase [Pseudomonas aeruginosa PA1] [PA1S_07935]	TADB|AT6302 gi|927226843|ref|AHA17272.2| LuxR family transcriptional regulator [Pseudomonas aeruginosa PA1] [PA1S_07930]	II	GNAT	LuxR	-
GCA_000790915	JTNG01000013.1 Pseudomonas aeruginosa strain AZPAE15040 AZPAE15040_contig_13, whole genome shotgun sequence	TADB|T4657	TADB|AT181	0.381039	0.989	165172	165804	164678	164962	chromosome	TADB|T4657 gi|158425934|ref|YP_001527226.1| hypothetical protein AZC_4310 [Azorhizobium caulinodans ORS 571] [AZC_4310]	TADB|AT181 gi|15596226|ref|NP_249720.1| hypothetical protein PA1029 [Pseudomonas aeruginosa PAO1] [PA1029]	II	RES	hypothetical protein	-
GCA_000790915	JTNG01000017.1 Pseudomonas aeruginosa strain AZPAE15040 AZPAE15040_contig_17, whole genome shotgun sequence	TADB|T183	TADB|AT183	0.995	0.993	201565	200981	200911	200060	chromosome	TADB|T183 gi|15598466|ref|NP_251960.1| hypothetical protein PA3270 [Pseudomonas aeruginosa PAO1] [PA3270]	TADB|AT183 gi|15598465|ref|NP_251959.1| transcriptional regulator [Pseudomonas aeruginosa PAO1] [PA3269]	II	GNAT	araC	-
GCA_000790915	JTNG01000022.1 Pseudomonas aeruginosa strain AZPAE15040 AZPAE15040_contig_22, whole genome shotgun sequence	TADB|T4037	TADB|AT4037	0.717	0.545	53268	52993	52978	52682	chromosome	TADB|T4037 gi|148549397|ref|YP_001269499.1| plasmid maintenance system killer protein [Pseudomonas putida F1] [Pput_4191]	TADB|AT4037 gi|148549398|ref|YP_001269500.1| XRE family plasmid maintenance system antidote protein [Pseudomonas putida F1] [Pput_4192]	II	parE	higA	-
GCA_000790915	JTNG01000025.1 Pseudomonas aeruginosa strain AZPAE15040 AZPAE15040_contig_25, whole genome shotgun sequence	TADB|T180	TADB|AT180	1	1	44484	44206	44708	44484	chromosome	TADB|T180 gi|15595322|ref|NP_248814.1| hypothetical protein PA0124 [Pseudomonas aeruginosa PAO1] [PA0124]	TADB|AT180 gi|15595323|ref|NP_248815.1| hypothetical protein PA0125 [Pseudomonas aeruginosa PAO1] [PA0125]	II	parE	HTH	-
GCA_000790915	JTNG01000028.1 Pseudomonas aeruginosa strain AZPAE15040 AZPAE15040_contig_28, whole genome shotgun sequence	TADB|T6307	TADB|AT6307	1	1	150142	150654	149544	150131	plasmid	TADB|T6307 gi|557704023|ref|AHA16050.1| acetyltransferase [Pseudomonas aeruginosa PA1] [PA1S_14265]	TADB|AT6307 gi|557704022|ref|AHA16049.1| TetR family transcriptional regulator [Pseudomonas aeruginosa PA1] [PA1S_14270]	II	GNAT	tetR	-
GCA_000790915	JTNG01000045.1 Pseudomonas aeruginosa strain AZPAE15040 AZPAE15040_contig_45, whole genome shotgun sequence	TADB|T2651	TADB|AT2651	0.919	0.962	118235	117606	118874	118251	plasmid	TADB|T2651 gi|94311298|ref|YP_584508.1| hypothetical protein Rmet_2362 [Cupriavidus metallidurans CH34] [Rmet_2362]	TADB|AT2651 gi|94311299|ref|YP_584509.1| hypothetical protein Rmet_2363 [Cupriavidus metallidurans CH34] [Rmet_2363]	II	RES	hypothetical protein	-
GCA_000790915	JTNG01000051.1 Pseudomonas aeruginosa strain AZPAE15040 AZPAE15040_contig_51, whole genome shotgun sequence	TADB|T5245	TADB|AT5245	0.632324	0.461409	12514	11996	12603	13139	plasmid	TADB|T5245 gi|170742876|ref|YP_001771531.1| N-acetyltransferase GCN5 [Methylobacterium sp. 4-46] [M446_4767]	TADB|AT5245 gi|170742877|ref|YP_001771532.1| XRE family transcriptional regulator [Methylobacterium sp. 4-46] [M446_4768]	II	GNAT	HTH_XRE	-
GCA_000790915	JTNG01000063.1 Pseudomonas aeruginosa strain AZPAE15040 AZPAE15040_contig_63, whole genome shotgun sequence	TADB|T6299	TADB|AT6299	1	1	12759	13202	12247	12678	plasmid	TADB|T6299 gi|557707656|ref|AHA19683.1| acetyltransferase [Pseudomonas aeruginosa PA1] [PA1S_01280]	TADB|AT6299 gi|557707657|ref|AHA19684.1| histidine kinase [Pseudomonas aeruginosa PA1] [PA1S_01285]	II	GNAT	CBS_pair_bac_euk	-
GCA_000790935	JTSU01000007.1 Pseudomonas aeruginosa strain AZPAE14894 AZPAE14894_contig_7, whole genome shotgun sequence	TADB|T5883	TADB|AT336	0.31168	0.364	184650	184030	185177	184788	chromosome	TADB|T5883 gi|194337265|ref|YP_002019059.1| RES domain-containing protein [Pelodictyon phaeoclathratiforme BU-1] [Ppha_2247]	TADB|AT336 gi|159184496|ref|NP_353870.2| conserved hypothetical protein [Agrobacterium fabrum str. C58] [Atu0848]	II	RES	hypothetical protein	-
GCA_000790935	JTSU01000009.1 Pseudomonas aeruginosa strain AZPAE14894 AZPAE14894_contig_9, whole genome shotgun sequence	TADB|T6304	TADB|AT6304	0.995	0.996	51740	52288	50958	51671	chromosome	TADB|T6304 gi|557705010|ref|AHA17037.1| ribosomal-protein-serine acetyltransferase [Pseudomonas aeruginosa PA1] [PA1S_09135]	TADB|AT6304 gi|557705011|ref|AHA17038.1| MFS transporter [Pseudomonas aeruginosa PA1] [PA1S_09130]	II	GNAT	phnR	-
GCA_000790935	JTSU01000014.1 Pseudomonas aeruginosa strain AZPAE14894 AZPAE14894_contig_14, whole genome shotgun sequence	TADB|T6227	TADB|AT6227	0.905204	0.739731	42827	41316	43211	42846	chromosome	TADB|T6227 gi|121593653|ref|YP_985549.1| hypothetical protein Ajs_1249 [Acidovorax sp. JS42] [Ajs_1249]	TADB|AT6227 gi|121593654|ref|YP_985550.1| hypothetical protein Ajs_1250 [Acidovorax sp. JS42] [Ajs_1250]	II	TraG	hypothetical protein	-
GCA_000790935	JTSU01000021.1 Pseudomonas aeruginosa strain AZPAE14894 AZPAE14894_contig_21, whole genome shotgun sequence	TADB|T6299	TADB|AT6299	0.993	0.993	78483	78040	78995	78564	chromosome	TADB|T6299 gi|557707656|ref|AHA19683.1| acetyltransferase [Pseudomonas aeruginosa PA1] [PA1S_01280]	TADB|AT6299 gi|557707657|ref|AHA19684.1| histidine kinase [Pseudomonas aeruginosa PA1] [PA1S_01285]	II	GNAT	CBS_pair_bac_euk	-
GCA_000790935	JTSU01000024.1 Pseudomonas aeruginosa strain AZPAE14894 AZPAE14894_contig_24, whole genome shotgun sequence	TADB|T180	TADB|AT180	1	0.987	54009	54287	53785	54009	chromosome	TADB|T180 gi|15595322|ref|NP_248814.1| hypothetical protein PA0124 [Pseudomonas aeruginosa PAO1] [PA0124]	TADB|AT180 gi|15595323|ref|NP_248815.1| hypothetical protein PA0125 [Pseudomonas aeruginosa PAO1] [PA0125]	II	parE	HTH	-
GCA_000790935	JTSU01000025.1 Pseudomonas aeruginosa strain AZPAE14894 AZPAE14894_contig_25, whole genome shotgun sequence	TADB|T3012	TADB|AT3012	0.879	0.989	20132	20479	19856	20125	chromosome	TADB|T3012 gi|116052677|ref|YP_792993.1| plasmid stablization protein [Pseudomonas aeruginosa UCBPP-PA14] [PA14_60050]	TADB|AT3012 gi|116052676|ref|YP_792992.1| hypothetical protein PA14_60040 [Pseudomonas aeruginosa UCBPP-PA14] [PA14_60040]	II	parE	parD	-
GCA_000790935	JTSU01000026.1 Pseudomonas aeruginosa strain AZPAE14894 AZPAE14894_contig_26, whole genome shotgun sequence	TADB|T6306	TADB|AT6306	0.962	0.993	177520	178077	177068	177502	plasmid	TADB|T6306 gi|927226969|ref|AHA16352.2| acetyltransferase [Pseudomonas aeruginosa PA1] [PA1S_12730]	TADB|AT6306 gi|557704324|ref|AHA16351.1| AsnC family transcriptional regulator [Pseudomonas aeruginosa PA1] [PA1S_12735]	II	GNAT	lrp	-
GCA_000790935	JTSU01000031.1 Pseudomonas aeruginosa strain AZPAE14894 AZPAE14894_contig_31, whole genome shotgun sequence	TADB|T6230	TADB|AT3012	0.570123	0.978	102056	100581	100056	99787	chromosome	TADB|T6230 gi|241662303|ref|YP_002980663.1| hypothetical protein Rpic12D_0690 [Ralstonia pickettii 12D] [Rpic12D_0690]	TADB|AT3012 gi|116052676|ref|YP_792992.1| hypothetical protein PA14_60040 [Pseudomonas aeruginosa UCBPP-PA14] [PA14_60040]	II	TraG	parD	-
GCA_000790935	JTSU01000032.1 Pseudomonas aeruginosa strain AZPAE14894 AZPAE14894_contig_32, whole genome shotgun sequence	TADB|T6314	TADB|AT6314	1	1	48204	47041	48579	48256	chromosome	TADB|T6314 gi|557706171|ref|AHA18198.1| arabinose transporter permease [Pseudomonas aeruginosa PA1] [PA1S_23665]	TADB|AT6314 gi|927227277|ref|AHA18197.2| ArsR family transcriptional regulator [Pseudomonas aeruginosa PA1] [PA1S_23660]	II	AraJ	HTH	-
GCA_000790935	JTSU01000035.1 Pseudomonas aeruginosa strain AZPAE14894 AZPAE14894_contig_35, whole genome shotgun sequence	TADB|T234	TADB|AT234	0.630969	0.351537	21330	21512	21542	21787	plasmid	TADB|T234 gi|16127268|ref|NP_421832.1| hypothetical protein CC_3038 [Caulobacter crescentus CB15] [CC_3038]	TADB|AT234 gi|16127267|ref|NP_421831.1| hypothetical protein CC_3037 [Caulobacter crescentus CB15] [CC_3037]	II	parE	HTH_XRE	-
GCA_000790935	JTSU01000036.1 Pseudomonas aeruginosa strain AZPAE14894 AZPAE14894_contig_36, whole genome shotgun sequence	TADB|T6283	TADB|AT6283	1	0.46319	54005	53826	53776	53366	chromosome	TADB|T6283 gi|489189156|ref|WP_003098540.1| mRNA interferase [Pseudomonas aeruginosa] [PA1S_RS06915]	TADB|AT6283 gi|501022663|ref|WP_012075323.1| HicB family protein [Pseudomonas aeruginosa] [PA1S_RS06910]	II	hicA	hicB	-
GCA_000790935	JTSU01000037.1 Pseudomonas aeruginosa strain AZPAE14894 AZPAE14894_contig_37, whole genome shotgun sequence	TADB|T5245	TADB|AT5245	0.626358	0.455782	17362	16844	17451	17987	chromosome	TADB|T5245 gi|170742876|ref|YP_001771531.1| N-acetyltransferase GCN5 [Methylobacterium sp. 4-46] [M446_4767]	TADB|AT5245 gi|170742877|ref|YP_001771532.1| XRE family transcriptional regulator [Methylobacterium sp. 4-46] [M446_4768]	II	GNAT	HTH_XRE	-
GCA_000790935	JTSU01000043.1 Pseudomonas aeruginosa strain AZPAE14894 AZPAE14894_contig_43, whole genome shotgun sequence	TADB|T6302	TADB|AT6302	1	1.0003	10375	10977	9460	10191	chromosome	TADB|T6302 gi|557705244|ref|AHA17271.1| acyl-homoserine-lactone synthase [Pseudomonas aeruginosa PA1] [PA1S_07935]	TADB|AT6302 gi|927226843|ref|AHA17272.2| LuxR family transcriptional regulator [Pseudomonas aeruginosa PA1] [PA1S_07930]	II	GNAT	LuxR	-
GCA_000790935	JTSU01000049.1 Pseudomonas aeruginosa strain AZPAE14894 AZPAE14894_contig_49, whole genome shotgun sequence	TADB|T4037	TADB|AT4037	0.717	0.545	18554	18829	18844	19140	chromosome	TADB|T4037 gi|148549397|ref|YP_001269499.1| plasmid maintenance system killer protein [Pseudomonas putida F1] [Pput_4191]	TADB|AT4037 gi|148549398|ref|YP_001269500.1| XRE family plasmid maintenance system antidote protein [Pseudomonas putida F1] [Pput_4192]	II	parE	higA	-
GCA_000790935	JTSU01000053.1 Pseudomonas aeruginosa strain AZPAE14894 AZPAE14894_contig_53, whole genome shotgun sequence	TADB|T6313	TADB|AT6313	0.967	0.972	26279	26641	26637	26957	plasmid	TADB|T6313 gi|927227262|ref|ALD84158.1| addiction module toxin RelE [Pseudomonas aeruginosa PA1] [PA1S_22550]	TADB|AT6313 gi|557708198|ref|AHA20225.1| transcriptional regulator [Pseudomonas aeruginosa PA1] [PA1S_22545]	II	parE	HTH	-
GCA_000790935	JTSU01000058.1 Pseudomonas aeruginosa strain AZPAE14894 AZPAE14894_contig_58, whole genome shotgun sequence	TADB|T6227	TADB|AT6227	0.906582	0.831782	57557	56052	57929	57579	plasmid	TADB|T6227 gi|121593653|ref|YP_985549.1| hypothetical protein Ajs_1249 [Acidovorax sp. JS42] [Ajs_1249]	TADB|AT6227 gi|121593654|ref|YP_985550.1| hypothetical protein Ajs_1250 [Acidovorax sp. JS42] [Ajs_1250]	II	TraG	hypothetical protein	-
GCA_000790935	JTSU01000061.1 Pseudomonas aeruginosa strain AZPAE14894 AZPAE14894_contig_61, whole genome shotgun sequence	TADB|T6305	TADB|AT6305	1	1	30037	29540	30731	30210	chromosome	TADB|T6305 gi|557704448|ref|AHA16475.1| acyl-CoA hydrolase [Pseudomonas aeruginosa PA1] [PA1S_12120]	TADB|AT6305 gi|557704447|ref|AHA16474.1| transcriptional regulator [Pseudomonas aeruginosa PA1] [PA1S_12125]	II	yciA	iscR	-
GCA_000790935	JTSU01000076.1 Pseudomonas aeruginosa strain AZPAE14894 AZPAE14894_contig_76, whole genome shotgun sequence	TADB|T6307	TADB|AT6307	1	0.995	20419	19907	21017	20430	plasmid	TADB|T6307 gi|557704023|ref|AHA16050.1| acetyltransferase [Pseudomonas aeruginosa PA1] [PA1S_14265]	TADB|AT6307 gi|557704022|ref|AHA16049.1| TetR family transcriptional regulator [Pseudomonas aeruginosa PA1] [PA1S_14270]	II	GNAT	tetR	-
GCA_000790935	JTSU01000083.1 Pseudomonas aeruginosa strain AZPAE14894 AZPAE14894_contig_83, whole genome shotgun sequence	TADB|T2863	TADB|AT6111	0.579158	0.41585	20097	20489	20109	20492	plasmid	TADB|T2863 gi|113461907|ref|YP_719976.1| hypothetical protein HS_1771 [Haemophilus somnus 129PT] [HS_1771]	TADB|AT6111 gi|690030465|ref|YP_009066159.1| virulence associated protein D (plasmid) [uncultured bacterium] [pRSB225_204]	II	PIN	PIN	-
GCA_000790965	JTST01000004.1 Pseudomonas aeruginosa strain AZPAE14895 AZPAE14895_contig_4, whole genome shotgun sequence	TADB|T6314	TADB|AT6314	1	1	394748	393585	395123	394800	chromosome	TADB|T6314 gi|557706171|ref|AHA18198.1| arabinose transporter permease [Pseudomonas aeruginosa PA1] [PA1S_23665]	TADB|AT6314 gi|927227277|ref|AHA18197.2| ArsR family transcriptional regulator [Pseudomonas aeruginosa PA1] [PA1S_23660]	II	AraJ	HTH	-
GCA_000790965	JTST01000008.1 Pseudomonas aeruginosa strain AZPAE14895 AZPAE14895_contig_8, whole genome shotgun sequence	TADB|T6302	TADB|AT6302	1	1	15169	14567	16074	15352	chromosome	TADB|T6302 gi|557705244|ref|AHA17271.1| acyl-homoserine-lactone synthase [Pseudomonas aeruginosa PA1] [PA1S_07935]	TADB|AT6302 gi|927226843|ref|AHA17272.2| LuxR family transcriptional regulator [Pseudomonas aeruginosa PA1] [PA1S_07930]	II	GNAT	LuxR	-
GCA_000790965	JTST01000009.1 Pseudomonas aeruginosa strain AZPAE14895 AZPAE14895_contig_9, whole genome shotgun sequence	TADB|T183	TADB|AT183	0.995	0.993	82635	82051	81981	81130	chromosome	TADB|T183 gi|15598466|ref|NP_251960.1| hypothetical protein PA3270 [Pseudomonas aeruginosa PAO1] [PA3270]	TADB|AT183 gi|15598465|ref|NP_251959.1| transcriptional regulator [Pseudomonas aeruginosa PAO1] [PA3269]	II	GNAT	araC	-
GCA_000790965	JTST01000012.1 Pseudomonas aeruginosa strain AZPAE14895 AZPAE14895_contig_12, whole genome shotgun sequence	TADB|T5883	TADB|AT336	0.306086	0.364	317117	316497	317644	317255	chromosome	TADB|T5883 gi|194337265|ref|YP_002019059.1| RES domain-containing protein [Pelodictyon phaeoclathratiforme BU-1] [Ppha_2247]	TADB|AT336 gi|159184496|ref|NP_353870.2| conserved hypothetical protein [Agrobacterium fabrum str. C58] [Atu0848]	II	RES	hypothetical protein	-
GCA_000790965	JTST01000013.1 Pseudomonas aeruginosa strain AZPAE14895 AZPAE14895_contig_13, whole genome shotgun sequence	TADB|T6307	TADB|AT6307	1	0.995	322376	322888	321778	322365	chromosome	TADB|T6307 gi|557704023|ref|AHA16050.1| acetyltransferase [Pseudomonas aeruginosa PA1] [PA1S_14265]	TADB|AT6307 gi|557704022|ref|AHA16049.1| TetR family transcriptional regulator [Pseudomonas aeruginosa PA1] [PA1S_14270]	II	GNAT	tetR	-
GCA_000790965	JTST01000016.1 Pseudomonas aeruginosa strain AZPAE14895 AZPAE14895_contig_16, whole genome shotgun sequence	TADB|T6299	TADB|AT6299	0.986	0.993	38776	39219	38264	38695	chromosome	TADB|T6299 gi|557707656|ref|AHA19683.1| acetyltransferase [Pseudomonas aeruginosa PA1] [PA1S_01280]	TADB|AT6299 gi|557707657|ref|AHA19684.1| histidine kinase [Pseudomonas aeruginosa PA1] [PA1S_01285]	II	GNAT	CBS_pair_bac_euk	-
GCA_000790965	JTST01000019.1 Pseudomonas aeruginosa strain AZPAE14895 AZPAE14895_contig_19, whole genome shotgun sequence	TADB|T180	TADB|AT180	0.989	1	311234	310956	311458	311234	chromosome	TADB|T180 gi|15595322|ref|NP_248814.1| hypothetical protein PA0124 [Pseudomonas aeruginosa PAO1] [PA0124]	TADB|AT180 gi|15595323|ref|NP_248815.1| hypothetical protein PA0125 [Pseudomonas aeruginosa PAO1] [PA0125]	II	parE	HTH	-
GCA_000790965	JTST01000020.1 Pseudomonas aeruginosa strain AZPAE14895 AZPAE14895_contig_20, whole genome shotgun sequence	TADB|T6306	TADB|AT6306	1	1	105848	106405	105396	105830	chromosome	TADB|T6306 gi|927226969|ref|AHA16352.2| acetyltransferase [Pseudomonas aeruginosa PA1] [PA1S_12730]	TADB|AT6306 gi|557704324|ref|AHA16351.1| AsnC family transcriptional regulator [Pseudomonas aeruginosa PA1] [PA1S_12735]	II	GNAT	lrp	-
GCA_000790965	JTST01000023.1 Pseudomonas aeruginosa strain AZPAE14895 AZPAE14895_contig_23, whole genome shotgun sequence	TADB|T1938	TADB|AT1938	0.543	0.816915	55170	54829	55431	55189	chromosome	TADB|T1938 gi|71725236|ref|YP_272205.1| RelE/ParE family plasmid stabilization system protein (plasmid) [Pseudomonas syringae pv. phaseolicola 1448A] [PSPPH_A0095]	TADB|AT1938 gi|71725197|ref|YP_272204.1| prevent-host-death family protein (plasmid) [Pseudomonas syringae pv. phaseolicola 1448A] [PSPPH_A0094]	II	parE	Phd	-
GCA_000790965	JTST01000024.1 Pseudomonas aeruginosa strain AZPAE14895 AZPAE14895_contig_24, whole genome shotgun sequence	TADB|T6305	TADB|AT6305	1	1	41571	41074	42266	41745	chromosome	TADB|T6305 gi|557704448|ref|AHA16475.1| acyl-CoA hydrolase [Pseudomonas aeruginosa PA1] [PA1S_12120]	TADB|AT6305 gi|557704447|ref|AHA16474.1| transcriptional regulator [Pseudomonas aeruginosa PA1] [PA1S_12125]	II	yciA	iscR	-
GCA_000790965	JTST01000031.1 Pseudomonas aeruginosa strain AZPAE14895 AZPAE14895_contig_31, whole genome shotgun sequence	TADB|T153	TADB|AT1193	0.44151	0.716978	4062	4319	4706	4834	plasmid	TADB|T153 gi|15838304|ref|NP_298992.1| hypothetical protein XF1703 [Xylella fastidiosa 9a5c] [XF1703]	TADB|AT1193 gi|37524647|ref|NP_927991.1| hypothetical protein plu0646 [Photorhabdus luminescens subsp. laumondii TTO1] [plu0646]	II	parE	HTH_XRE	-
GCA_000790965	JTST01000034.1 Pseudomonas aeruginosa strain AZPAE14895 AZPAE14895_contig_34, whole genome shotgun sequence	TADB|T5245	TADB|AT5245	0.626358	0.461409	16517	15999	16606	17142	plasmid	TADB|T5245 gi|170742876|ref|YP_001771531.1| N-acetyltransferase GCN5 [Methylobacterium sp. 4-46] [M446_4767]	TADB|AT5245 gi|170742877|ref|YP_001771532.1| XRE family transcriptional regulator [Methylobacterium sp. 4-46] [M446_4768]	II	GNAT	HTH_XRE	-
GCA_000790985	JTNB01000007.1 Pseudomonas aeruginosa strain AZPAE15045 AZPAE15045_contig_7, whole genome shotgun sequence	TADB|T6302	TADB|AT6302	0.99	1	10366	10968	9460	10182	chromosome	TADB|T6302 gi|557705244|ref|AHA17271.1| acyl-homoserine-lactone synthase [Pseudomonas aeruginosa PA1] [PA1S_07935]	TADB|AT6302 gi|927226843|ref|AHA17272.2| LuxR family transcriptional regulator [Pseudomonas aeruginosa PA1] [PA1S_07930]	II	GNAT	LuxR	-
GCA_000790985	JTNB01000009.1 Pseudomonas aeruginosa strain AZPAE15045 AZPAE15045_contig_9, whole genome shotgun sequence	TADB|T6314	TADB|AT6314	1	1	43699	44862	43324	43647	chromosome	TADB|T6314 gi|557706171|ref|AHA18198.1| arabinose transporter permease [Pseudomonas aeruginosa PA1] [PA1S_23665]	TADB|AT6314 gi|927227277|ref|AHA18197.2| ArsR family transcriptional regulator [Pseudomonas aeruginosa PA1] [PA1S_23660]	II	AraJ	HTH	-
GCA_000790985	JTNB01000010.1 Pseudomonas aeruginosa strain AZPAE15045 AZPAE15045_contig_10, whole genome shotgun sequence	TADB|T5245	TADB|AT5245	0.632324	0.461409	229217	229735	229128	228592	chromosome	TADB|T5245 gi|170742876|ref|YP_001771531.1| N-acetyltransferase GCN5 [Methylobacterium sp. 4-46] [M446_4767]	TADB|AT5245 gi|170742877|ref|YP_001771532.1| XRE family transcriptional regulator [Methylobacterium sp. 4-46] [M446_4768]	II	GNAT	HTH_XRE	-
GCA_000790985	JTNB01000011.1 Pseudomonas aeruginosa strain AZPAE15045 AZPAE15045_contig_11, whole genome shotgun sequence	TADB|T3007	TADB|AT3007	1	1	54185	54463	53961	54185	chromosome	TADB|T3007 gi|116053845|ref|YP_788282.1| hypothetical protein PA14_01510 [Pseudomonas aeruginosa UCBPP-PA14] [PA14_01510]	TADB|AT3007 gi|116053846|ref|YP_788283.1| hypothetical protein PA14_01520 [Pseudomonas aeruginosa UCBPP-PA14] [PA14_01520]	II	parE	HTH	-
GCA_000790985	JTNB01000021.1 Pseudomonas aeruginosa strain AZPAE15045 AZPAE15045_contig_21, whole genome shotgun sequence	TADB|T6299	TADB|AT6299	1	0.993	76268	75825	76780	76349	chromosome	TADB|T6299 gi|557707656|ref|AHA19683.1| acetyltransferase [Pseudomonas aeruginosa PA1] [PA1S_01280]	TADB|AT6299 gi|557707657|ref|AHA19684.1| histidine kinase [Pseudomonas aeruginosa PA1] [PA1S_01285]	II	GNAT	CBS_pair_bac_euk	-
GCA_000790985	JTNB01000023.1 Pseudomonas aeruginosa strain AZPAE15045 AZPAE15045_contig_23, whole genome shotgun sequence	TADB|T6307	TADB|AT6307	0.994	0.995	20436	19924	21034	20447	plasmid	TADB|T6307 gi|557704023|ref|AHA16050.1| acetyltransferase [Pseudomonas aeruginosa PA1] [PA1S_14265]	TADB|AT6307 gi|557704022|ref|AHA16049.1| TetR family transcriptional regulator [Pseudomonas aeruginosa PA1] [PA1S_14270]	II	GNAT	tetR	-
GCA_000790985	JTNB01000026.1 Pseudomonas aeruginosa strain AZPAE15045 AZPAE15045_contig_26, whole genome shotgun sequence	TADB|T6306	TADB|AT6306	0.962	0.993	177500	178057	177048	177482	chromosome	TADB|T6306 gi|927226969|ref|AHA16352.2| acetyltransferase [Pseudomonas aeruginosa PA1] [PA1S_12730]	TADB|AT6306 gi|557704324|ref|AHA16351.1| AsnC family transcriptional regulator [Pseudomonas aeruginosa PA1] [PA1S_12735]	II	GNAT	lrp	-
GCA_000790985	JTNB01000027.1 Pseudomonas aeruginosa strain AZPAE15045 AZPAE15045_contig_27, whole genome shotgun sequence	TADB|T3012	TADB|AT3012	1	1	18257	18604	17981	18250	chromosome	TADB|T3012 gi|116052677|ref|YP_792993.1| plasmid stablization protein [Pseudomonas aeruginosa UCBPP-PA14] [PA14_60050]	TADB|AT3012 gi|116052676|ref|YP_792992.1| hypothetical protein PA14_60040 [Pseudomonas aeruginosa UCBPP-PA14] [PA14_60040]	II	parE	parD	-
GCA_000790985	JTNB01000029.1 Pseudomonas aeruginosa strain AZPAE15045 AZPAE15045_contig_29, whole genome shotgun sequence	TADB|T5595	TADB|AT3256	0.327765	0.389222	54624	55175	54088	54417	chromosome	TADB|T5595 gi|189345662|ref|YP_001942191.1| RES domain-containing protein [Chlorobium limicola DSM 245] [Clim_0106]	TADB|AT3256 gi|119899165|ref|YP_934378.1| hypothetical protein azo2875 [Azoarcus sp. BH72] [azo2875]	II	RES	hypothetical protein	-
GCA_000790985	JTNB01000030.1 Pseudomonas aeruginosa strain AZPAE15045 AZPAE15045_contig_30, whole genome shotgun sequence	TADB|T4803	TADB|AT3009	0.56072	0.989	26020	25631	26285	26004	chromosome	TADB|T4803 gi|161615979|ref|YP_001589944.1| plasmid maintenance protein [Salmonella enterica subsp. enterica serovar Paratyphi B str. SPB7] [SPAB_03778]	TADB|AT3009 gi|116050723|ref|YP_790456.1| hypothetical protein PA14_28780 [Pseudomonas aeruginosa UCBPP-PA14] [PA14_28780]	II	PIN	mazE	-
GCA_000790985	JTNB01000033.1 Pseudomonas aeruginosa strain AZPAE15045 AZPAE15045_contig_33, whole genome shotgun sequence	TADB|T3008	TADB|AT3008	1	0.996	109503	108919	108849	107998	chromosome	TADB|T3008 gi|116051284|ref|YP_789884.1| hypothetical protein PA14_21710 [Pseudomonas aeruginosa UCBPP-PA14] [PA14_21710]	TADB|AT3008 gi|116051283|ref|YP_789885.1| AraC family transcriptional regulator [Pseudomonas aeruginosa UCBPP-PA14] [PA14_21720]	II	GNAT	araC	-
GCA_000790985	JTNB01000034.1 Pseudomonas aeruginosa strain AZPAE15045 AZPAE15045_contig_34, whole genome shotgun sequence	TADB|T6316	TADB|AT6316	0.982	0.974	9373	9705	9140	9373	chromosome	TADB|T6316 gi|557706624|ref|AHA18651.1| plasmid stabilization protein [Pseudomonas aeruginosa PA1] [PA1S_26100]	TADB|AT6316 gi|927227338|ref|AHA18650.2| addiction module antitoxin [Pseudomonas aeruginosa PA1] [PA1S_26095]	II	parE	RHH	-
GCA_000790985	JTNB01000039.1 Pseudomonas aeruginosa strain AZPAE15045 AZPAE15045_contig_39, whole genome shotgun sequence	TADB|T4037	TADB|AT4037	0.717	0.545	53187	52912	52897	52601	chromosome	TADB|T4037 gi|148549397|ref|YP_001269499.1| plasmid maintenance system killer protein [Pseudomonas putida F1] [Pput_4191]	TADB|AT4037 gi|148549398|ref|YP_001269500.1| XRE family plasmid maintenance system antidote protein [Pseudomonas putida F1] [Pput_4192]	II	parE	higA	-
GCA_000790985	JTNB01000048.1 Pseudomonas aeruginosa strain AZPAE15045 AZPAE15045_contig_48, whole genome shotgun sequence	TADB|T6305	TADB|AT6305	1	1	29374	28877	30068	29547	chromosome	TADB|T6305 gi|557704448|ref|AHA16475.1| acyl-CoA hydrolase [Pseudomonas aeruginosa PA1] [PA1S_12120]	TADB|AT6305 gi|557704447|ref|AHA16474.1| transcriptional regulator [Pseudomonas aeruginosa PA1] [PA1S_12125]	II	yciA	iscR	-
GCA_000791005	JTNV01000004.1 Pseudomonas aeruginosa strain AZPAE15025 AZPAE15025_contig_4, whole genome shotgun sequence	TADB|T6302	TADB|AT6302	0.99	1	111618	111016	112524	111802	chromosome	TADB|T6302 gi|557705244|ref|AHA17271.1| acyl-homoserine-lactone synthase [Pseudomonas aeruginosa PA1] [PA1S_07935]	TADB|AT6302 gi|927226843|ref|AHA17272.2| LuxR family transcriptional regulator [Pseudomonas aeruginosa PA1] [PA1S_07930]	II	GNAT	LuxR	-
GCA_000791005	JTNV01000005.1 Pseudomonas aeruginosa strain AZPAE15025 AZPAE15025_contig_5, whole genome shotgun sequence	TADB|T6316	TADB|AT6316	0.982	0.974	9421	9753	9188	9421	chromosome	TADB|T6316 gi|557706624|ref|AHA18651.1| plasmid stabilization protein [Pseudomonas aeruginosa PA1] [PA1S_26100]	TADB|AT6316 gi|927227338|ref|AHA18650.2| addiction module antitoxin [Pseudomonas aeruginosa PA1] [PA1S_26095]	II	parE	RHH	-
GCA_000791005	JTNV01000009.1 Pseudomonas aeruginosa strain AZPAE15025 AZPAE15025_contig_9, whole genome shotgun sequence	TADB|T5883	TADB|AT336	0.31168	0.364	128386	127766	128913	128524	chromosome	TADB|T5883 gi|194337265|ref|YP_002019059.1| RES domain-containing protein [Pelodictyon phaeoclathratiforme BU-1] [Ppha_2247]	TADB|AT336 gi|159184496|ref|NP_353870.2| conserved hypothetical protein [Agrobacterium fabrum str. C58] [Atu0848]	II	RES	hypothetical protein	-
GCA_000791005	JTNV01000012.1 Pseudomonas aeruginosa strain AZPAE15025 AZPAE15025_contig_12, whole genome shotgun sequence	TADB|T6299	TADB|AT6299	1	0.993	212266	211823	212778	212347	chromosome	TADB|T6299 gi|557707656|ref|AHA19683.1| acetyltransferase [Pseudomonas aeruginosa PA1] [PA1S_01280]	TADB|AT6299 gi|557707657|ref|AHA19684.1| histidine kinase [Pseudomonas aeruginosa PA1] [PA1S_01285]	II	GNAT	CBS_pair_bac_euk	-
GCA_000791005	JTNV01000013.1 Pseudomonas aeruginosa strain AZPAE15025 AZPAE15025_contig_13, whole genome shotgun sequence	TADB|T6305	TADB|AT6305	1	1	443477	442980	444171	443650	chromosome	TADB|T6305 gi|557704448|ref|AHA16475.1| acyl-CoA hydrolase [Pseudomonas aeruginosa PA1] [PA1S_12120]	TADB|AT6305 gi|557704447|ref|AHA16474.1| transcriptional regulator [Pseudomonas aeruginosa PA1] [PA1S_12125]	II	yciA	iscR	-
GCA_000791005	JTNV01000014.1 Pseudomonas aeruginosa strain AZPAE15025 AZPAE15025_contig_14, whole genome shotgun sequence	TADB|T5245	TADB|AT5245	0.632324	0.461409	18278	17760	18367	18903	chromosome	TADB|T5245 gi|170742876|ref|YP_001771531.1| N-acetyltransferase GCN5 [Methylobacterium sp. 4-46] [M446_4767]	TADB|AT5245 gi|170742877|ref|YP_001771532.1| XRE family transcriptional regulator [Methylobacterium sp. 4-46] [M446_4768]	II	GNAT	HTH_XRE	-
GCA_000791005	JTNV01000018.1 Pseudomonas aeruginosa strain AZPAE15025 AZPAE15025_contig_18, whole genome shotgun sequence	TADB|T2365	TADB|AT2365	0.750412	0.821	325880	325464	326131	325880	chromosome	TADB|T2365 gi|86360570|ref|YP_472458.1| plasmid stability protein (plasmid) [Rhizobium etli CFN 42] [RHE_PE00296]	TADB|AT2365 gi|86360571|ref|YP_472459.1| plasmid stabilization protein (plasmid) [Rhizobium etli CFN 42] [RHE_PE00297]	II	PIN	stbC	-
GCA_000791005	JTNV01000019.1 Pseudomonas aeruginosa strain AZPAE15025 AZPAE15025_contig_19, whole genome shotgun sequence	TADB|T3012	TADB|AT3012	1	1	75287	75634	75011	75280	chromosome	TADB|T3012 gi|116052677|ref|YP_792993.1| plasmid stablization protein [Pseudomonas aeruginosa UCBPP-PA14] [PA14_60050]	TADB|AT3012 gi|116052676|ref|YP_792992.1| hypothetical protein PA14_60040 [Pseudomonas aeruginosa UCBPP-PA14] [PA14_60040]	II	parE	parD	-
[truncated: 64,747 more rows]
[truncated: 6 more columns]
