# Supplementary material for: Characterization of toxin-antitoxin systems from public sequencing data: A case study in Pseudomonas aeruginosa
Source: Front Microbiol. 2022 Aug 16;13:951774. doi: 10.3389/fmicb.2022.951774 (PMC9424990; doi:10.3389/fmicb.2022.951774)
Supplement: Supplementary file 4 [file Table_9.xlsx]

## Sheet: SupplementaryTable-S9
Table S9 Summary of the identified ARG genes in public Pseudomonas aeruginosa genome
	SRR id	Sequence	start	end	nearest hit ARG	distance to the nearest TA
1	GCA_000006765	AE004091.2	473969	5153228	gb|AFRQ01000061.1|-|23986-27124|ARO:3004144|AxyY	0
2	GCA_000006765	AE004091.2	473969	5153228	gb|AFRQ01000061.1|-|23986-27124|ARO:3004144|AxyY	0
3	GCA_000006765	AE004091.2	473969	5153228	gb|AFRQ01000061.1|-|23986-27124|ARO:3004144|AxyY	0
4	GCA_000006765	AE004091.2	473969	5153228	gb|AFRQ01000061.1|-|23986-27124|ARO:3004144|AxyY	0
5	GCA_000006765	AE004091.2	473969	5153228	gb|AFRQ01000061.1|-|23986-27124|ARO:3004144|AxyY	0
6	GCA_000006765	AE004091.2	473969	5153228	gb|AFRQ01000061.1|-|23986-27124|ARO:3004144|AxyY	0
7	GCA_000006765	AE004091.2	473969	5153228	gb|AFRQ01000061.1|-|23986-27124|ARO:3004144|AxyY	0
8	GCA_000006765	AE004091.2	473969	5153228	gb|AFRQ01000061.1|-|23986-27124|ARO:3004144|AxyY	0
9	GCA_000006765	AE004091.2	473969	5153228	gb|AFRQ01000061.1|-|23986-27124|ARO:3004144|AxyY	0
10	GCA_000006765	AE004091.2	473969	5153228	gb|AFRQ01000061.1|-|23986-27124|ARO:3004144|AxyY	0
11	GCA_000014625	CP000438.1	488720	5425646	gb|AFRQ01000061.1|-|23986-27124|ARO:3004144|AxyY	0
12	GCA_000014625	CP000438.1	488720	5425646	gb|AFRQ01000061.1|-|23986-27124|ARO:3004144|AxyY	0
13	GCA_000014625	CP000438.1	488720	5425646	gb|AFRQ01000061.1|-|23986-27124|ARO:3004144|AxyY	0
14	GCA_000014625	CP000438.1	488720	5425646	gb|AFRQ01000061.1|-|23986-27124|ARO:3004144|AxyY	0
15	GCA_000014625	CP000438.1	488720	5425646	gb|AFRQ01000061.1|-|23986-27124|ARO:3004144|AxyY	0
16	GCA_000014625	CP000438.1	488720	5425646	gb|AFRQ01000061.1|-|23986-27124|ARO:3004144|AxyY	0
17	GCA_000014625	CP000438.1	488720	5425646	gb|AFRQ01000061.1|-|23986-27124|ARO:3004144|AxyY	0
18	GCA_000014625	CP000438.1	488720	5425646	gb|AFRQ01000061.1|-|23986-27124|ARO:3004144|AxyY	0
19	GCA_000014625	CP000438.1	488720	5425646	gb|AFRQ01000061.1|-|23986-27124|ARO:3004144|AxyY	0
20	GCA_000789725	JTRA01000002.1	17360	18037	gb|LT673656.1|-|1884344-1885022|ARO:3004054|Paer_CpxR	39654
21	GCA_000789725	JTRA01000002.1	17360	18037	gb|LT673656.1|-|1884344-1885022|ARO:3004054|Paer_CpxR	63884
22	GCA_000789725	JTRA01000002.1	17360	18037	gb|LT673656.1|-|1884344-1885022|ARO:3004054|Paer_CpxR	98179
23	GCA_000789725	JTRA01000005.1	39488	40852	gb|AB219524.1|+|4334-5810|ARO:3003700|opmE	-24546
24	GCA_000789725	JTRA01000005.1	83338	85326	gb|AE004091.2|+|3982020-3984009|ARO:3002985|ar-	21206
25	GCA_000789725	JTRA01000006.1	51673	52294	gb|NC_002516.2|-|779462-780101|ARO:3002679|Paer_catB7	2065
26	GCA_000789725	JTRA01000009.1	-	-	-	-
27	GCA_000789725	JTRA01000009.1	-	-	-	-
28	GCA_000789725	JTRA01000011.1	122497	123204	gb|AE004091.2|-|1951725-1952433|ARO:3005068|ParR	-104873
29	GCA_000789725	JTRA01000011.1	122497	123204	gb|AE004091.2|-|1951725-1952433|ARO:3005068|ParR	-99081
30	GCA_000789725	JTRA01000015.1	189743	191178	gb|AE004091.2|+|5584100-5585549|ARO:3003682|OpmH	-186919
31	GCA_000789725	JTRA01000015.1	189743	191178	gb|AE004091.2|+|5584100-5585549|ARO:3003682|OpmH	-116478
32	GCA_000789725	JTRA01000016.1	-	-	-	-
33	GCA_000789725	JTRA01000016.1	-	-	-	-
34	GCA_000789725	JTRA01000016.1	-	-	-	-
35	GCA_000789725	JTRA01000016.1	-	-	-	-
36	GCA_000789725	JTRA01000023.1	20505	21291	gb|MT040744.1|+|0-789|ARO:3005136|OXA-906	3644
37	GCA_000789725	JTRA01000025.1	-	-	-	-
38	GCA_000789725	JTRA01000027.1	-	-	-	-
39	GCA_000789725	JTRA01000029.1	-	-	-	-
40	GCA_000789725	JTRA01000032.1	-	-	-	-
41	GCA_000789725	JTRA01000032.1	-	-	-	-
42	GCA_000789725	JTRA01000032.1	-	-	-	-
43	GCA_000789725	JTRA01000032.1	-	-	-	-
44	GCA_000789725	JTRA01000032.1	-	-	-	-
45	GCA_000789725	JTRA01000032.1	-	-	-	-
46	GCA_000789725	JTRA01000032.1	-	-	-	-
47	GCA_000789725	JTRA01000032.1	-	-	-	-
48	GCA_000789725	JTRA01000032.1	-	-	-	-
49	GCA_000789725	JTRA01000034.1	-	-	-	-
50	GCA_000789725	JTRA01000034.1	-	-	-	-
51	GCA_000789725	JTRA01000034.1	-	-	-	-
52	GCA_000789725	JTRA01000034.1	-	-	-	-
53	GCA_000789725	JTRA01000034.1	-	-	-	-
54	GCA_000789725	JTRA01000034.1	-	-	-	-
55	GCA_000789725	JTRA01000034.1	-	-	-	-
56	GCA_000789725	JTRA01000034.1	-	-	-	-
57	GCA_000789725	JTRA01000034.1	-	-	-	-
58	GCA_000789725	JTRA01000034.1	-	-	-	-
59	GCA_000789725	JTRA01000034.1	-	-	-	-
60	GCA_000789725	JTRA01000034.1	-	-	-	-
61	GCA_000789725	JTRA01000034.1	-	-	-	-
62	GCA_000789725	JTRA01000034.1	-	-	-	-
63	GCA_000789725	JTRA01000034.1	-	-	-	-
64	GCA_000789725	JTRA01000034.1	-	-	-	-
65	GCA_000789725	JTRA01000035.1	126715	127899	gb|CP012901.1|-|5979156-5980365|ARO:3003801|bcr-1	0
66	GCA_000789725	JTRA01000040.1	403781	405214	gb|AE004091.2|-|1472546-1473980|ARO:3004077|PmpM	-355430
67	GCA_000789725	JTRA01000040.1	403781	405214	gb|AE004091.2|-|1472546-1473980|ARO:3004077|PmpM	-355310
68	GCA_000789725	JTRA01000040.1	403781	405214	gb|AE004091.2|-|1472546-1473980|ARO:3004077|PmpM	-355430
69	GCA_000789725	JTRA01000040.1	403781	405214	gb|AE004091.2|-|1472546-1473980|ARO:3004077|PmpM	-355310
70	GCA_000789725	JTRA01000040.1	403781	405214	gb|AE004091.2|-|1472546-1473980|ARO:3004077|PmpM	-355409
71	GCA_000789725	JTRA01000040.1	403781	405214	gb|AE004091.2|-|1472546-1473980|ARO:3004077|PmpM	50011
72	GCA_000789725	JTRA01000041.1	174389	175669	gb|AE004091.2|-|2854010-2855291|ARO:3004073|MuxA	-148450
73	GCA_000789725	JTRA01000041.1	174389	175669	gb|AE004091.2|-|2854010-2855291|ARO:3004073|MuxA	-146447
74	GCA_000789725	JTRA01000041.1	174389	175669	gb|AE004091.2|-|2854010-2855291|ARO:3004073|MuxA	-65068
75	GCA_000789725	JTRA01000041.1	179821	219194	gb|EU370913.1|+|47850-51003|ARO:3003923|oqxB	0
76	GCA_000789725	JTRA01000042.1	-	-	-	-
77	GCA_000789725	JTRA01000042.1	-	-	-	-
78	GCA_000789725	JTRA01000042.1	-	-	-	-
79	GCA_000789725	JTRA01000043.1	12053	13210	gb|AB219523.1|+|21-1179|ARO:3003704|mexM	-7897
80	GCA_000789725	JTRA01000046.1	223134	224591	gb|AE004091.2|+|476332-477790|ARO:3000379|OprM	-144356
81	GCA_000789725	JTRA01000046.1	223134	224591	gb|AE004091.2|+|476332-477790|ARO:3000379|OprM	-144353
82	GCA_000789725	JTRA01000046.1	223134	224591	gb|AE004091.2|+|476332-477790|ARO:3000379|OprM	-63020
83	GCA_000789725	JTRA01000047.1	108772	109902	gb|AE004091.2|+|4903465-4904596|ARO:3003030|MexV	-18120
84	GCA_000789725	JTRA01000050.1	67056	67526	gb|AE004091.2|-|2503424-2503895|ARO:3004107|Paer_soxR	-1830
85	GCA_000789725	JTRA01000055.1	-	-	-	-
86	GCA_000789725	JTRA01000055.1	-	-	-	-
87	GCA_000789725	JTRA01000055.1	-	-	-	-
88	GCA_000789725	JTRA01000055.1	-	-	-	-
89	GCA_000789725	JTRA01000055.1	-	-	-	-
90	GCA_000789725	JTRA01000055.1	-	-	-	-
91	GCA_000789725	JTRA01000055.1	-	-	-	-
92	GCA_000789725	JTRA01000060.1	58348	59751	gb|AB639410.1|+|0-1404|ARO:3003039|OprA	41095
93	GCA_000789725	JTRA01000060.1	58348	59751	gb|AB639410.1|+|0-1404|ARO:3003039|OprA	41113
94	GCA_000789725	JTRA01000060.1	58348	59751	gb|AB639410.1|+|0-1404|ARO:3003039|OprA	41134
95	GCA_000789725	JTRA01000060.1	58348	59751	gb|AB639410.1|+|0-1404|ARO:3003039|OprA	41134
96	GCA_000789725	JTRA01000060.1	58348	59751	gb|AB639410.1|+|0-1404|ARO:3003039|OprA	41134
97	GCA_000789725	JTRA01000060.1	58348	59751	gb|AB639410.1|+|0-1404|ARO:3003039|OprA	41137
98	GCA_000789725	JTRA01000060.1	58348	59751	gb|AB639410.1|+|0-1404|ARO:3003039|OprA	41137
99	GCA_000789725	JTRA01000060.1	58348	59751	gb|AB639410.1|+|0-1404|ARO:3003039|OprA	41143
100	GCA_000789725	JTRA01000060.1	58348	59751	gb|AB639410.1|+|0-1404|ARO:3003039|OprA	41143
101	GCA_000789725	JTRA01000060.1	58348	59751	gb|AB639410.1|+|0-1404|ARO:3003039|OprA	41095
102	GCA_000789725	JTRA01000060.1	58348	59751	gb|AB639410.1|+|0-1404|ARO:3003039|OprA	41119
103	GCA_000789725	JTRA01000060.1	58348	59751	gb|AB639410.1|+|0-1404|ARO:3003039|OprA	41134
104	GCA_000789725	JTRA01000060.1	58348	59751	gb|AB639410.1|+|0-1404|ARO:3003039|OprA	41134
105	GCA_000789725	JTRA01000060.1	58348	59751	gb|AB639410.1|+|0-1404|ARO:3003039|OprA	41137
106	GCA_000789725	JTRA01000060.1	58348	59751	gb|AB639410.1|+|0-1404|ARO:3003039|OprA	41137
107	GCA_000789725	JTRA01000060.1	58348	59751	gb|AB639410.1|+|0-1404|ARO:3003039|OprA	41143
108	GCA_000789725	JTRA01000060.1	58348	59751	gb|AB639410.1|+|0-1404|ARO:3003039|OprA	41143
109	GCA_000789725	JTRA01000060.1	58348	59751	gb|AB639410.1|+|0-1404|ARO:3003039|OprA	41095
110	GCA_000789725	JTRA01000060.1	58348	59751	gb|AB639410.1|+|0-1404|ARO:3003039|OprA	41095
111	GCA_000789725	JTRA01000060.1	58348	59751	gb|AB639410.1|+|0-1404|ARO:3003039|OprA	41095
112	GCA_000789725	JTRA01000060.1	58348	59751	gb|AB639410.1|+|0-1404|ARO:3003039|OprA	41101
113	GCA_000789725	JTRA01000060.1	58348	59751	gb|AB639410.1|+|0-1404|ARO:3003039|OprA	41101
114	GCA_000789725	JTRA01000060.1	58348	59751	gb|AB639410.1|+|0-1404|ARO:3003039|OprA	41143
115	GCA_000789725	JTRA01000060.1	58348	59751	gb|AB639410.1|+|0-1404|ARO:3003039|OprA	41143
116	GCA_000789725	JTRA01000060.1	58348	59751	gb|AB639410.1|+|0-1404|ARO:3003039|OprA	41155
117	GCA_000789725	JTRA01000060.1	58348	59751	gb|AB639410.1|+|0-1404|ARO:3003039|OprA	41155
118	GCA_000789725	JTRA01000060.1	58348	59751	gb|AB639410.1|+|0-1404|ARO:3003039|OprA	41134
119	GCA_000789725	JTRA01000060.1	58348	59751	gb|AB639410.1|+|0-1404|ARO:3003039|OprA	41134
120	GCA_000789725	JTRA01000065.1	-	-	-	-
121	GCA_000789725	JTRA01000091.1	-	-	-	-
122	GCA_000789745	JTUO01000001.1	-	-	-	-
123	GCA_000789745	JTUO01000001.1	-	-	-	-
124	GCA_000789745	JTUO01000003.1	-	-	-	-
125	GCA_000789745	JTUO01000005.1	21112	gb|AE004091.2|+|3982020-3984009|ARO:3002985|ar-	21112	34975
126	GCA_000789745	JTUO01000007.1	-	-	-	-
127	GCA_000789745	JTUO01000007.1	-	-	-	-
128	GCA_000789745	JTUO01000007.1	-	-	-	-
129	GCA_000789745	JTUO01000007.1	-	-	-	-
130	GCA_000789745	JTUO01000007.1	-	-	-	-
131	GCA_000789745	JTUO01000007.1	-	-	-	-
132	GCA_000789745	JTUO01000007.1	-	-	-	-
133	GCA_000789745	JTUO01000007.1	-	-	-	-
134	GCA_000789745	JTUO01000007.1	-	-	-	-
135	GCA_000789745	JTUO01000007.1	-	-	-	-
136	GCA_000789745	JTUO01000007.1	-	-	-	-
137	GCA_000789745	JTUO01000008.1	-1	gb|CP012901.1|-|5979156-5980365|ARO:3003801|bcr-1	-1	54718
138	GCA_000789745	JTUO01000009.1	-	-	-	-
139	GCA_000789745	JTUO01000010.1	5342	gb|NG_049684.1|+|1-789|ARO:3001581|OXA-395	-5342	155745
140	GCA_000789745	JTUO01000013.1	33425	gb|AE004091.2|+|177306-178458|ARO:3003679|TriA	33425	18477
141	GCA_000789745	JTUO01000019.1	-	-	-	-
142	GCA_000789745	JTUO01000022.1	75166	gb|AB015853.1|+|145-1315|ARO:3003034|mexX	75166	40043
143	GCA_000789745	JTUO01000022.1	86436	gb|AB015853.1|+|145-1315|ARO:3003034|mexX	86436	40043
144	GCA_000789745	JTUO01000024.1	24597	gb|AB219524.1|+|4334-5810|ARO:3003700|opmE	-24597	39261
145	GCA_000789745	JTUO01000025.1	109215	gb|U57969.1|+|294-1458|ARO:3000800|MexC	-109215	116645
146	GCA_000789745	JTUO01000025.1	109134	gb|U57969.1|+|294-1458|ARO:3000800|MexC	-109134	116645
147	GCA_000789745	JTUO01000025.1	109134	gb|U57969.1|+|294-1458|ARO:3000800|MexC	-109134	116645
148	GCA_000789745	JTUO01000025.1	109134	gb|U57969.1|+|294-1458|ARO:3000800|MexC	-109134	116645
149	GCA_000789745	JTUO01000025.1	109134	gb|U57969.1|+|294-1458|ARO:3000800|MexC	-109134	116645
150	GCA_000789745	JTUO01000025.1	109134	gb|U57969.1|+|294-1458|ARO:3000800|MexC	-109134	116645
151	GCA_000789745	JTUO01000025.1	109134	gb|U57969.1|+|294-1458|ARO:3000800|MexC	-109134	116645
152	GCA_000789745	JTUO01000025.1	109134	gb|U57969.1|+|294-1458|ARO:3000800|MexC	-109134	116645
153	GCA_000789745	JTUO01000025.1	109134	gb|U57969.1|+|294-1458|ARO:3000800|MexC	-109134	116645
154	GCA_000789745	JTUO01000025.1	109134	gb|U57969.1|+|294-1458|ARO:3000800|MexC	-109134	116645
155	GCA_000789745	JTUO01000025.1	69158	gb|U57969.1|+|4622-6062|ARO:3000802|OprJ	69158	120973
156	GCA_000789745	JTUO01000025.1	70309	gb|U57969.1|+|4622-6062|ARO:3000802|OprJ	70309	120973
157	GCA_000789745	JTUO01000027.1	4291	gb|AM296481.1|+|775-2041|ARO:3002699|cmlB1	-4291	78113
158	GCA_000789745	JTUO01000027.1	-1	gb|AM296481.1|+|775-2041|ARO:3002699|cmlB1	-1	78113
159	GCA_000789745	JTUO01000031.1	-	-	-	-
160	GCA_000789745	JTUO01000031.1	-	-	-	-
161	GCA_000789745	JTUO01000031.1	-	-	-	-
162	GCA_000789745	JTUO01000035.1	-	-	-	-
163	GCA_000789745	JTUO01000037.1	95564	gb|AE004091.2|-|1951725-1952433|ARO:3005068|ParR	95564	16727
164	GCA_000789745	JTUO01000037.1	101282	gb|AE004091.2|-|1951725-1952433|ARO:3005068|ParR	101282	16727
165	GCA_000789745	JTUO01000039.1	-	-	-	-
166	GCA_000789745	JTUO01000039.1	-	-	-	-
167	GCA_000789745	JTUO01000039.1	-	-	-	-
168	GCA_000789745	JTUO01000045.1	19769	gb|AE004091.2|+|4903465-4904596|ARO:3003030|MexV	-19769	64951
169	GCA_000789745	JTUO01000046.1	1830	gb|AE004091.2|-|2503424-2503895|ARO:3004107|Paer_soxR	1830	17438
170	GCA_000789745	JTUO01000049.1	-	-	-	-
171	GCA_000789745	JTUO01000052.1	104442	gb|AE004091.2|+|1221690-1222098|ARO:3000149|FosA	-104442	152471
172	GCA_000789745	JTUO01000052.1	104310	gb|AE004091.2|+|1221690-1222098|ARO:3000149|FosA	-104310	152471
173	GCA_000789745	JTUO01000052.1	104424	gb|AE004091.2|+|1221690-1222098|ARO:3000149|FosA	-104424	152471
174	GCA_000789745	JTUO01000052.1	104310	gb|AE004091.2|+|1221690-1222098|ARO:3000149|FosA	-104310	152471
175	GCA_000789745	JTUO01000052.1	104433	gb|AE004091.2|+|1221690-1222098|ARO:3000149|FosA	-104433	152471
176	GCA_000789745	JTUO01000052.1	104328	gb|AE004091.2|+|1221690-1222098|ARO:3000149|FosA	-104328	152471
177	GCA_000789745	JTUO01000052.1	104358	gb|AE004091.2|+|1221690-1222098|ARO:3000149|FosA	-104358	152471
178	GCA_000789745	JTUO01000052.1	104424	gb|AE004091.2|+|1221690-1222098|ARO:3000149|FosA	-104424	152471
179	GCA_000789745	JTUO01000052.1	104421	gb|AE004091.2|+|1221690-1222098|ARO:3000149|FosA	-104421	152471
180	GCA_000789745	JTUO01000055.1	-	-	-	-
181	GCA_000789745	JTUO01000055.1	-	-	-	-
182	GCA_000789745	JTUO01000055.1	-	-	-	-
183	GCA_000789745	JTUO01000055.1	-	-	-	-
184	GCA_000789745	JTUO01000055.1	-	-	-	-
185	GCA_000789745	JTUO01000055.1	-	-	-	-
186	GCA_000789745	JTUO01000055.1	-	-	-	-
187	GCA_000789745	JTUO01000055.1	-	-	-	-
188	GCA_000789745	JTUO01000055.1	-	-	-	-
189	GCA_000789745	JTUO01000055.1	-	-	-	-
190	GCA_000789745	JTUO01000055.1	-	-	-	-
191	GCA_000789745	JTUO01000055.1	-	-	-	-
192	GCA_000789745	JTUO01000055.1	-	-	-	-
193	GCA_000789745	JTUO01000055.1	-	-	-	-
194	GCA_000789745	JTUO01000055.1	-	-	-	-
195	GCA_000789745	JTUO01000055.1	-	-	-	-
196	GCA_000789745	JTUO01000059.1	-	-	-	-
197	GCA_000789745	JTUO01000059.1	-	-	-	-
198	GCA_000789745	JTUO01000059.1	-	-	-	-
199	GCA_000789745	JTUO01000059.1	-	-	-	-
200	GCA_000789745	JTUO01000059.1	-	-	-	-
201	GCA_000789745	JTUO01000059.1	-	-	-	-
202	GCA_000789745	JTUO01000059.1	-	-	-	-
203	GCA_000789745	JTUO01000059.1	-	-	-	-
204	GCA_000789745	JTUO01000059.1	-	-	-	-
205	GCA_000789745	JTUO01000059.1	-	-	-	-
206	GCA_000789745	JTUO01000059.1	-	-	-	-
207	GCA_000789745	JTUO01000059.1	-	-	-	-
208	GCA_000789745	JTUO01000059.1	-	-	-	-
209	GCA_000789745	JTUO01000059.1	-	-	-	-
210	GCA_000789745	JTUO01000059.1	-	-	-	-
211	GCA_000789745	JTUO01000059.1	-	-	-	-
212	GCA_000789745	JTUO01000059.1	-	-	-	-
213	GCA_000789745	JTUO01000059.1	-	-	-	-
214	GCA_000789745	JTUO01000059.1	-	-	-	-
215	GCA_000789745	JTUO01000059.1	-	-	-	-
216	GCA_000789745	JTUO01000059.1	-	-	-	-
217	GCA_000789745	JTUO01000059.1	-	-	-	-
218	GCA_000789745	JTUO01000059.1	-	-	-	-
219	GCA_000789745	JTUO01000059.1	-	-	-	-
220	GCA_000789745	JTUO01000059.1	-	-	-	-
221	GCA_000789745	JTUO01000059.1	-	-	-	-
222	GCA_000789745	JTUO01000059.1	-	-	-	-
223	GCA_000789745	JTUO01000060.1	-	-	-	-
224	GCA_000789745	JTUO01000060.1	-	-	-	-
225	GCA_000789745	JTUO01000060.1	-	-	-	-
226	GCA_000789745	JTUO01000060.1	-	-	-	-
227	GCA_000789745	JTUO01000060.1	-	-	-	-
228	GCA_000789745	JTUO01000060.1	-	-	-	-
229	GCA_000789745	JTUO01000061.1	7970	gb|AB219523.1|+|21-1179|ARO:3003704|mexM	7970	61271
230	GCA_000789745	JTUO01000069.1	-	-	-	-
231	GCA_000789745	JTUO01000080.1	-	-	-	-
232	GCA_000789745	JTUO01000096.1	-	-	-	-
233	GCA_000789745	JTUO01000096.1	-	-	-	-
234	GCA_000789745	JTUO01000096.1	-	-	-	-
235	GCA_000789745	JTUO01000096.1	-	-	-	-
236	GCA_000789745	JTUO01000096.1	-	-	-	-
237	GCA_000789745	JTUO01000096.1	-	-	-	-
238	GCA_000789745	JTUO01000120.1	-	-	-	-
239	GCA_000789755	JTUN01000001.1	211799	213247	gb|AE004091.2|+|5584100-5585549|ARO:3003682|OpmH	119696
240	GCA_000789755	JTUN01000002.1	255432	256611	gb|AB015853.1|+|145-1315|ARO:3003034|mexX	-85653
241	GCA_000789755	JTUN01000002.1	255432	256611	gb|AB015853.1|+|145-1315|ARO:3003034|mexX	-74383
242	GCA_000789755	JTUN01000004.1	159665	160072	gb|AE004091.2|+|1221690-1222098|ARO:3000149|FosA	-104447
243	GCA_000789755	JTUN01000004.1	159665	160072	gb|AE004091.2|+|1221690-1222098|ARO:3000149|FosA	-104315
244	GCA_000789755	JTUN01000004.1	159665	160072	gb|AE004091.2|+|1221690-1222098|ARO:3000149|FosA	-104438
245	GCA_000789755	JTUN01000004.1	159665	160072	gb|AE004091.2|+|1221690-1222098|ARO:3000149|FosA	-104333
246	GCA_000789755	JTUN01000004.1	159665	160072	gb|AE004091.2|+|1221690-1222098|ARO:3000149|FosA	-104429
247	GCA_000789755	JTUN01000004.1	159665	160072	gb|AE004091.2|+|1221690-1222098|ARO:3000149|FosA	-104363
248	GCA_000789755	JTUN01000004.1	159665	160072	gb|AE004091.2|+|1221690-1222098|ARO:3000149|FosA	-104429
249	GCA_000789755	JTUN01000004.1	159665	160072	gb|AE004091.2|+|1221690-1222098|ARO:3000149|FosA	-104426
250	GCA_000789755	JTUN01000005.1	-	-	-	-
251	GCA_000789755	JTUN01000005.1	-	-	-	-
252	GCA_000789755	JTUN01000005.1	-	-	-	-
253	GCA_000789755	JTUN01000005.1	-	-	-	-
254	GCA_000789755	JTUN01000005.1	-	-	-	-
255	GCA_000789755	JTUN01000006.1	-	-	-	-
256	GCA_000789755	JTUN01000007.1	-	-	-	-
257	GCA_000789755	JTUN01000007.1	-	-	-	-
258	GCA_000789755	JTUN01000008.1	-	-	-	-
259	GCA_000789755	JTUN01000010.1	1303	2511	gb|CP012901.1|-|5979156-5980365|ARO:3003801|bcr-1	0
260	GCA_000789755	JTUN01000011.1	64662	65792	gb|AE004091.2|+|4903465-4904596|ARO:3003030|MexV	-19796
261	GCA_000789755	JTUN01000011.1	316606	317769	gb|U57969.1|+|294-1458|ARO:3000800|MexC	86224
262	GCA_000789755	JTUN01000016.1	216845	218833	gb|AE004091.2|+|3982020-3984009|ARO:3002985|ar-	-21112
263	GCA_000789755	JTUN01000017.1	-	-	-	-
264	GCA_000789755	JTUN01000017.1	-	-	-	-
265	GCA_000789755	JTUN01000017.1	-	-	-	-
266	GCA_000789755	JTUN01000018.1	101221	102009	gb|NG_066520.1|+|1-789|ARO:3006040|OXA-847	-5324
267	GCA_000789755	JTUN01000019.1	13184	14341	gb|AB219523.1|+|21-1179|ARO:3003704|mexM	-7970
268	GCA_000789755	JTUN01000020.1	73650	74930	gb|AE004091.2|-|2854010-2855291|ARO:3004073|MuxA	59080
269	GCA_000789755	JTUN01000025.1	-	-	-	-
270	GCA_000789755	JTUN01000028.1	33264	34739	gb|AB219524.1|+|4334-5810|ARO:3003700|opmE	-24597
271	GCA_000789755	JTUN01000031.1	-	-	-	-
272	GCA_000789755	JTUN01000042.1	199018	199695	gb|LT673656.1|-|1884344-1885022|ARO:3004054|Paer_CpxR	-149514
273	GCA_000789755	JTUN01000042.1	199018	199695	gb|LT673656.1|-|1884344-1885022|ARO:3004054|Paer_CpxR	-63788
274	GCA_000789755	JTUN01000042.1	199018	199695	gb|LT673656.1|-|1884344-1885022|ARO:3004054|Paer_CpxR	-39685
275	GCA_000789755	JTUN01000046.1	18337	18807	gb|AE004091.2|-|2503424-2503895|ARO:3004107|Paer_soxR	-1830
276	GCA_000789755	JTUN01000052.1	-	-	-	-
277	GCA_000789755	JTUN01000052.1	-	-	-	-
278	GCA_000789755	JTUN01000065.1	-	-	-	-
279	GCA_000789755	JTUN01000065.1	-	-	-	-
280	GCA_000789755	JTUN01000065.1	-	-	-	-
281	GCA_000789755	JTUN01000065.1	-	-	-	-
282	GCA_000789755	JTUN01000065.1	-	-	-	-
283	GCA_000789755	JTUN01000065.1	-	-	-	-
284	GCA_000789755	JTUN01000065.1	-	-	-	-
285	GCA_000789755	JTUN01000065.1	-	-	-	-
286	GCA_000789755	JTUN01000065.1	-	-	-	-
287	GCA_000789755	JTUN01000065.1	-	-	-	-
288	GCA_000789755	JTUN01000065.1	-	-	-	-
289	GCA_000789755	JTUN01000065.1	-	-	-	-
290	GCA_000789755	JTUN01000065.1	-	-	-	-
291	GCA_000789755	JTUN01000065.1	-	-	-	-
292	GCA_000789755	JTUN01000065.1	-	-	-	-
293	GCA_000789755	JTUN01000065.1	-	-	-	-
294	GCA_000789755	JTUN01000065.1	-	-	-	-
295	GCA_000789785	JTUL01000001.1	-	-	-	-
296	GCA_000789785	JTUL01000002.1	19901	gb|AE004091.2|+|4903465-4904596|ARO:3003030|MexV	-19901	127398
297	GCA_000789785	JTUL01000003.1	90539	gb|LT673656.1|-|1884344-1885022|ARO:3004054|Paer_CpxR	-90539	120121
298	GCA_000789785	JTUL01000003.1	66387	gb|LT673656.1|-|1884344-1885022|ARO:3004054|Paer_CpxR	-66387	120121
299	GCA_000789785	JTUL01000004.1	-	-	-	-
300	GCA_000789785	JTUL01000004.1	-	-	-	-
301	GCA_000789785	JTUL01000005.1	-	-	-	-
302	GCA_000789785	JTUL01000006.1	104315	gb|AE004091.2|+|1221690-1222098|ARO:3000149|FosA	104315	22989
303	GCA_000789785	JTUL01000006.1	104435	gb|AE004091.2|+|1221690-1222098|ARO:3000149|FosA	104435	22989
304	GCA_000789785	JTUL01000006.1	104450	gb|AE004091.2|+|1221690-1222098|ARO:3000149|FosA	104450	22989
305	GCA_000789785	JTUL01000006.1	104303	gb|AE004091.2|+|1221690-1222098|ARO:3000149|FosA	104303	22989
306	GCA_000789785	JTUL01000006.1	104417	gb|AE004091.2|+|1221690-1222098|ARO:3000149|FosA	104417	22989
307	GCA_000789785	JTUL01000006.1	104303	gb|AE004091.2|+|1221690-1222098|ARO:3000149|FosA	104303	22989
308	GCA_000789785	JTUL01000006.1	104435	gb|AE004091.2|+|1221690-1222098|ARO:3000149|FosA	104435	22989
309	GCA_000789785	JTUL01000007.1	197206	gb|AE004091.2|+|5584100-5585549|ARO:3003682|OpmH	-197206	206928
310	GCA_000789785	JTUL01000007.1	120416	gb|AE004091.2|+|5584100-5585549|ARO:3003682|OpmH	-120416	206928
311	GCA_000789785	JTUL01000010.1	21155	gb|AE004091.2|+|3982020-3984009|ARO:3002985|ar-	21155	34923
312	GCA_000789785	JTUL01000015.1	-1	gb|CP012901.1|-|5979156-5980365|ARO:3003801|bcr-1	-1	89460
313	GCA_000789785	JTUL01000018.1	-	-	-	-
314	GCA_000789785	JTUL01000018.1	-	-	-	-
315	GCA_000789785	JTUL01000020.1	-	-	-	-
316	GCA_000789785	JTUL01000020.1	-	-	-	-
317	GCA_000789785	JTUL01000020.1	-	-	-	-
318	GCA_000789785	JTUL01000024.1	37380	gb|NC_002516.2|-|779462-780101|ARO:3002679|Paer_catB7	-37380	112854
319	GCA_000789785	JTUL01000026.1	4127	gb|SMRY02000082.1|-|17219-18008|ARO:3003645|OXA-488	-4127	97581
320	GCA_000789785	JTUL01000032.1	43826	gb|JF969163.1|+|1053-1893|ARO:3000410|sul1	-43826	69747
321	GCA_000789785	JTUL01000032.1	43715	gb|JF969163.1|+|1053-1893|ARO:3000410|sul1	-43715	69747
322	GCA_000789785	JTUL01000032.1	43715	gb|JF969163.1|+|1053-1893|ARO:3000410|sul1	-43715	69747
323	GCA_000789785	JTUL01000032.1	43709	gb|JF969163.1|+|1053-1893|ARO:3000410|sul1	-43709	69747
324	GCA_000789785	JTUL01000032.1	43706	gb|JF969163.1|+|1053-1893|ARO:3000410|sul1	-43706	69747
325	GCA_000789785	JTUL01000032.1	43706	gb|JF969163.1|+|1053-1893|ARO:3000410|sul1	-43706	69747
326	GCA_000789785	JTUL01000032.1	43706	gb|JF969163.1|+|1053-1893|ARO:3000410|sul1	-43706	69747
327	GCA_000789785	JTUL01000032.1	43706	gb|JF969163.1|+|1053-1893|ARO:3000410|sul1	-43706	69747
328	GCA_000789785	JTUL01000032.1	43703	gb|JF969163.1|+|1053-1893|ARO:3000410|sul1	-43703	69747
329	GCA_000789785	JTUL01000032.1	43492	gb|JF969163.1|+|1053-1893|ARO:3000410|sul1	-43492	69747
330	GCA_000789785	JTUL01000035.1	-	-	-	-
331	GCA_000789785	JTUL01000036.1	-	-	-	-
332	GCA_000789785	JTUL01000036.1	-	-	-	-
333	GCA_000789785	JTUL01000038.1	75021	gb|U57969.1|+|4622-6062|ARO:3000802|OprJ	75021	36385
334	GCA_000789785	JTUL01000038.1	75021	gb|U57969.1|+|4622-6062|ARO:3000802|OprJ	75021	36385
335	GCA_000789785	JTUL01000038.1	76121	gb|U57969.1|+|4622-6062|ARO:3000802|OprJ	76121	36385
336	GCA_000789785	JTUL01000038.1	76127	gb|U57969.1|+|4622-6062|ARO:3000802|OprJ	76127	36385
337	GCA_000789785	JTUL01000038.1	76130	gb|U57969.1|+|4622-6062|ARO:3000802|OprJ	76130	36385
338	GCA_000789785	JTUL01000038.1	76151	gb|U57969.1|+|4622-6062|ARO:3000802|OprJ	76151	36385
339	GCA_000789785	JTUL01000049.1	-	-	-	-
340	GCA_000789785	JTUL01000050.1	-	-	-	-
341	GCA_000789785	JTUL01000059.1	-	-	-	-
342	GCA_000789785	JTUL01000059.1	-	-	-	-
343	GCA_000789785	JTUL01000060.1	-	-	-	-
344	GCA_000789785	JTUL01000063.1	-	-	-	-
345	GCA_000789785	JTUL01000065.1	1830	gb|AE004091.2|-|2503424-2503895|ARO:3004107|Paer_soxR	-1830	51618
346	GCA_000789785	JTUL01000069.1	-	-	-	-
347	GCA_000789805	JTUM01000001.1	283029	284159	gb|AE004091.2|+|4903465-4904596|ARO:3003030|MexV	19899
348	GCA_000789805	JTUM01000002.1	-	-	-	-
349	GCA_000789805	JTUM01000002.1	-	-	-	-
350	GCA_000789805	JTUM01000002.1	-	-	-	-
351	GCA_000789805	JTUM01000002.1	-	-	-	-
352	GCA_000789805	JTUM01000002.1	-	-	-	-
353	GCA_000789805	JTUM01000002.1	-	-	-	-
354	GCA_000789805	JTUM01000002.1	-	-	-	-
355	GCA_000789805	JTUM01000002.1	-	-	-	-
356	GCA_000789805	JTUM01000002.1	-	-	-	-
357	GCA_000789805	JTUM01000002.1	-	-	-	-
358	GCA_000789805	JTUM01000002.1	-	-	-	-
359	GCA_000789805	JTUM01000002.1	-	-	-	-
360	GCA_000789805	JTUM01000002.1	-	-	-	-
361	GCA_000789805	JTUM01000002.1	-	-	-	-
362	GCA_000789805	JTUM01000002.1	-	-	-	-
363	GCA_000789805	JTUM01000002.1	-	-	-	-
364	GCA_000789805	JTUM01000002.1	-	-	-	-
365	GCA_000789805	JTUM01000002.1	-	-	-	-
366	GCA_000789805	JTUM01000002.1	-	-	-	-
367	GCA_000789805	JTUM01000002.1	-	-	-	-
368	GCA_000789805	JTUM01000002.1	-	-	-	-
369	GCA_000789805	JTUM01000002.1	-	-	-	-
370	GCA_000789805	JTUM01000006.1	17573	18250	gb|LT673656.1|-|1884344-1885022|ARO:3004054|Paer_CpxR	39670
371	GCA_000789805	JTUM01000006.1	17573	18250	gb|LT673656.1|-|1884344-1885022|ARO:3004054|Paer_CpxR	63916
372	GCA_000789805	JTUM01000006.1	17573	18250	gb|LT673656.1|-|1884344-1885022|ARO:3004054|Paer_CpxR	149643
373	GCA_000789805	JTUM01000007.1	-	-	-	-
374	GCA_000789805	JTUM01000012.1	72560	73840	gb|AE004091.2|-|2854010-2855291|ARO:3004073|MuxA	-56678
375	GCA_000789805	JTUM01000015.1	18648	19799	gb|AE004091.2|+|177306-178458|ARO:3003679|TriA	33434
376	GCA_000789805	JTUM01000024.1	156699	157106	gb|AE004091.2|+|1221690-1222098|ARO:3000149|FosA	113256
377	GCA_000789805	JTUM01000024.1	156699	157106	gb|AE004091.2|+|1221690-1222098|ARO:3000149|FosA	113376
378	GCA_000789805	JTUM01000024.1	156699	157106	gb|AE004091.2|+|1221690-1222098|ARO:3000149|FosA	113391
379	GCA_000789805	JTUM01000024.1	156699	157106	gb|AE004091.2|+|1221690-1222098|ARO:3000149|FosA	113244
380	GCA_000789805	JTUM01000024.1	156699	157106	gb|AE004091.2|+|1221690-1222098|ARO:3000149|FosA	113358
381	GCA_000789805	JTUM01000024.1	156699	157106	gb|AE004091.2|+|1221690-1222098|ARO:3000149|FosA	113244
382	GCA_000789805	JTUM01000024.1	156699	157106	gb|AE004091.2|+|1221690-1222098|ARO:3000149|FosA	113376
383	GCA_000789805	JTUM01000025.1	-	-	-	-
384	GCA_000789805	JTUM01000025.1	-	-	-	-
385	GCA_000789805	JTUM01000027.1	-	-	-	-
386	GCA_000789805	JTUM01000030.1	-	-	-	-
387	GCA_000789805	JTUM01000034.1	83353	83823	gb|AE004091.2|-|2503424-2503895|ARO:3004107|Paer_soxR	-1830
388	GCA_000789805	JTUM01000035.1	-	-	-	-
389	GCA_000789805	JTUM01000035.1	-	-	-	-
390	GCA_000789805	JTUM01000039.1	-	-	-	-
391	GCA_000789805	JTUM01000040.1	54853	56841	gb|AE004091.2|+|3982020-3984009|ARO:3002985|ar-	21156
392	GCA_000789805	JTUM01000052.1	-	-	-	-
393	GCA_000789805	JTUM01000052.1	-	-	-	-
394	GCA_000789805	JTUM01000052.1	-	-	-	-
395	GCA_000789805	JTUM01000052.1	-	-	-	-
396	GCA_000789805	JTUM01000052.1	-	-	-	-
397	GCA_000789805	JTUM01000052.1	-	-	-	-
398	GCA_000789805	JTUM01000052.1	-	-	-	-
399	GCA_000789805	JTUM01000052.1	-	-	-	-
400	GCA_000789805	JTUM01000052.1	-	-	-	-
401	GCA_000789805	JTUM01000052.1	-	-	-	-
402	GCA_000789805	JTUM01000052.1	-	-	-	-
403	GCA_000789805	JTUM01000052.1	-	-	-	-
404	GCA_000789805	JTUM01000052.1	-	-	-	-
405	GCA_000789805	JTUM01000052.1	-	-	-	-
406	GCA_000789805	JTUM01000052.1	-	-	-	-
407	GCA_000789805	JTUM01000052.1	-	-	-	-
408	GCA_000789805	JTUM01000057.1	-	-	-	-
409	GCA_000789805	JTUM01000058.1	-	-	-	-
410	GCA_000789805	JTUM01000067.1	122144	123352	gb|CP012901.1|-|5979156-5980365|ARO:3003801|bcr-1	0
411	GCA_000789805	JTUM01000079.1	-	-	-	-
412	GCA_000789805	JTUM01000080.1	-	-	-	-
413	GCA_000789805	JTUM01000086.1	-	-	-	-
414	GCA_000789805	JTUM01000086.1	-	-	-	-
415	GCA_000789805	JTUM01000088.1	-	-	-	-
416	GCA_000789805	JTUM01000088.1	-	-	-	-
417	GCA_000789805	JTUM01000105.1	-	-	-	-
418	GCA_000789805	JTUM01000105.1	-	-	-	-
419	GCA_000789805	JTUM01000105.1	-	-	-	-
420	GCA_000789805	JTUM01000105.1	-	-	-	-
421	GCA_000789805	JTUM01000105.1	-	-	-	-
422	GCA_000789805	JTUM01000105.1	-	-	-	-
423	GCA_000789805	JTUM01000105.1	-	-	-	-
424	GCA_000789805	JTUM01000105.1	-	-	-	-
425	GCA_000789805	JTUM01000105.1	-	-	-	-
426	GCA_000789805	JTUM01000105.1	-	-	-	-
427	GCA_000789805	JTUM01000105.1	-	-	-	-
428	GCA_000789805	JTUM01000105.1	-	-	-	-
429	GCA_000789805	JTUM01000105.1	-	-	-	-
430	GCA_000789805	JTUM01000105.1	-	-	-	-
431	GCA_000789805	JTUM01000105.1	-	-	-	-
432	GCA_000789805	JTUM01000105.1	-	-	-	-
433	GCA_000789805	JTUM01000105.1	-	-	-	-
434	GCA_000789805	JTUM01000105.1	-	-	-	-
435	GCA_000789805	JTUM01000105.1	-	-	-	-
436	GCA_000789805	JTUM01000105.1	-	-	-	-
437	GCA_000789805	JTUM01000105.1	-	-	-	-
438	GCA_000789805	JTUM01000105.1	-	-	-	-
439	GCA_000789805	JTUM01000105.1	-	-	-	-
440	GCA_000789815	JTRW01000001.1	204568	206016	gb|AE004091.2|+|5584100-5585549|ARO:3003682|OpmH	-119701
441	GCA_000789815	JTRW01000002.1	427926	428333	gb|AE004091.2|+|1221690-1222098|ARO:3000149|FosA	-113371
442	GCA_000789815	JTRW01000002.1	427926	428333	gb|AE004091.2|+|1221690-1222098|ARO:3000149|FosA	-113239
443	GCA_000789815	JTRW01000002.1	427926	428333	gb|AE004091.2|+|1221690-1222098|ARO:3000149|FosA	-113362
444	GCA_000789815	JTRW01000002.1	427926	428333	gb|AE004091.2|+|1221690-1222098|ARO:3000149|FosA	-113257
445	GCA_000789815	JTRW01000002.1	427926	428333	gb|AE004091.2|+|1221690-1222098|ARO:3000149|FosA	-113353
446	GCA_000789815	JTRW01000002.1	427926	428333	gb|AE004091.2|+|1221690-1222098|ARO:3000149|FosA	-113287
447	GCA_000789815	JTRW01000002.1	427926	428333	gb|AE004091.2|+|1221690-1222098|ARO:3000149|FosA	-113353
448	GCA_000789815	JTRW01000002.1	427926	428333	gb|AE004091.2|+|1221690-1222098|ARO:3000149|FosA	-113350
449	GCA_000789815	JTRW01000002.1	687390	688547	gb|AB219523.1|+|21-1179|ARO:3003704|mexM	-7970
450	GCA_000789815	JTRW01000004.1	17696	18166	gb|AE004091.2|-|2503424-2503895|ARO:3004107|Paer_soxR	1830
451	GCA_000789815	JTRW01000004.1	17696	18166	gb|AE004091.2|-|2503424-2503895|ARO:3004107|Paer_soxR	189319
452	GCA_000789815	JTRW01000004.1	17696	18166	gb|AE004091.2|-|2503424-2503895|ARO:3004107|Paer_soxR	200349
453	GCA_000789815	JTRW01000005.1	-	-	-	-
454	GCA_000789815	JTRW01000006.1	-	-	-	-
455	GCA_000789815	JTRW01000007.1	45108	46238	gb|AE004091.2|+|4903465-4904596|ARO:3003030|MexV	-19880
456	GCA_000789815	JTRW01000009.1	-	-	-	-
457	GCA_000789815	JTRW01000010.1	7986	9194	gb|CP012901.1|-|5979156-5980365|ARO:3003801|bcr-1	0
458	GCA_000789815	JTRW01000013.1	-	-	-	-
459	GCA_000789815	JTRW01000013.1	-	-	-	-
460	GCA_000789815	JTRW01000013.1	-	-	-	-
461	GCA_000789815	JTRW01000014.1	224302	225453	gb|AE004091.2|+|177306-178458|ARO:3003679|TriA	-33427
462	GCA_000789815	JTRW01000014.1	226517	229564	gb|AE004091.2|+|179521-182569|ARO:3003681|TriC	105033
463	GCA_000789815	JTRW01000025.1	124639	125346	gb|AE004091.2|-|1951725-1952433|ARO:3005068|ParR	96790
464	GCA_000789815	JTRW01000025.1	124639	125346	gb|AE004091.2|-|1951725-1952433|ARO:3005068|ParR	102508
465	GCA_000789815	JTRW01000026.1	-	-	-	-
466	GCA_000789815	JTRW01000028.1	92661	93338	gb|LT673656.1|-|1884344-1885022|ARO:3004054|Paer_CpxR	-63860
467	GCA_000789815	JTRW01000028.1	92661	93338	gb|LT673656.1|-|1884344-1885022|ARO:3004054|Paer_CpxR	-39609
468	GCA_000789815	JTRW01000029.1	48072	49352	gb|AE004091.2|-|2854010-2855291|ARO:3004073|MuxA	59084
469	GCA_000789815	JTRW01000030.1	112680	113468	gb|NG_049773.1|+|101-889|ARO:3005727|OXA-494	5342
470	GCA_000789815	JTRW01000032.1	-	-	-	-
471	GCA_000789815	JTRW01000032.1	-	-	-	-
472	GCA_000789815	JTRW01000129.1	-	-	-	-
473	GCA_000789835	JTUK01000001.1	-	-	-	-
474	GCA_000789835	JTUK01000002.1	119703	gb|AE004091.2|+|5584100-5585549|ARO:3003682|OpmH	-119703	205116
475	GCA_000789835	JTUK01000004.1	93946	gb|NC_002516.2|-|779462-780101|ARO:3002679|Paer_catB7	93946	52197
476	GCA_000789835	JTUK01000004.1	96838	gb|NC_002516.2|-|779462-780101|ARO:3002679|Paer_catB7	96838	52197
477	GCA_000789835	JTUK01000004.1	94375	gb|AF061757.1|+|834-1020|ARO:3005069|rsmA	-94375	349261
478	GCA_000789835	JTUK01000004.1	94375	gb|AF061757.1|+|834-1020|ARO:3005069|rsmA	-94375	349261
479	GCA_000789835	JTUK01000004.1	113245	gb|AE004091.2|+|1221690-1222098|ARO:3000149|FosA	-113245	579920
480	GCA_000789835	JTUK01000004.1	113359	gb|AE004091.2|+|1221690-1222098|ARO:3000149|FosA	-113359	579920
481	GCA_000789835	JTUK01000004.1	113245	gb|AE004091.2|+|1221690-1222098|ARO:3000149|FosA	-113245	579920
482	GCA_000789835	JTUK01000004.1	113356	gb|AE004091.2|+|1221690-1222098|ARO:3000149|FosA	-113356	579920
483	GCA_000789835	JTUK01000007.1	21156	gb|AE004091.2|+|3982020-3984009|ARO:3002985|ar-	-21156	216834
484	GCA_000789835	JTUK01000008.1	257366	gb|NC_002516.2|+|4904646-4907703|ARO:3003031|MexW	-257366	260831
485	GCA_000789835	JTUK01000008.1	255035	gb|NC_002516.2|+|4904646-4907703|ARO:3003031|MexW	-255035	260831
486	GCA_000789835	JTUK01000008.1	255026	gb|NC_002516.2|+|4904646-4907703|ARO:3003031|MexW	-255026	260831
487	GCA_000789835	JTUK01000008.1	255026	gb|NC_002516.2|+|4904646-4907703|ARO:3003031|MexW	-255026	260831
488	GCA_000789835	JTUK01000008.1	255026	gb|NC_002516.2|+|4904646-4907703|ARO:3003031|MexW	-255026	260831
489	GCA_000789835	JTUK01000008.1	255026	gb|NC_002516.2|+|4904646-4907703|ARO:3003031|MexW	-255026	260831
490	GCA_000789835	JTUK01000008.1	19900	gb|AE004091.2|+|4903465-4904596|ARO:3003030|MexV	19900	263938
491	GCA_000789835	JTUK01000010.1	24570	gb|AB219524.1|+|4334-5810|ARO:3003700|opmE	24570	7609
492	GCA_000789835	JTUK01000012.1	56562	gb|AE004091.2|-|2854010-2855291|ARO:3004073|MuxA	56562	61912
493	GCA_000789835	JTUK01000012.1	109914	gb|AE004091.2|-|2854010-2855291|ARO:3004073|MuxA	109914	61912
494	GCA_000789835	JTUK01000012.1	109914	gb|AE004091.2|-|2854010-2855291|ARO:3004073|MuxA	109914	61912
495	GCA_000789835	JTUK01000012.1	109935	gb|AE004091.2|-|2854010-2855291|ARO:3004073|MuxA	109935	61912
496	GCA_000789835	JTUK01000012.1	123679	gb|AE004091.2|-|2854010-2855291|ARO:3004073|MuxA	123679	61912
497	GCA_000789835	JTUK01000012.1	123679	gb|AE004091.2|-|2854010-2855291|ARO:3004073|MuxA	123679	61912
498	GCA_000789835	JTUK01000012.1	123685	gb|AE004091.2|-|2854010-2855291|ARO:3004073|MuxA	123685	61912
499	GCA_000789835	JTUK01000012.1	123685	gb|AE004091.2|-|2854010-2855291|ARO:3004073|MuxA	123685	61912
500	GCA_000789835	JTUK01000012.1	123685	gb|AE004091.2|-|2854010-2855291|ARO:3004073|MuxA	123685	61912
501	GCA_000789835	JTUK01000012.1	123685	gb|AE004091.2|-|2854010-2855291|ARO:3004073|MuxA	123685	61912
502	GCA_000789835	JTUK01000012.1	125619	gb|AE004091.2|-|2854010-2855291|ARO:3004073|MuxA	125619	61912
503	GCA_000789835	JTUK01000015.1	-	-	-	-
504	GCA_000789835	JTUK01000015.1	-	-	-	-
505	GCA_000789835	JTUK01000015.1	-	-	-	-
506	GCA_000789835	JTUK01000018.1	33425	gb|AE004091.2|+|177306-178458|ARO:3003679|TriA	33425	18495
507	GCA_000789835	JTUK01000020.1	-	-	-	-
508	GCA_000789835	JTUK01000021.1	-	-	-	-
509	GCA_000789835	JTUK01000029.1	-	-	-	-
510	GCA_000789835	JTUK01000029.1	-	-	-	-
511	GCA_000789835	JTUK01000034.1	5342	gb|NG_068024.1|+|1-789|ARO:3006093|OXA-905	5342	19210
512	GCA_000789835	JTUK01000035.1	-	-	-	-
513	GCA_000789835	JTUK01000038.1	-	-	-	-
514	GCA_000789835	JTUK01000038.1	-	-	-	-
515	GCA_000789835	JTUK01000038.1	-	-	-	-
516	GCA_000789835	JTUK01000041.1	-	-	-	-
517	GCA_000789835	JTUK01000041.1	-	-	-	-
518	GCA_000789835	JTUK01000042.1	-	-	-	-
519	GCA_000789835	JTUK01000051.1	-	-	-	-
520	GCA_000789835	JTUK01000052.1	-	-	-	-
521	GCA_000789835	JTUK01000052.1	-	-	-	-
522	GCA_000789835	JTUK01000062.1	1830	gb|AE004091.2|-|2503424-2503895|ARO:3004107|Paer_soxR	1830	14944
523	GCA_000789835	JTUK01000084.1	-1	gb|CP012901.1|-|5979156-5980365|ARO:3003801|bcr-1	-1	2226
524	GCA_000789845	JTUJ01000002.1	-	-	-	-
525	GCA_000789845	JTUJ01000004.1	-	-	-	-
526	GCA_000789845	JTUJ01000004.1	-	-	-	-
527	GCA_000789845	JTUJ01000004.1	-	-	-	-
528	GCA_000789845	JTUJ01000011.1	5350	gb|CP038661.1|+|6223618-6224407|ARO:3003643|OXA-486	-5350	98768
529	GCA_000789845	JTUJ01000013.1	119693	gb|AE004091.2|+|5584100-5585549|ARO:3003682|OpmH	119693	106742
530	GCA_000789845	JTUJ01000014.1	-	-	-	-
531	GCA_000789845	JTUJ01000017.1	15647	gb|JF969163.1|+|1053-1893|ARO:3000410|sul1	-15647	17543
532	GCA_000789845	JTUJ01000017.1	5464	gb|KR091911.1|-|74564-75350|ARO:3002578|AAC(6')-Ib7	5464	19812
533	GCA_000789845	JTUJ01000018.1	-1	gb|CP012901.1|-|5979156-5980365|ARO:3003801|bcr-1	-1	49745
534	GCA_000789845	JTUJ01000020.1	17540	gb|AF061757.1|+|834-1020|ARO:3005069|rsmA	17540	91369
535	GCA_000789845	JTUJ01000021.1	-	-	-	-
536	GCA_000789845	JTUJ01000023.1	19900	gb|AE004091.2|+|4903465-4904596|ARO:3003030|MexV	-19900	24060
537	GCA_000789845	JTUJ01000029.1	-	-	-	-
538	GCA_000789845	JTUJ01000030.1	104417	gb|AE004091.2|+|1221690-1222098|ARO:3000149|FosA	104417	144512
539	GCA_000789845	JTUJ01000030.1	104351	gb|AE004091.2|+|1221690-1222098|ARO:3000149|FosA	104351	144512
540	GCA_000789845	JTUJ01000030.1	104435	gb|AE004091.2|+|1221690-1222098|ARO:3000149|FosA	104435	144512
541	GCA_000789845	JTUJ01000030.1	104303	gb|AE004091.2|+|1221690-1222098|ARO:3000149|FosA	104303	144512
542	GCA_000789845	JTUJ01000030.1	104450	gb|AE004091.2|+|1221690-1222098|ARO:3000149|FosA	104450	144512
543	GCA_000789845	JTUJ01000030.1	104303	gb|AE004091.2|+|1221690-1222098|ARO:3000149|FosA	104303	144512
544	GCA_000789845	JTUJ01000030.1	104435	gb|AE004091.2|+|1221690-1222098|ARO:3000149|FosA	104435	144512
545	GCA_000789845	JTUJ01000031.1	1830	gb|AE004091.2|-|2503424-2503895|ARO:3004107|Paer_soxR	1830	17372
546	GCA_000789845	JTUJ01000032.1	70379	gb|U57969.1|+|4622-6062|ARO:3000802|OprJ	-70379	72293
547	GCA_000789845	JTUJ01000032.1	70373	gb|U57969.1|+|4622-6062|ARO:3000802|OprJ	-70373	72293
548	GCA_000789845	JTUJ01000032.1	70373	gb|U57969.1|+|4622-6062|ARO:3000802|OprJ	-70373	72293
549	GCA_000789845	JTUJ01000032.1	69273	gb|U57969.1|+|4622-6062|ARO:3000802|OprJ	-69273	72293
550	GCA_000789845	JTUJ01000032.1	69273	gb|U57969.1|+|4622-6062|ARO:3000802|OprJ	-69273	72293
551	GCA_000789845	JTUJ01000032.1	69273	gb|U57969.1|+|4622-6062|ARO:3000802|OprJ	-69273	72293
552	GCA_000789845	JTUJ01000033.1	-	-	-	-
553	GCA_000789845	JTUJ01000033.1	-	-	-	-
554	GCA_000789845	JTUJ01000033.1	-	-	-	-
555	GCA_000789845	JTUJ01000037.1	-	-	-	-
556	GCA_000789845	JTUJ01000038.1	24193	gb|AE004091.2|+|3982020-3984009|ARO:3002985|ar-	-24193	28906
557	GCA_000789845	JTUJ01000043.1	-	-	-	-
558	GCA_000789845	JTUJ01000043.1	-	-	-	-
559	GCA_000789845	JTUJ01000043.1	-	-	-	-
560	GCA_000789845	JTUJ01000045.1	-	-	-	-
561	GCA_000789845	JTUJ01000045.1	-	-	-	-
562	GCA_000789845	JTUJ01000046.1	-	-	-	-
563	GCA_000789845	JTUJ01000051.1	39784	gb|LT673656.1|-|1884344-1885022|ARO:3004054|Paer_CpxR	39784	17734
564	GCA_000789845	JTUJ01000051.1	64028	gb|LT673656.1|-|1884344-1885022|ARO:3004054|Paer_CpxR	64028	17734
565	GCA_000789845	JTUJ01000053.1	-	-	-	-
566	GCA_000789845	JTUJ01000053.1	-	-	-	-
567	GCA_000789845	JTUJ01000057.1	-	-	-	-
568	GCA_000789845	JTUJ01000066.1	-	-	-	-
569	GCA_000789845	JTUJ01000072.1	-	-	-	-
570	GCA_000789845	JTUJ01000074.1	-	-	-	-
571	GCA_000789845	JTUJ01000076.1	-1	gb|AM296481.1|+|775-2041|ARO:3002699|cmlB1	-1	14179
572	GCA_000789845	JTUJ01000078.1	-	-	-	-
573	GCA_000789845	JTUJ01000093.1	-	-	-	-
574	GCA_000789845	JTUJ01000123.1	-	-	-	-
575	GCA_000789845	JTUJ01000123.1	-	-	-	-
576	GCA_000789845	JTUJ01000123.1	-	-	-	-
577	GCA_000789845	JTUJ01000123.1	-	-	-	-
578	GCA_000789845	JTUJ01000123.1	-	-	-	-
579	GCA_000789845	JTUJ01000123.1	-	-	-	-
580	GCA_000789845	JTUJ01000123.1	-	-	-	-
581	GCA_000789845	JTUJ01000123.1	-	-	-	-
582	GCA_000789845	JTUJ01000123.1	-	-	-	-
583	GCA_000789845	JTUJ01000123.1	-	-	-	-
584	GCA_000789845	JTUJ01000123.1	-	-	-	-
585	GCA_000789845	JTUJ01000123.1	-	-	-	-
586	GCA_000789845	JTUJ01000123.1	-	-	-	-
587	GCA_000789845	JTUJ01000123.1	-	-	-	-
588	GCA_000789845	JTUJ01000123.1	-	-	-	-
589	GCA_000789845	JTUJ01000123.1	-	-	-	-
590	GCA_000789845	JTUJ01000123.1	-	-	-	-
591	GCA_000789845	JTUJ01000123.1	-	-	-	-
592	GCA_000789845	JTUJ01000123.1	-	-	-	-
593	GCA_000789845	JTUJ01000123.1	-	-	-	-
594	GCA_000789845	JTUJ01000123.1	-	-	-	-
595	GCA_000789845	JTUJ01000123.1	-	-	-	-
596	GCA_000789845	JTUJ01000123.1	-	-	-	-
597	GCA_000789845	JTUJ01000123.1	-	-	-	-
598	GCA_000789845	JTUJ01000123.1	-	-	-	-
599	GCA_000789845	JTUJ01000135.1	-	-	-	-
600	GCA_000789845	JTUJ01000135.1	-	-	-	-
601	GCA_000789845	JTUJ01000135.1	-	-	-	-
602	GCA_000789845	JTUJ01000135.1	-	-	-	-
603	GCA_000789845	JTUJ01000135.1	-	-	-	-
604	GCA_000789845	JTUJ01000135.1	-	-	-	-
605	GCA_000789845	JTUJ01000135.1	-	-	-	-
606	GCA_000789845	JTUJ01000135.1	-	-	-	-
607	GCA_000789845	JTUJ01000135.1	-	-	-	-
608	GCA_000789845	JTUJ01000135.1	-	-	-	-
609	GCA_000789845	JTUJ01000135.1	-	-	-	-
610	GCA_000789845	JTUJ01000135.1	-	-	-	-
611	GCA_000789845	JTUJ01000135.1	-	-	-	-
612	GCA_000789845	JTUJ01000135.1	-	-	-	-
613	GCA_000789845	JTUJ01000135.1	-	-	-	-
614	GCA_000789845	JTUJ01000135.1	-	-	-	-
615	GCA_000789845	JTUJ01000135.1	-	-	-	-
616	GCA_000789845	JTUJ01000144.1	-	-	-	-
617	GCA_000789885	JTSA01000001.1	127657	128836	gb|AB015853.1|+|145-1315|ARO:3003034|mexX	-88409
618	GCA_000789885	JTSA01000001.1	127657	128836	gb|AB015853.1|+|145-1315|ARO:3003034|mexX	-77130
619	GCA_000789885	JTSA01000003.1	219403	220860	gb|AE004091.2|+|476332-477790|ARO:3000379|OprM	-148220
620	GCA_000789885	JTSA01000003.1	219403	220860	gb|AE004091.2|+|476332-477790|ARO:3000379|OprM	-148217
621	GCA_000789885	JTSA01000003.1	219403	220860	gb|AE004091.2|+|476332-477790|ARO:3000379|OprM	-65262
622	GCA_000789885	JTSA01000006.1	107539	107877	gb|VAOQ01003483.1|+|0-339|ARO:3005040|YajC	-40965
623	GCA_000789885	JTSA01000006.1	107539	107877	gb|VAOQ01003483.1|+|0-339|ARO:3005040|YajC	-40965
624	GCA_000789885	JTSA01000006.1	107539	107877	gb|VAOQ01003483.1|+|0-339|ARO:3005040|YajC	-40965
625	GCA_000789885	JTSA01000006.1	107539	107877	gb|VAOQ01003483.1|+|0-339|ARO:3005040|YajC	-40956
626	GCA_000789885	JTSA01000006.1	107539	107877	gb|VAOQ01003483.1|+|0-339|ARO:3005040|YajC	-40956
627	GCA_000789885	JTSA01000006.1	107539	107877	gb|VAOQ01003483.1|+|0-339|ARO:3005040|YajC	-40974
628	GCA_000789885	JTSA01000006.1	107539	107877	gb|VAOQ01003483.1|+|0-339|ARO:3005040|YajC	-40974
629	GCA_000789885	JTSA01000006.1	107539	107877	gb|VAOQ01003483.1|+|0-339|ARO:3005040|YajC	-40965
630	GCA_000789885	JTSA01000006.1	107539	107877	gb|VAOQ01003483.1|+|0-339|ARO:3005040|YajC	-40965
631	GCA_000789885	JTSA01000006.1	107539	107877	gb|VAOQ01003483.1|+|0-339|ARO:3005040|YajC	-40965
632	GCA_000789885	JTSA01000006.1	107539	107877	gb|VAOQ01003483.1|+|0-339|ARO:3005040|YajC	-40965
633	GCA_000789885	JTSA01000006.1	107539	107877	gb|VAOQ01003483.1|+|0-339|ARO:3005040|YajC	-40947
634	GCA_000789885	JTSA01000006.1	107539	107877	gb|VAOQ01003483.1|+|0-339|ARO:3005040|YajC	-40947
635	GCA_000789885	JTSA01000006.1	107539	107877	gb|VAOQ01003483.1|+|0-339|ARO:3005040|YajC	-40968
636	GCA_000789885	JTSA01000006.1	107539	107877	gb|VAOQ01003483.1|+|0-339|ARO:3005040|YajC	-40968
637	GCA_000789885	JTSA01000006.1	402859	404847	gb|AE004091.2|+|3982020-3984009|ARO:3002985|ar-	-21112
638	GCA_000789885	JTSA01000007.1	159111	159518	gb|AE004091.2|+|1221690-1222098|ARO:3000149|FosA	-104441
639	GCA_000789885	JTSA01000007.1	159111	159518	gb|AE004091.2|+|1221690-1222098|ARO:3000149|FosA	-104309
640	GCA_000789885	JTSA01000007.1	159111	159518	gb|AE004091.2|+|1221690-1222098|ARO:3000149|FosA	-104432
641	GCA_000789885	JTSA01000007.1	159111	159518	gb|AE004091.2|+|1221690-1222098|ARO:3000149|FosA	-104327
642	GCA_000789885	JTSA01000007.1	159111	159518	gb|AE004091.2|+|1221690-1222098|ARO:3000149|FosA	-104423
643	GCA_000789885	JTSA01000007.1	159111	159518	gb|AE004091.2|+|1221690-1222098|ARO:3000149|FosA	-104357
644	GCA_000789885	JTSA01000007.1	159111	159518	gb|AE004091.2|+|1221690-1222098|ARO:3000149|FosA	-104423
645	GCA_000789885	JTSA01000007.1	159111	159518	gb|AE004091.2|+|1221690-1222098|ARO:3000149|FosA	-104420
646	GCA_000789885	JTSA01000010.1	11937	12614	gb|LT673656.1|-|1884344-1885022|ARO:3004054|Paer_CpxR	39686
647	GCA_000789885	JTSA01000010.1	11937	12614	gb|LT673656.1|-|1884344-1885022|ARO:3004054|Paer_CpxR	63932
648	GCA_000789885	JTSA01000012.1	88408	89841	gb|JQ340365.1|+|0-1434|ARO:3003583|basS	96416
649	GCA_000789885	JTSA01000014.1	47865	49145	gb|AE004091.2|-|2854010-2855291|ARO:3004073|MuxA	56561
650	GCA_000789885	JTSA01000015.1	100871	102310	gb|U57969.1|+|4622-6062|ARO:3000802|OprJ	-72723
651	GCA_000789885	JTSA01000015.1	100871	102310	gb|U57969.1|+|4622-6062|ARO:3000802|OprJ	-72711
652	GCA_000789885	JTSA01000015.1	100871	102310	gb|U57969.1|+|4622-6062|ARO:3000802|OprJ	-72696
653	GCA_000789885	JTSA01000015.1	100871	102310	gb|U57969.1|+|4622-6062|ARO:3000802|OprJ	-72723
654	GCA_000789885	JTSA01000015.1	100871	102310	gb|U57969.1|+|4622-6062|ARO:3000802|OprJ	-71566
655	GCA_000789885	JTSA01000015.1	100871	102310	gb|U57969.1|+|4622-6062|ARO:3000802|OprJ	-71557
656	GCA_000789885	JTSA01000015.1	100871	102310	gb|U57969.1|+|4622-6062|ARO:3000802|OprJ	-71557
657	GCA_000789885	JTSA01000016.1	106958	110005	gb|AE004091.2|+|179521-182569|ARO:3003681|TriC	-92569
658	GCA_000789885	JTSA01000018.1	-	-	-	-
659	GCA_000789885	JTSA01000020.1	97553	98341	gb|SMRY02000082.1|-|17219-18008|ARO:3003645|OXA-488	-4127
660	GCA_000789885	JTSA01000021.1	-	-	-	-
661	GCA_000789885	JTSA01000022.1	197066	198196	gb|AE004091.2|+|4903465-4904596|ARO:3003030|MexV	19901
662	GCA_000789885	JTSA01000024.1	-	-	-	-
663	GCA_000789885	JTSA01000028.1	-	-	-	-
664	GCA_000789885	JTSA01000035.1	18314	18784	gb|AE004091.2|-|2503424-2503895|ARO:3004107|Paer_soxR	1830
665	GCA_000789885	JTSA01000037.1	-	-	-	-
666	GCA_000789885	JTSA01000038.1	15595	18716	gb|AE006468.2|-|393893-397061|ARO:3000790|mdsB	14624
667	GCA_000789885	JTSA01000038.1	15595	18716	gb|AE006468.2|-|393893-397061|ARO:3000790|mdsB	15754
668	GCA_000789885	JTSA01000038.1	15595	18716	gb|AE006468.2|-|393893-397061|ARO:3000790|mdsB	101441
669	GCA_000789885	JTSA01000045.1	-	-	-	-
670	GCA_000789885	JTSA01000046.1	9059	10267	gb|CP012901.1|-|5979156-5980365|ARO:3003801|bcr-1	0
671	GCA_000789885	JTSA01000050.1	-	-	-	-
672	GCA_000789885	JTSA01000056.1	-	-	-	-
673	GCA_000789885	JTSA01000056.1	-	-	-	-
674	GCA_000789885	JTSA01000062.1	-	-	-	-
675	GCA_000789885	JTSA01000062.1	-	-	-	-
676	GCA_000789885	JTSA01000062.1	-	-	-	-
677	GCA_000789885	JTSA01000062.1	-	-	-	-
678	GCA_000789885	JTSA01000064.1	-	-	-	-
679	GCA_000789885	JTSA01000064.1	-	-	-	-
680	GCA_000789885	JTSA01000081.1	-	-	-	-
681	GCA_000789885	JTSA01000119.1	-	-	-	-
682	GCA_000789885	JTSA01000119.1	-	-	-	-
683	GCA_000789885	JTSA01000119.1	-	-	-	-
684	GCA_000789885	JTSA01000119.1	-	-	-	-
685	GCA_000789885	JTSA01000119.1	-	-	-	-
686	GCA_000789885	JTSA01000119.1	-	-	-	-
687	GCA_000789885	JTSA01000119.1	-	-	-	-
688	GCA_000789885	JTSA01000119.1	-	-	-	-
689	GCA_000789885	JTSA01000119.1	-	-	-	-
690	GCA_000789885	JTSA01000119.1	-	-	-	-
691	GCA_000789885	JTSA01000119.1	-	-	-	-
692	GCA_000789885	JTSA01000119.1	-	-	-	-
693	GCA_000789885	JTSA01000119.1	-	-	-	-
694	GCA_000789885	JTSA01000119.1	-	-	-	-
695	GCA_000789885	JTSA01000119.1	-	-	-	-
696	GCA_000789885	JTSA01000119.1	-	-	-	-
697	GCA_000789885	JTSA01000119.1	-	-	-	-
698	GCA_000789885	JTSA01000119.1	-	-	-	-
699	GCA_000789885	JTSA01000119.1	-	-	-	-
700	GCA_000789885	JTSA01000119.1	-	-	-	-
701	GCA_000789885	JTSA01000119.1	-	-	-	-
702	GCA_000789885	JTSA01000119.1	-	-	-	-
703	GCA_000789885	JTSA01000119.1	-	-	-	-
704	GCA_000789885	JTSA01000119.1	-	-	-	-
705	GCA_000789885	JTSA01000119.1	-	-	-	-
706	GCA_000789885	JTSA01000119.1	-	-	-	-
707	GCA_000789905	JTUI01000002.1	216840	218828	gb|AE004091.2|+|3982020-3984009|ARO:3002985|ar-	-21156
708	GCA_000789905	JTUI01000003.1	49322	50473	gb|AE004091.2|+|177306-178458|ARO:3003679|TriA	33425
709	GCA_000789905	JTUI01000004.1	-	-	-	-
710	GCA_000789905	JTUI01000005.1	47568	49025	gb|AE004091.2|+|476332-477790|ARO:3000379|OprM	65111
711	GCA_000789905	JTUI01000005.1	47568	49025	gb|AE004091.2|+|476332-477790|ARO:3000379|OprM	146995
712	GCA_000789905	JTUI01000005.1	47568	49025	gb|AE004091.2|+|476332-477790|ARO:3000379|OprM	146995
713	GCA_000789905	JTUI01000005.1	47568	49025	gb|AE004091.2|+|476332-477790|ARO:3000379|OprM	159349
714	GCA_000789905	JTUI01000008.1	77715	78872	gb|AB219523.1|+|21-1179|ARO:3003704|mexM	7970
715	GCA_000789905	JTUI01000010.1	-	-	-	-
716	GCA_000789905	JTUI01000010.1	-	-	-	-
717	GCA_000789905	JTUI01000011.1	54649	55857	gb|CP012901.1|-|5979156-5980365|ARO:3003801|bcr-1	0
718	GCA_000789905	JTUI01000012.1	-	-	-	-
719	GCA_000789905	JTUI01000012.1	-	-	-	-
720	GCA_000789905	JTUI01000012.1	-	-	-	-
721	GCA_000789905	JTUI01000012.1	-	-	-	-
722	GCA_000789905	JTUI01000012.1	-	-	-	-
723	GCA_000789905	JTUI01000012.1	-	-	-	-
724	GCA_000789905	JTUI01000012.1	-	-	-	-
725	GCA_000789905	JTUI01000013.1	272092	273222	gb|AE004091.2|+|4903465-4904596|ARO:3003030|MexV	19898
726	GCA_000789905	JTUI01000014.1	65480	66118	gb|NC_002516.2|-|779462-780101|ARO:3002679|Paer_catB7	-60461
727	GCA_000789905	JTUI01000014.1	65480	66118	gb|NC_002516.2|-|779462-780101|ARO:3002679|Paer_catB7	-60449
728	GCA_000789905	JTUI01000014.1	65480	66118	gb|NC_002516.2|-|779462-780101|ARO:3002679|Paer_catB7	-59582
729	GCA_000789905	JTUI01000014.1	65480	66118	gb|NC_002516.2|-|779462-780101|ARO:3002679|Paer_catB7	-59558
730	GCA_000789905	JTUI01000014.1	65480	66118	gb|NC_002516.2|-|779462-780101|ARO:3002679|Paer_catB7	-30870
731	GCA_000789905	JTUI01000019.1	-	-	-	-
732	GCA_000789905	JTUI01000020.1	77040	77828	gb|NG_049773.1|+|101-889|ARO:3005727|OXA-494	-56692
733	GCA_000789905	JTUI01000023.1	-	-	-	-
734	GCA_000789905	JTUI01000023.1	-	-	-	-
735	GCA_000789905	JTUI01000026.1	185085	185762	gb|LT673656.1|-|1884344-1885022|ARO:3004054|Paer_CpxR	-149646
736	GCA_000789905	JTUI01000026.1	185085	185762	gb|LT673656.1|-|1884344-1885022|ARO:3004054|Paer_CpxR	-63920
737	GCA_000789905	JTUI01000026.1	185085	185762	gb|LT673656.1|-|1884344-1885022|ARO:3004054|Paer_CpxR	-39671
738	GCA_000789905	JTUI01000028.1	160141	161421	gb|AE004091.2|-|2854010-2855291|ARO:3004073|MuxA	-59068
739	GCA_000789905	JTUI01000029.1	-	-	-	-
740	GCA_000789905	JTUI01000031.1	159529	159936	gb|AE004091.2|+|1221690-1222098|ARO:3000149|FosA	-104386
741	GCA_000789905	JTUI01000031.1	159529	159936	gb|AE004091.2|+|1221690-1222098|ARO:3000149|FosA	-104254
742	GCA_000789905	JTUI01000031.1	159529	159936	gb|AE004091.2|+|1221690-1222098|ARO:3000149|FosA	-104377
743	GCA_000789905	JTUI01000031.1	159529	159936	gb|AE004091.2|+|1221690-1222098|ARO:3000149|FosA	-104272
744	GCA_000789905	JTUI01000031.1	159529	159936	gb|AE004091.2|+|1221690-1222098|ARO:3000149|FosA	-104368
745	GCA_000789905	JTUI01000031.1	159529	159936	gb|AE004091.2|+|1221690-1222098|ARO:3000149|FosA	-104302
746	GCA_000789905	JTUI01000031.1	159529	159936	gb|AE004091.2|+|1221690-1222098|ARO:3000149|FosA	-104368
747	GCA_000789905	JTUI01000031.1	159529	159936	gb|AE004091.2|+|1221690-1222098|ARO:3000149|FosA	-104365
748	GCA_000789905	JTUI01000035.1	232247	232432	gb|AF061757.1|+|834-1020|ARO:3005069|rsmA	-92981
749	GCA_000789905	JTUI01000035.1	232247	232432	gb|AF061757.1|+|834-1020|ARO:3005069|rsmA	17520
750	GCA_000789905	JTUI01000037.1	4249	5724	gb|AB219524.1|+|4334-5810|ARO:3003700|opmE	24601
751	GCA_000789905	JTUI01000039.1	95637	96107	gb|AE004091.2|-|2503424-2503895|ARO:3004107|Paer_soxR	-1830
752	GCA_000789905	JTUI01000040.1	-	-	-	-
753	GCA_000789905	JTUI01000043.1	-	-	-	-
754	GCA_000789905	JTUI01000043.1	-	-	-	-
755	GCA_000789905	JTUI01000067.1	-	-	-	-
756	GCA_000789905	JTUI01000067.1	-	-	-	-
757	GCA_000789905	JTUI01000070.1	-	-	-	-
758	GCA_000789905	JTUI01000090.1	-	-	-	-
759	GCA_000789905	JTUI01000095.1	-	-	-	-
760	GCA_000789925	JTUH01000002.1	-	-	-	-
761	GCA_000789925	JTUH01000002.1	-	-	-	-
762	GCA_000789925	JTUH01000003.1	100727	gb|AE004091.2|-|1951725-1952433|ARO:3005068|ParR	-100727	116068
763	GCA_000789925	JTUH01000003.1	94931	gb|AE004091.2|-|1951725-1952433|ARO:3005068|ParR	-94931	116068
764	GCA_000789925	JTUH01000004.1	24237	gb|AE004091.2|+|3982020-3984009|ARO:3002985|ar-	-24237	220131
765	GCA_000789925	JTUH01000004.1	31779	gb|AB219524.1|+|4334-5810|ARO:3003700|opmE	31779	264648
766	GCA_000789925	JTUH01000010.1	-	-	-	-
767	GCA_000789925	JTUH01000010.1	-	-	-	-
768	GCA_000789925	JTUH01000013.1	1830	gb|AE004091.2|-|2503424-2503895|ARO:3004107|Paer_soxR	-1830	33213
769	GCA_000789925	JTUH01000015.1	33424	gb|AE004091.2|+|177306-178458|ARO:3003679|TriA	-33424	78438
770	GCA_000789925	JTUH01000021.1	4135	gb|CP038661.1|+|6223618-6224407|ARO:3003643|OXA-486	4135	112281
771	GCA_000789925	JTUH01000025.1	63930	gb|LT673656.1|-|1884344-1885022|ARO:3004054|Paer_CpxR	-63930	92577
772	GCA_000789925	JTUH01000025.1	39685	gb|LT673656.1|-|1884344-1885022|ARO:3004054|Paer_CpxR	-39685	92577
773	GCA_000789925	JTUH01000026.1	103958	gb|NC_002516.2|-|779462-780101|ARO:3002679|Paer_catB7	-103958	139628
774	GCA_000789925	JTUH01000026.1	103958	gb|NC_002516.2|-|779462-780101|ARO:3002679|Paer_catB7	-103958	139628
775	GCA_000789925	JTUH01000026.1	103934	gb|NC_002516.2|-|779462-780101|ARO:3002679|Paer_catB7	-103934	139628
776	GCA_000789925	JTUH01000026.1	103934	gb|NC_002516.2|-|779462-780101|ARO:3002679|Paer_catB7	-103934	139628
777	GCA_000789925	JTUH01000026.1	103919	gb|NC_002516.2|-|779462-780101|ARO:3002679|Paer_catB7	-103919	139628
778	GCA_000789925	JTUH01000026.1	103919	gb|NC_002516.2|-|779462-780101|ARO:3002679|Paer_catB7	-103919	139628
779	GCA_000789925	JTUH01000026.1	103886	gb|NC_002516.2|-|779462-780101|ARO:3002679|Paer_catB7	-103886	139628
780	GCA_000789925	JTUH01000026.1	103886	gb|NC_002516.2|-|779462-780101|ARO:3002679|Paer_catB7	-103886	139628
781	GCA_000789925	JTUH01000026.1	103868	gb|NC_002516.2|-|779462-780101|ARO:3002679|Paer_catB7	-103868	139628
782	GCA_000789925	JTUH01000026.1	103868	gb|NC_002516.2|-|779462-780101|ARO:3002679|Paer_catB7	-103868	139628
783	GCA_000789925	JTUH01000026.1	103859	gb|NC_002516.2|-|779462-780101|ARO:3002679|Paer_catB7	-103859	139628
784	GCA_000789925	JTUH01000026.1	103859	gb|NC_002516.2|-|779462-780101|ARO:3002679|Paer_catB7	-103859	139628
785	GCA_000789925	JTUH01000026.1	103859	gb|NC_002516.2|-|779462-780101|ARO:3002679|Paer_catB7	-103859	139628
786	GCA_000789925	JTUH01000026.1	103859	gb|NC_002516.2|-|779462-780101|ARO:3002679|Paer_catB7	-103859	139628
787	GCA_000789925	JTUH01000026.1	103847	gb|NC_002516.2|-|779462-780101|ARO:3002679|Paer_catB7	-103847	139628
788	GCA_000789925	JTUH01000026.1	103847	gb|NC_002516.2|-|779462-780101|ARO:3002679|Paer_catB7	-103847	139628
789	GCA_000789925	JTUH01000030.1	-	-	-	-
790	GCA_000789925	JTUH01000033.1	-	-	-	-
791	GCA_000789925	JTUH01000038.1	-	-	-	-
792	GCA_000789925	JTUH01000041.1	-	-	-	-
793	GCA_000789925	JTUH01000042.1	-	-	-	-
794	GCA_000789925	JTUH01000042.1	-	-	-	-
795	GCA_000789925	JTUH01000045.1	7970	gb|AB219523.1|+|21-1179|ARO:3003704|mexM	-7970	87490
796	GCA_000789925	JTUH01000046.1	-1	gb|CP012901.1|-|5979156-5980365|ARO:3003801|bcr-1	-1	6699
797	GCA_000789925	JTUH01000050.1	-	-	-	-
798	GCA_000789925	JTUH01000051.1	110890	gb|AE004091.2|+|1221690-1222098|ARO:3000149|FosA	-110890	158975
799	GCA_000789925	JTUH01000051.1	111037	gb|AE004091.2|+|1221690-1222098|ARO:3000149|FosA	-111037	158975
800	GCA_000789925	JTUH01000051.1	110908	gb|AE004091.2|+|1221690-1222098|ARO:3000149|FosA	-110908	158975
801	GCA_000789925	JTUH01000051.1	111004	gb|AE004091.2|+|1221690-1222098|ARO:3000149|FosA	-111004	158975
802	GCA_000789925	JTUH01000051.1	111022	gb|AE004091.2|+|1221690-1222098|ARO:3000149|FosA	-111022	158975
803	GCA_000789925	JTUH01000051.1	110938	gb|AE004091.2|+|1221690-1222098|ARO:3000149|FosA	-110938	158975
804	GCA_000789925	JTUH01000051.1	111004	gb|AE004091.2|+|1221690-1222098|ARO:3000149|FosA	-111004	158975
805	GCA_000789925	JTUH01000051.1	111001	gb|AE004091.2|+|1221690-1222098|ARO:3000149|FosA	-111001	158975
806	GCA_000789925	JTUH01000081.1	-	-	-	-
807	GCA_000789925	JTUH01000081.1	-	-	-	-
808	GCA_000789925	JTUH01000090.1	-	-	-	-
809	GCA_000789935	JTNJ01000001.1	185781	187229	gb|AE004091.2|+|5584100-5585549|ARO:3003682|OpmH	119700
810	GCA_000789935	JTNJ01000002.1	229063	230242	gb|AB015853.1|+|145-1315|ARO:3003034|mexX	-90584
811	GCA_000789935	JTNJ01000002.1	229063	230242	gb|AB015853.1|+|145-1315|ARO:3003034|mexX	-79314
812	GCA_000789935	JTNJ01000007.1	173863	175851	gb|AE004091.2|+|3982020-3984009|ARO:3002985|ar-	-21156
813	GCA_000789935	JTNJ01000007.1	218382	219857	gb|AB219524.1|+|4334-5810|ARO:3003700|opmE	24570
814	GCA_000789935	JTNJ01000011.1	155908	156696	gb|NG_068024.1|+|1-789|ARO:3006093|OXA-905	-5342
815	GCA_000789935	JTNJ01000012.1	-	-	-	-
816	GCA_000789935	JTNJ01000012.1	-	-	-	-
817	GCA_000789935	JTNJ01000012.1	-	-	-	-
818	GCA_000789935	JTNJ01000012.1	-	-	-	-
819	GCA_000789935	JTNJ01000012.1	-	-	-	-
820	GCA_000789935	JTNJ01000012.1	-	-	-	-
821	GCA_000789935	JTNJ01000012.1	-	-	-	-
822	GCA_000789935	JTNJ01000012.1	-	-	-	-
823	GCA_000789935	JTNJ01000012.1	-	-	-	-
824	GCA_000789935	JTNJ01000012.1	-	-	-	-
825	GCA_000789935	JTNJ01000012.1	-	-	-	-
826	GCA_000789935	JTNJ01000012.1	-	-	-	-
827	GCA_000789935	JTNJ01000012.1	-	-	-	-
828	GCA_000789935	JTNJ01000012.1	-	-	-	-
829	GCA_000789935	JTNJ01000012.1	-	-	-	-
830	GCA_000789935	JTNJ01000012.1	-	-	-	-
831	GCA_000789935	JTNJ01000012.1	-	-	-	-
832	GCA_000789935	JTNJ01000012.1	-	-	-	-
833	GCA_000789935	JTNJ01000012.1	-	-	-	-
834	GCA_000789935	JTNJ01000012.1	-	-	-	-
835	GCA_000789935	JTNJ01000012.1	-	-	-	-
836	GCA_000789935	JTNJ01000012.1	-	-	-	-
837	GCA_000789935	JTNJ01000012.1	-	-	-	-
838	GCA_000789935	JTNJ01000012.1	-	-	-	-
839	GCA_000789935	JTNJ01000012.1	-	-	-	-
840	GCA_000789935	JTNJ01000012.1	-	-	-	-
841	GCA_000789935	JTNJ01000012.1	-	-	-	-
842	GCA_000789935	JTNJ01000012.1	-	-	-	-
843	GCA_000789935	JTNJ01000012.1	-	-	-	-
844	GCA_000789935	JTNJ01000012.1	-	-	-	-
845	GCA_000789935	JTNJ01000014.1	106196	109243	gb|AE004091.2|+|179521-182569|ARO:3003681|TriC	-92423
846	GCA_000789935	JTNJ01000014.1	110307	111458	gb|AE004091.2|+|177306-178458|ARO:3003679|TriA	33425
847	GCA_000789935	JTNJ01000017.1	-	-	-	-
848	GCA_000789935	JTNJ01000018.1	48995	49180	gb|AF061757.1|+|834-1020|ARO:3005069|rsmA	94445
849	GCA_000789935	JTNJ01000018.1	48995	49180	gb|AF061757.1|+|834-1020|ARO:3005069|rsmA	94445
850	GCA_000789935	JTNJ01000018.1	48995	49180	gb|AF061757.1|+|834-1020|ARO:3005069|rsmA	94442
851	GCA_000789935	JTNJ01000018.1	48995	49180	gb|AF061757.1|+|834-1020|ARO:3005069|rsmA	94442
852	GCA_000789935	JTNJ01000018.1	48995	49180	gb|AF061757.1|+|834-1020|ARO:3005069|rsmA	94463
853	GCA_000789935	JTNJ01000018.1	48995	49180	gb|AF061757.1|+|834-1020|ARO:3005069|rsmA	94463
854	GCA_000789935	JTNJ01000018.1	48995	49180	gb|AF061757.1|+|834-1020|ARO:3005069|rsmA	94463
855	GCA_000789935	JTNJ01000018.1	48995	49180	gb|AF061757.1|+|834-1020|ARO:3005069|rsmA	94463
856	GCA_000789935	JTNJ01000018.1	48995	49180	gb|AF061757.1|+|834-1020|ARO:3005069|rsmA	94445
857	GCA_000789935	JTNJ01000018.1	48995	49180	gb|AF061757.1|+|834-1020|ARO:3005069|rsmA	94445
858	GCA_000789935	JTNJ01000018.1	48995	49180	gb|AF061757.1|+|834-1020|ARO:3005069|rsmA	94442
859	GCA_000789935	JTNJ01000018.1	48995	49180	gb|AF061757.1|+|834-1020|ARO:3005069|rsmA	94442
860	GCA_000789935	JTNJ01000018.1	48995	49180	gb|AF061757.1|+|834-1020|ARO:3005069|rsmA	94448
861	GCA_000789935	JTNJ01000018.1	48995	49180	gb|AF061757.1|+|834-1020|ARO:3005069|rsmA	94448
862	GCA_000789935	JTNJ01000018.1	48995	49180	gb|AF061757.1|+|834-1020|ARO:3005069|rsmA	94436
863	GCA_000789935	JTNJ01000018.1	48995	49180	gb|AF061757.1|+|834-1020|ARO:3005069|rsmA	94436
864	GCA_000789935	JTNJ01000018.1	48995	49180	gb|AF061757.1|+|834-1020|ARO:3005069|rsmA	198773
865	GCA_000789935	JTNJ01000018.1	48995	49180	gb|AF061757.1|+|834-1020|ARO:3005069|rsmA	201029
866	GCA_000789935	JTNJ01000019.1	-	-	-	-
867	GCA_000789935	JTNJ01000019.1	-	-	-	-
868	GCA_000789935	JTNJ01000019.1	-	-	-	-
869	GCA_000789935	JTNJ01000019.1	-	-	-	-
870	GCA_000789935	JTNJ01000019.1	-	-	-	-
871	GCA_000789935	JTNJ01000019.1	-	-	-	-
872	GCA_000789935	JTNJ01000019.1	-	-	-	-
873	GCA_000789935	JTNJ01000019.1	-	-	-	-
874	GCA_000789935	JTNJ01000019.1	-	-	-	-
875	GCA_000789935	JTNJ01000019.1	-	-	-	-
876	GCA_000789935	JTNJ01000019.1	-	-	-	-
877	GCA_000789935	JTNJ01000019.1	-	-	-	-
878	GCA_000789935	JTNJ01000019.1	-	-	-	-
879	GCA_000789935	JTNJ01000019.1	-	-	-	-
880	GCA_000789935	JTNJ01000019.1	-	-	-	-
881	GCA_000789935	JTNJ01000019.1	-	-	-	-
882	GCA_000789935	JTNJ01000019.1	-	-	-	-
883	GCA_000789935	JTNJ01000020.1	-	-	-	-
884	GCA_000789935	JTNJ01000020.1	-	-	-	-
885	GCA_000789935	JTNJ01000020.1	-	-	-	-
886	GCA_000789935	JTNJ01000022.1	186709	187386	gb|LT673656.1|-|1884344-1885022|ARO:3004054|Paer_CpxR	-149647
887	GCA_000789935	JTNJ01000022.1	186709	187386	gb|LT673656.1|-|1884344-1885022|ARO:3004054|Paer_CpxR	-63920
888	GCA_000789935	JTNJ01000022.1	186709	187386	gb|LT673656.1|-|1884344-1885022|ARO:3004054|Paer_CpxR	-39669
889	GCA_000789935	JTNJ01000023.1	78256	79413	gb|AB219523.1|+|21-1179|ARO:3003704|mexM	7970
890	GCA_000789935	JTNJ01000023.1	343191	343598	gb|AE004091.2|+|1221690-1222098|ARO:3000149|FosA	113257
891	GCA_000789935	JTNJ01000023.1	343191	343598	gb|AE004091.2|+|1221690-1222098|ARO:3000149|FosA	113377
892	GCA_000789935	JTNJ01000023.1	343191	343598	gb|AE004091.2|+|1221690-1222098|ARO:3000149|FosA	113392
893	GCA_000789935	JTNJ01000023.1	343191	343598	gb|AE004091.2|+|1221690-1222098|ARO:3000149|FosA	113245
894	GCA_000789935	JTNJ01000023.1	343191	343598	gb|AE004091.2|+|1221690-1222098|ARO:3000149|FosA	113359
895	GCA_000789935	JTNJ01000023.1	343191	343598	gb|AE004091.2|+|1221690-1222098|ARO:3000149|FosA	113245
896	GCA_000789935	JTNJ01000023.1	343191	343598	gb|AE004091.2|+|1221690-1222098|ARO:3000149|FosA	113377
897	GCA_000789935	JTNJ01000024.1	-	-	-	-
898	GCA_000789935	JTNJ01000024.1	-	-	-	-
899	GCA_000789935	JTNJ01000024.1	-	-	-	-
900	GCA_000789935	JTNJ01000024.1	-	-	-	-
901	GCA_000789935	JTNJ01000024.1	-	-	-	-
902	GCA_000789935	JTNJ01000024.1	-	-	-	-
903	GCA_000789935	JTNJ01000024.1	-	-	-	-
904	GCA_000789935	JTNJ01000024.1	-	-	-	-
905	GCA_000789935	JTNJ01000024.1	-	-	-	-
906	GCA_000789935	JTNJ01000024.1	-	-	-	-
907	GCA_000789935	JTNJ01000024.1	-	-	-	-
908	GCA_000789935	JTNJ01000024.1	-	-	-	-
909	GCA_000789935	JTNJ01000024.1	-	-	-	-
910	GCA_000789935	JTNJ01000024.1	-	-	-	-
911	GCA_000789935	JTNJ01000024.1	-	-	-	-
912	GCA_000789935	JTNJ01000024.1	-	-	-	-
913	GCA_000789935	JTNJ01000024.1	-	-	-	-
914	GCA_000789935	JTNJ01000024.1	-	-	-	-
915	GCA_000789935	JTNJ01000024.1	-	-	-	-
916	GCA_000789935	JTNJ01000024.1	-	-	-	-
917	GCA_000789935	JTNJ01000024.1	-	-	-	-
918	GCA_000789935	JTNJ01000024.1	-	-	-	-
919	GCA_000789935	JTNJ01000024.1	-	-	-	-
920	GCA_000789935	JTNJ01000024.1	-	-	-	-
921	GCA_000789935	JTNJ01000024.1	-	-	-	-
922	GCA_000789935	JTNJ01000024.1	-	-	-	-
923	GCA_000789935	JTNJ01000024.1	-	-	-	-
924	GCA_000789935	JTNJ01000024.1	-	-	-	-
925	GCA_000789935	JTNJ01000024.1	-	-	-	-
926	GCA_000789935	JTNJ01000024.1	-	-	-	-
927	GCA_000789935	JTNJ01000024.1	-	-	-	-
928	GCA_000789935	JTNJ01000024.1	-	-	-	-
929	GCA_000789935	JTNJ01000024.1	-	-	-	-
930	GCA_000789935	JTNJ01000024.1	-	-	-	-
931	GCA_000789935	JTNJ01000024.1	-	-	-	-
932	GCA_000789935	JTNJ01000024.1	-	-	-	-
933	GCA_000789935	JTNJ01000024.1	-	-	-	-
934	GCA_000789935	JTNJ01000024.1	-	-	-	-
935	GCA_000789935	JTNJ01000024.1	-	-	-	-
936	GCA_000789935	JTNJ01000026.1	67385	68515	gb|AE004091.2|+|4903465-4904596|ARO:3003030|MexV	-19900
937	GCA_000789935	JTNJ01000027.1	171500	172780	gb|AE004091.2|-|2854010-2855291|ARO:3004073|MuxA	-113954
938	GCA_000789935	JTNJ01000027.1	171500	172780	gb|AE004091.2|-|2854010-2855291|ARO:3004073|MuxA	-111951
939	GCA_000789935	JTNJ01000027.1	171500	172780	gb|AE004091.2|-|2854010-2855291|ARO:3004073|MuxA	-56562
940	GCA_000789935	JTNJ01000028.1	17662	18132	gb|AE004091.2|-|2503424-2503895|ARO:3004107|Paer_soxR	1830
941	GCA_000789935	JTNJ01000029.1	2085	3293	gb|CP012901.1|-|5979156-5980365|ARO:3003801|bcr-1	0
942	GCA_000789935	JTNJ01000029.1	2085	3293	gb|CP012901.1|-|5979156-5980365|ARO:3003801|bcr-1	26088
943	GCA_000789935	JTNJ01000031.1	36667	38106	gb|U57969.1|+|4622-6062|ARO:3000802|OprJ	69198
944	GCA_000789935	JTNJ01000031.1	36667	38106	gb|U57969.1|+|4622-6062|ARO:3000802|OprJ	70298
945	GCA_000789935	JTNJ01000031.1	36667	38106	gb|U57969.1|+|4622-6062|ARO:3000802|OprJ	129595
946	GCA_000789935	JTNJ01000031.1	36667	38106	gb|U57969.1|+|4622-6062|ARO:3000802|OprJ	129595
947	GCA_000789935	JTNJ01000031.1	36667	38106	gb|U57969.1|+|4622-6062|ARO:3000802|OprJ	129595
948	GCA_000789935	JTNJ01000031.1	36667	38106	gb|U57969.1|+|4622-6062|ARO:3000802|OprJ	129595
949	GCA_000789935	JTNJ01000031.1	36667	38106	gb|U57969.1|+|4622-6062|ARO:3000802|OprJ	129595
950	GCA_000789935	JTNJ01000031.1	36667	38106	gb|U57969.1|+|4622-6062|ARO:3000802|OprJ	129595
951	GCA_000789935	JTNJ01000031.1	36667	38106	gb|U57969.1|+|4622-6062|ARO:3000802|OprJ	129595
952	GCA_000789935	JTNJ01000031.1	36667	38106	gb|U57969.1|+|4622-6062|ARO:3000802|OprJ	129595
953	GCA_000789935	JTNJ01000031.1	36667	38106	gb|U57969.1|+|4622-6062|ARO:3000802|OprJ	129595
954	GCA_000789935	JTNJ01000031.1	36667	38106	gb|U57969.1|+|4622-6062|ARO:3000802|OprJ	129595
955	GCA_000789935	JTNJ01000031.1	36667	38106	gb|U57969.1|+|4622-6062|ARO:3000802|OprJ	129595
956	GCA_000789935	JTNJ01000031.1	36667	38106	gb|U57969.1|+|4622-6062|ARO:3000802|OprJ	129595
957	GCA_000789935	JTNJ01000031.1	36667	38106	gb|U57969.1|+|4622-6062|ARO:3000802|OprJ	129595
958	GCA_000789935	JTNJ01000031.1	36667	38106	gb|U57969.1|+|4622-6062|ARO:3000802|OprJ	129595
959	GCA_000789935	JTNJ01000031.1	36667	38106	gb|U57969.1|+|4622-6062|ARO:3000802|OprJ	129595
960	GCA_000789935	JTNJ01000031.1	36667	38106	gb|U57969.1|+|4622-6062|ARO:3000802|OprJ	129595
961	GCA_000789935	JTNJ01000031.1	36667	38106	gb|U57969.1|+|4622-6062|ARO:3000802|OprJ	129595
962	GCA_000789935	JTNJ01000046.1	-	-	-	-
963	GCA_000789935	JTNJ01000046.1	-	-	-	-
964	GCA_000789935	JTNJ01000046.1	-	-	-	-
965	GCA_000789935	JTNJ01000046.1	-	-	-	-
966	GCA_000789935	JTNJ01000046.1	-	-	-	-
967	GCA_000789935	JTNJ01000046.1	-	-	-	-
968	GCA_000789935	JTNJ01000046.1	-	-	-	-
969	GCA_000789935	JTNJ01000046.1	-	-	-	-
970	GCA_000789935	JTNJ01000046.1	-	-	-	-
971	GCA_000789935	JTNJ01000046.1	-	-	-	-
972	GCA_000789935	JTNJ01000046.1	-	-	-	-
973	GCA_000789935	JTNJ01000046.1	-	-	-	-
974	GCA_000789935	JTNJ01000046.1	-	-	-	-
975	GCA_000789935	JTNJ01000046.1	-	-	-	-
976	GCA_000789935	JTNJ01000046.1	-	-	-	-
977	GCA_000789935	JTNJ01000046.1	-	-	-	-
978	GCA_000789935	JTNJ01000046.1	-	-	-	-
979	GCA_000789935	JTNJ01000046.1	-	-	-	-
980	GCA_000789935	JTNJ01000046.1	-	-	-	-
981	GCA_000789935	JTNJ01000046.1	-	-	-	-
982	GCA_000789935	JTNJ01000046.1	-	-	-	-
983	GCA_000789935	JTNJ01000046.1	-	-	-	-
984	GCA_000789935	JTNJ01000046.1	-	-	-	-
985	GCA_000789935	JTNJ01000046.1	-	-	-	-
986	GCA_000789935	JTNJ01000046.1	-	-	-	-
987	GCA_000789935	JTNJ01000046.1	-	-	-	-
988	GCA_000789935	JTNJ01000046.1	-	-	-	-
989	GCA_000789935	JTNJ01000054.1	-	-	-	-
990	GCA_000789935	JTNJ01000054.1	-	-	-	-
991	GCA_000789935	JTNJ01000057.1	-	-	-	-
992	GCA_000789935	JTNJ01000078.1	-	-	-	-
993	GCA_000789935	JTNJ01000078.1	-	-	-	-
994	GCA_000789935	JTNJ01000089.1	-	-	-	-
995	GCA_000789935	JTNJ01000089.1	-	-	-	-
996	GCA_000789935	JTNJ01000089.1	-	-	-	-
997	GCA_000789935	JTNJ01000089.1	-	-	-	-
998	GCA_000789935	JTNJ01000089.1	-	-	-	-
999	GCA_000789935	JTNJ01000089.1	-	-	-	-
1000	GCA_000789965	JTUG01000002.1	186403	187080	gb|LT673656.1|-|1884344-1885022|ARO:3004054|Paer_CpxR	-105670
1001	GCA_000789965	JTUG01000002.1	186403	187080	gb|LT673656.1|-|1884344-1885022|ARO:3004054|Paer_CpxR	-63929
1002	GCA_000789965	JTUG01000002.1	186403	187080	gb|LT673656.1|-|1884344-1885022|ARO:3004054|Paer_CpxR	-39685
1003	GCA_000789965	JTUG01000010.1	284794	285924	gb|AE004091.2|+|4903465-4904596|ARO:3003030|MexV	19901
1004	GCA_000789965	JTUG01000011.1	-	-	-	-
1005	GCA_000789965	JTUG01000012.1	233368	233775	gb|AE004091.2|+|1221690-1222098|ARO:3000149|FosA	-113351
1006	GCA_000789965	JTUG01000012.1	233368	233775	gb|AE004091.2|+|1221690-1222098|ARO:3000149|FosA	-113219
1007	GCA_000789965	JTUG01000012.1	233368	233775	gb|AE004091.2|+|1221690-1222098|ARO:3000149|FosA	-113342
1008	GCA_000789965	JTUG01000012.1	233368	233775	gb|AE004091.2|+|1221690-1222098|ARO:3000149|FosA	-113237
1009	GCA_000789965	JTUG01000012.1	233368	233775	gb|AE004091.2|+|1221690-1222098|ARO:3000149|FosA	-113333
1010	GCA_000789965	JTUG01000012.1	233368	233775	gb|AE004091.2|+|1221690-1222098|ARO:3000149|FosA	-113267
1011	GCA_000789965	JTUG01000012.1	233368	233775	gb|AE004091.2|+|1221690-1222098|ARO:3000149|FosA	-113333
1012	GCA_000789965	JTUG01000012.1	233368	233775	gb|AE004091.2|+|1221690-1222098|ARO:3000149|FosA	-113330
1013	GCA_000789965	JTUG01000017.1	34975	36963	gb|AE004091.2|+|3982020-3984009|ARO:3002985|ar-	21155
1014	GCA_000789965	JTUG01000019.1	180974	181159	gb|AF061757.1|+|834-1020|ARO:3005069|rsmA	-154371
1015	GCA_000789965	JTUG01000019.1	180974	181159	gb|AF061757.1|+|834-1020|ARO:3005069|rsmA	-154377
1016	GCA_000789965	JTUG01000019.1	180974	181159	gb|AF061757.1|+|834-1020|ARO:3005069|rsmA	11651
1017	GCA_000789965	JTUG01000019.1	180974	181159	gb|AF061757.1|+|834-1020|ARO:3005069|rsmA	17606
1018	GCA_000789965	JTUG01000020.1	167768	168556	gb|NG_049685.1|+|1-789|ARO:3001582|OXA-396	-5350
1019	GCA_000789965	JTUG01000021.1	63061	63531	gb|AE004091.2|-|2503424-2503895|ARO:3004107|Paer_soxR	1830
1020	GCA_000789965	JTUG01000023.1	139480	140637	gb|AB219523.1|+|21-1179|ARO:3003704|mexM	-7970
1021	GCA_000789965	JTUG01000024.1	-	-	-	-
1022	GCA_000789965	JTUG01000025.1	90257	91714	gb|AE004091.2|+|476332-477790|ARO:3000379|OprM	-65120
1023	GCA_000789965	JTUG01000029.1	106554	108002	gb|AE004091.2|+|5584100-5585549|ARO:3003682|OpmH	119692
1024	GCA_000789965	JTUG01000033.1	-	-	-	-
1025	GCA_000789965	JTUG01000036.1	-	-	-	-
1026	GCA_000789965	JTUG01000036.1	-	-	-	-
1027	GCA_000789965	JTUG01000043.1	-	-	-	-
1028	GCA_000789965	JTUG01000045.1	-	-	-	-
1029	GCA_000789965	JTUG01000045.1	-	-	-	-
1030	GCA_000789965	JTUG01000046.1	-	-	-	-
1031	GCA_000789965	JTUG01000046.1	-	-	-	-
1032	GCA_000789965	JTUG01000055.1	-	-	-	-
1033	GCA_000789965	JTUG01000063.1	48662	49870	gb|CP012901.1|-|5979156-5980365|ARO:3003801|bcr-1	0
1034	GCA_000789965	JTUG01000064.1	-	-	-	-
1035	GCA_000789965	JTUG01000064.1	-	-	-	-
1036	GCA_000789965	JTUG01000067.1	-	-	-	-
1037	GCA_000789965	JTUG01000073.1	-	-	-	-
1038	GCA_000789965	JTUG01000084.1	-	-	-	-
1039	GCA_000789975	JTSF01000001.1	577128	578561	gb|JQ340365.1|+|0-1434|ARO:3003583|basS	-96335
1040	GCA_000789975	JTSF01000002.1	-	-	-	-
1041	GCA_000789975	JTSF01000003.1	196845	197030	gb|AF061757.1|+|834-1020|ARO:3005069|rsmA	-92975
1042	GCA_000789975	JTSF01000003.1	427439	427846	gb|AE004091.2|+|1221690-1222098|ARO:3000149|FosA	-113307
1043	GCA_000789975	JTSF01000003.1	427439	427846	gb|AE004091.2|+|1221690-1222098|ARO:3000149|FosA	-113175
1044	GCA_000789975	JTSF01000003.1	427439	427846	gb|AE004091.2|+|1221690-1222098|ARO:3000149|FosA	-113298
1045	GCA_000789975	JTSF01000003.1	427439	427846	gb|AE004091.2|+|1221690-1222098|ARO:3000149|FosA	-113193
1046	GCA_000789975	JTSF01000003.1	427439	427846	gb|AE004091.2|+|1221690-1222098|ARO:3000149|FosA	-113289
1047	GCA_000789975	JTSF01000003.1	427439	427846	gb|AE004091.2|+|1221690-1222098|ARO:3000149|FosA	-113223
1048	GCA_000789975	JTSF01000003.1	427439	427846	gb|AE004091.2|+|1221690-1222098|ARO:3000149|FosA	-113289
1049	GCA_000789975	JTSF01000003.1	427439	427846	gb|AE004091.2|+|1221690-1222098|ARO:3000149|FosA	-113286
1050	GCA_000789975	JTSF01000003.1	675027	676184	gb|AB219523.1|+|21-1179|ARO:3003704|mexM	-7970
1051	GCA_000789975	JTSF01000004.1	-	-	-	-
1052	GCA_000789975	JTSF01000005.1	52615	53085	gb|AE004091.2|-|2503424-2503895|ARO:3004107|Paer_soxR	1830
1053	GCA_000789975	JTSF01000005.1	366080	367259	gb|AB015853.1|+|145-1315|ARO:3003034|mexX	-88403
1054	GCA_000789975	JTSF01000005.1	366080	367259	gb|AB015853.1|+|145-1315|ARO:3003034|mexX	-77130
1055	GCA_000789975	JTSF01000006.1	8939	10147	gb|CP012901.1|-|5979156-5980365|ARO:3003801|bcr-1	0
1056	GCA_000789975	JTSF01000008.1	47864	49144	gb|AE004091.2|-|2854010-2855291|ARO:3004073|MuxA	59087
1057	GCA_000789975	JTSF01000009.1	35040	37028	gb|AE004091.2|+|3982020-3984009|ARO:3002985|ar-	21156
1058	GCA_000789975	JTSF01000011.1	109584	110714	gb|AE004091.2|+|4903465-4904596|ARO:3003030|MexV	-19900
1059	GCA_000789975	JTSF01000011.1	361958	363121	gb|U57969.1|+|294-1458|ARO:3000800|MexC	103801
1060	GCA_000789975	JTSF01000011.1	361958	363121	gb|U57969.1|+|294-1458|ARO:3000800|MexC	103795
1061	GCA_000789975	JTSF01000014.1	245005	245682	gb|LT673656.1|-|1884344-1885022|ARO:3004054|Paer_CpxR	39685
1062	GCA_000789975	JTSF01000014.1	245005	245682	gb|LT673656.1|-|1884344-1885022|ARO:3004054|Paer_CpxR	63929
1063	GCA_000789975	JTSF01000014.1	245005	245682	gb|LT673656.1|-|1884344-1885022|ARO:3004054|Paer_CpxR	149656
1064	GCA_000789975	JTSF01000015.1	124695	125402	gb|AE004091.2|-|1951725-1952433|ARO:3005068|ParR	97004
1065	GCA_000789975	JTSF01000015.1	124695	125402	gb|AE004091.2|-|1951725-1952433|ARO:3005068|ParR	102722
1066	GCA_000789975	JTSF01000017.1	47602	49059	gb|AE004091.2|+|476332-477790|ARO:3000379|OprM	65257
1067	GCA_000789975	JTSF01000017.1	47602	49059	gb|AE004091.2|+|476332-477790|ARO:3000379|OprM	147302
1068	GCA_000789975	JTSF01000017.1	47602	49059	gb|AE004091.2|+|476332-477790|ARO:3000379|OprM	147302
1069	GCA_000789975	JTSF01000019.1	17604	18755	gb|AE004091.2|+|177306-178458|ARO:3003679|TriA	33425
1070	GCA_000789975	JTSF01000023.1	112478	113266	gb|NG_068024.1|+|1-789|ARO:3006093|OXA-905	5327
1071	GCA_000789975	JTSF01000026.1	-	-	-	-
1072	GCA_000789975	JTSF01000027.1	-	-	-	-
1073	GCA_000789975	JTSF01000027.1	-	-	-	-
1074	GCA_000789975	JTSF01000032.1	39175	40650	gb|AB219524.1|+|4334-5810|ARO:3003700|opmE	-24572
1075	GCA_000789995	JTUF01000005.1	-	-	-	-
1076	GCA_000789995	JTUF01000005.1	-	-	-	-
1077	GCA_000789995	JTUF01000005.1	-	-	-	-
1078	GCA_000789995	JTUF01000005.1	-	-	-	-
1079	GCA_000789995	JTUF01000005.1	-	-	-	-
1080	GCA_000789995	JTUF01000005.1	-	-	-	-
1081	GCA_000789995	JTUF01000005.1	-	-	-	-
1082	GCA_000789995	JTUF01000005.1	-	-	-	-
1083	GCA_000789995	JTUF01000005.1	-	-	-	-
1084	GCA_000789995	JTUF01000005.1	-	-	-	-
1085	GCA_000789995	JTUF01000005.1	-	-	-	-
1086	GCA_000789995	JTUF01000005.1	-	-	-	-
1087	GCA_000789995	JTUF01000005.1	-	-	-	-
1088	GCA_000789995	JTUF01000005.1	-	-	-	-
1089	GCA_000789995	JTUF01000005.1	-	-	-	-
1090	GCA_000789995	JTUF01000005.1	-	-	-	-
1091	GCA_000789995	JTUF01000005.1	-	-	-	-
1092	GCA_000789995	JTUF01000005.1	-	-	-	-
1093	GCA_000789995	JTUF01000007.1	77579	gb|NC_002516.2|-|779462-780101|ARO:3002679|Paer_catB7	77579	52953
1094	GCA_000789995	JTUF01000007.1	77579	gb|NC_002516.2|-|779462-780101|ARO:3002679|Paer_catB7	77579	52953
1095	GCA_000789995	JTUF01000007.1	77591	gb|NC_002516.2|-|779462-780101|ARO:3002679|Paer_catB7	77591	52953
1096	GCA_000789995	JTUF01000007.1	77591	gb|NC_002516.2|-|779462-780101|ARO:3002679|Paer_catB7	77591	52953
1097	GCA_000789995	JTUF01000007.1	79578	gb|NC_002516.2|-|779462-780101|ARO:3002679|Paer_catB7	79578	52953
1098	GCA_000789995	JTUF01000007.1	79578	gb|NC_002516.2|-|779462-780101|ARO:3002679|Paer_catB7	79578	52953
1099	GCA_000789995	JTUF01000007.1	79584	gb|NC_002516.2|-|779462-780101|ARO:3002679|Paer_catB7	79584	52953
1100	GCA_000789995	JTUF01000007.1	79584	gb|NC_002516.2|-|779462-780101|ARO:3002679|Paer_catB7	79584	52953
1101	GCA_000789995	JTUF01000007.1	79587	gb|NC_002516.2|-|779462-780101|ARO:3002679|Paer_catB7	79587	52953
1102	GCA_000789995	JTUF01000007.1	79587	gb|NC_002516.2|-|779462-780101|ARO:3002679|Paer_catB7	79587	52953
1103	GCA_000789995	JTUF01000007.1	79593	gb|NC_002516.2|-|779462-780101|ARO:3002679|Paer_catB7	79593	52953
1104	GCA_000789995	JTUF01000007.1	79593	gb|NC_002516.2|-|779462-780101|ARO:3002679|Paer_catB7	79593	52953
1105	GCA_000789995	JTUF01000007.1	79587	gb|NC_002516.2|-|779462-780101|ARO:3002679|Paer_catB7	79587	52953
1106	GCA_000789995	JTUF01000007.1	79587	gb|NC_002516.2|-|779462-780101|ARO:3002679|Paer_catB7	79587	52953
1107	GCA_000789995	JTUF01000007.1	79581	gb|NC_002516.2|-|779462-780101|ARO:3002679|Paer_catB7	79581	52953
1108	GCA_000789995	JTUF01000007.1	79581	gb|NC_002516.2|-|779462-780101|ARO:3002679|Paer_catB7	79581	52953
1109	GCA_000789995	JTUF01000007.1	79587	gb|NC_002516.2|-|779462-780101|ARO:3002679|Paer_catB7	79587	52953
1110	GCA_000789995	JTUF01000007.1	79587	gb|NC_002516.2|-|779462-780101|ARO:3002679|Paer_catB7	79587	52953
1111	GCA_000789995	JTUF01000007.1	79590	gb|NC_002516.2|-|779462-780101|ARO:3002679|Paer_catB7	79590	52953
1112	GCA_000789995	JTUF01000007.1	79590	gb|NC_002516.2|-|779462-780101|ARO:3002679|Paer_catB7	79590	52953
1113	GCA_000789995	JTUF01000008.1	-	-	-	-
1114	GCA_000789995	JTUF01000008.1	-	-	-	-
1115	GCA_000789995	JTUF01000009.1	-	-	-	-
1116	GCA_000789995	JTUF01000009.1	-	-	-	-
1117	GCA_000789995	JTUF01000019.1	119654	gb|AE004091.2|+|5584100-5585549|ARO:3003682|OpmH	-119654	205700
1118	GCA_000789995	JTUF01000022.1	-	-	-	-
1119	GCA_000789995	JTUF01000023.1	-	-	-	-
1120	GCA_000789995	JTUF01000023.1	-	-	-	-
1121	GCA_000789995	JTUF01000026.1	244456	gb|NC_002516.2|+|4904646-4907703|ARO:3003031|MexW	-244456	294324
1122	GCA_000789995	JTUF01000026.1	244414	gb|NC_002516.2|+|4904646-4907703|ARO:3003031|MexW	-244414	294324
1123	GCA_000789995	JTUF01000026.1	239229	gb|NC_002516.2|+|4904646-4907703|ARO:3003031|MexW	-239229	294324
1124	GCA_000789995	JTUF01000026.1	19902	gb|AE004091.2|+|4903465-4904596|ARO:3003030|MexV	19902	297431
1125	GCA_000789995	JTUF01000027.1	-	-	-	-
1126	GCA_000789995	JTUF01000029.1	-	-	-	-
1127	GCA_000789995	JTUF01000029.1	-	-	-	-
1128	GCA_000789995	JTUF01000029.1	-	-	-	-
1129	GCA_000789995	JTUF01000034.1	-	-	-	-
1130	GCA_000789995	JTUF01000034.1	-	-	-	-
1131	GCA_000789995	JTUF01000035.1	101356	gb|AE004091.2|-|2854010-2855291|ARO:3004073|MuxA	101356	76357
1132	GCA_000789995	JTUF01000037.1	-	-	-	-
1133	GCA_000789995	JTUF01000038.1	1830	gb|AE004091.2|-|2503424-2503895|ARO:3004107|Paer_soxR	-1830	84432
1134	GCA_000789995	JTUF01000043.1	-	-	-	-
1135	GCA_000789995	JTUF01000043.1	-	-	-	-
1136	GCA_000789995	JTUF01000046.1	4127	gb|AY306130.1|+|0-789|ARO:3001796|OXA-50	4127	56405
1137	GCA_000789995	JTUF01000055.1	-	-	-	-
1138	GCA_000789995	JTUF01000055.1	-	-	-	-
1139	GCA_000789995	JTUF01000055.1	-	-	-	-
1140	GCA_000789995	JTUF01000055.1	-	-	-	-
1141	GCA_000789995	JTUF01000055.1	-	-	-	-
1142	GCA_000789995	JTUF01000055.1	-	-	-	-
1143	GCA_000789995	JTUF01000055.1	-	-	-	-
1144	GCA_000789995	JTUF01000056.1	-	-	-	-
1145	GCA_000789995	JTUF01000056.1	-	-	-	-
1146	GCA_000789995	JTUF01000058.1	-	-	-	-
1147	GCA_000789995	JTUF01000059.1	-	-	-	-
1148	GCA_000789995	JTUF01000062.1	-	-	-	-
1149	GCA_000789995	JTUF01000064.1	21156	gb|AE004091.2|+|3982020-3984009|ARO:3002985|ar-	21156	34955
1150	GCA_000789995	JTUF01000065.1	-	-	-	-
1151	GCA_000789995	JTUF01000074.1	-	-	-	-
1152	GCA_000789995	JTUF01000074.1	-	-	-	-
1153	GCA_000789995	JTUF01000082.1	-	-	-	-
1154	GCA_000789995	JTUF01000110.1	-	-	-	-
1155	GCA_000789995	JTUF01000110.1	-	-	-	-
1156	GCA_000789995	JTUF01000110.1	-	-	-	-
1157	GCA_000789995	JTUF01000110.1	-	-	-	-
1158	GCA_000789995	JTUF01000111.1	-1	gb|CP012901.1|-|5979156-5980365|ARO:3003801|bcr-1	-1	4805
1159	GCA_000789995	JTUF01000126.1	-	-	-	-
1160	GCA_000789995	JTUF01000126.1	-	-	-	-
1161	GCA_000789995	JTUF01000126.1	-	-	-	-
1162	GCA_000790025	JTUE01000004.1	-	-	-	-
1163	GCA_000790025	JTUE01000004.1	-	-	-	-
1164	GCA_000790025	JTUE01000004.1	-	-	-	-
1165	GCA_000790025	JTUE01000005.1	122105	gb|AE004091.2|+|5584100-5585549|ARO:3003682|OpmH	-122105	122584
1166	GCA_000790025	JTUE01000010.1	68774	gb|LT673656.1|-|1884344-1885022|ARO:3004054|Paer_CpxR	-68774	96591
1167	GCA_000790025	JTUE01000010.1	44523	gb|LT673656.1|-|1884344-1885022|ARO:3004054|Paer_CpxR	-44523	96591
1168	GCA_000790025	JTUE01000011.1	107947	gb|AE004091.2|+|1221690-1222098|ARO:3000149|FosA	-107947	153101
1169	GCA_000790025	JTUE01000011.1	107815	gb|AE004091.2|+|1221690-1222098|ARO:3000149|FosA	-107815	153101
1170	GCA_000790025	JTUE01000011.1	107929	gb|AE004091.2|+|1221690-1222098|ARO:3000149|FosA	-107929	153101
1171	GCA_000790025	JTUE01000011.1	107815	gb|AE004091.2|+|1221690-1222098|ARO:3000149|FosA	-107815	153101
1172	GCA_000790025	JTUE01000011.1	107938	gb|AE004091.2|+|1221690-1222098|ARO:3000149|FosA	-107938	153101
1173	GCA_000790025	JTUE01000011.1	107833	gb|AE004091.2|+|1221690-1222098|ARO:3000149|FosA	-107833	153101
1174	GCA_000790025	JTUE01000011.1	107863	gb|AE004091.2|+|1221690-1222098|ARO:3000149|FosA	-107863	153101
1175	GCA_000790025	JTUE01000011.1	107929	gb|AE004091.2|+|1221690-1222098|ARO:3000149|FosA	-107929	153101
1176	GCA_000790025	JTUE01000011.1	107926	gb|AE004091.2|+|1221690-1222098|ARO:3000149|FosA	-107926	153101
1177	GCA_000790025	JTUE01000015.1	4127	gb|SMRY02000082.1|-|17219-18008|ARO:3003645|OXA-488	4127	19203
1178	GCA_000790025	JTUE01000018.1	19889	gb|AE004091.2|+|4903465-4904596|ARO:3003030|MexV	19889	192927
1179	GCA_000790025	JTUE01000022.1	-	-	-	-
1180	GCA_000790025	JTUE01000024.1	21155	gb|AE004091.2|+|3982020-3984009|ARO:3002985|ar-	21155	54738
1181	GCA_000790025	JTUE01000026.1	10326	gb|AF061757.1|+|834-1020|ARO:3005069|rsmA	-10326	14903
1182	GCA_000790025	JTUE01000027.1	96424	gb|AE004091.2|-|1951725-1952433|ARO:3005068|ParR	96424	29795
1183	GCA_000790025	JTUE01000027.1	102142	gb|AE004091.2|-|1951725-1952433|ARO:3005068|ParR	102142	29795
1184	GCA_000790025	JTUE01000030.1	-1	gb|CP012901.1|-|5979156-5980365|ARO:3003801|bcr-1	-1	74347
1185	GCA_000790025	JTUE01000031.1	-	-	-	-
1186	GCA_000790025	JTUE01000031.1	-	-	-	-
1187	GCA_000790025	JTUE01000035.1	-	-	-	-
1188	GCA_000790025	JTUE01000036.1	-	-	-	-
1189	GCA_000790025	JTUE01000039.1	58984	gb|AE004091.2|-|2854010-2855291|ARO:3004073|MuxA	58984	74737
1190	GCA_000790025	JTUE01000040.1	-	-	-	-
1191	GCA_000790025	JTUE01000046.1	1830	gb|AE004091.2|-|2503424-2503895|ARO:3004107|Paer_soxR	1830	14426
1192	GCA_000790025	JTUE01000049.1	-	-	-	-
1193	GCA_000790025	JTUE01000050.1	68093	gb|U57969.1|+|4622-6062|ARO:3000802|OprJ	68093	93839
1194	GCA_000790025	JTUE01000052.1	-	-	-	-
1195	GCA_000790025	JTUE01000056.1	-	-	-	-
1196	GCA_000790025	JTUE01000059.1	-	-	-	-
1197	GCA_000790025	JTUE01000059.1	-	-	-	-
1198	GCA_000790025	JTUE01000059.1	-	-	-	-
1199	GCA_000790025	JTUE01000059.1	-	-	-	-
1200	GCA_000790025	JTUE01000059.1	-	-	-	-
1201	GCA_000790025	JTUE01000059.1	-	-	-	-
1202	GCA_000790025	JTUE01000059.1	-	-	-	-
1203	GCA_000790025	JTUE01000059.1	-	-	-	-
1204	GCA_000790025	JTUE01000059.1	-	-	-	-
1205	GCA_000790025	JTUE01000059.1	-	-	-	-
1206	GCA_000790025	JTUE01000059.1	-	-	-	-
1207	GCA_000790025	JTUE01000062.1	-	-	-	-
1208	GCA_000790025	JTUE01000067.1	-	-	-	-
1209	GCA_000790025	JTUE01000078.1	-	-	-	-
1210	GCA_000790025	JTUE01000086.1	-	-	-	-
1211	GCA_000790025	JTUE01000088.1	-	-	-	-
1212	GCA_000790025	JTUE01000090.1	-	-	-	-
1213	GCA_000790025	JTUE01000094.1	-	-	-	-
1214	GCA_000790025	JTUE01000094.1	-	-	-	-
1215	GCA_000790025	JTUE01000098.1	-	-	-	-
1216	GCA_000790025	JTUE01000113.1	-	-	-	-
1217	GCA_000790025	JTUE01000113.1	-	-	-	-
1218	GCA_000790025	JTUE01000113.1	-	-	-	-
1219	GCA_000790025	JTUE01000113.1	-	-	-	-
1220	GCA_000790025	JTUE01000113.1	-	-	-	-
1221	GCA_000790025	JTUE01000113.1	-	-	-	-
1222	GCA_000790025	JTUE01000113.1	-	-	-	-
1223	GCA_000790025	JTUE01000113.1	-	-	-	-
1224	GCA_000790025	JTUE01000113.1	-	-	-	-
1225	GCA_000790025	JTUE01000113.1	-	-	-	-
1226	GCA_000790025	JTUE01000113.1	-	-	-	-
1227	GCA_000790025	JTUE01000113.1	-	-	-	-
1228	GCA_000790025	JTUE01000113.1	-	-	-	-
1229	GCA_000790025	JTUE01000113.1	-	-	-	-
1230	GCA_000790025	JTUE01000113.1	-	-	-	-
1231	GCA_000790025	JTUE01000113.1	-	-	-	-
1232	GCA_000790025	JTUE01000113.1	-	-	-	-
1233	GCA_000790025	JTUE01000113.1	-	-	-	-
1234	GCA_000790025	JTUE01000113.1	-	-	-	-
1235	GCA_000790025	JTUE01000113.1	-	-	-	-
1236	GCA_000790025	JTUE01000113.1	-	-	-	-
1237	GCA_000790025	JTUE01000113.1	-	-	-	-
1238	GCA_000790035	JTUD01000001.1	64883	66013	gb|AE004091.2|+|4903465-4904596|ARO:3003030|MexV	-19900
1239	GCA_000790035	JTUD01000004.1	120546	120953	gb|AE004091.2|+|1221690-1222098|ARO:3000149|FosA	107846
1240	GCA_000790035	JTUD01000004.1	120546	120953	gb|AE004091.2|+|1221690-1222098|ARO:3000149|FosA	107945
1241	GCA_000790035	JTUD01000004.1	120546	120953	gb|AE004091.2|+|1221690-1222098|ARO:3000149|FosA	107834
1242	GCA_000790035	JTUD01000004.1	120546	120953	gb|AE004091.2|+|1221690-1222098|ARO:3000149|FosA	107834
1243	GCA_000790035	JTUD01000004.1	362082	362267	gb|AF061757.1|+|834-1020|ARO:3005069|rsmA	-75453
1244	GCA_000790035	JTUD01000004.1	362082	362267	gb|AF061757.1|+|834-1020|ARO:3005069|rsmA	-74302
1245	GCA_000790035	JTUD01000005.1	-	-	-	-
1246	GCA_000790035	JTUD01000005.1	-	-	-	-
1247	GCA_000790035	JTUD01000008.1	79679	80836	gb|AB219523.1|+|21-1179|ARO:3003704|mexM	7970
1248	GCA_000790035	JTUD01000009.1	21634	23082	gb|AE004091.2|+|5584100-5585549|ARO:3003682|OpmH	121350
1249	GCA_000790035	JTUD01000010.1	18304	18981	gb|LT673656.1|-|1884344-1885022|ARO:3004054|Paer_CpxR	39781
1250	GCA_000790035	JTUD01000010.1	18304	18981	gb|LT673656.1|-|1884344-1885022|ARO:3004054|Paer_CpxR	63988
1251	GCA_000790035	JTUD01000010.1	18304	18981	gb|LT673656.1|-|1884344-1885022|ARO:3004054|Paer_CpxR	149714
1252	GCA_000790035	JTUD01000011.1	-	-	-	-
1253	GCA_000790035	JTUD01000012.1	159803	161083	gb|AE004091.2|-|2854010-2855291|ARO:3004073|MuxA	-59081
1254	GCA_000790035	JTUD01000013.1	-	-	-	-
1255	GCA_000790035	JTUD01000017.1	34969	36957	gb|AE004091.2|+|3982020-3984009|ARO:3002985|ar-	24193
1256	GCA_000790035	JTUD01000025.1	-	-	-	-
1257	GCA_000790035	JTUD01000028.1	18541	19692	gb|AE004091.2|+|177306-178458|ARO:3003679|TriA	33423
1258	GCA_000790035	JTUD01000031.1	123122	123760	gb|NC_002516.2|-|779462-780101|ARO:3002679|Paer_catB7	-69774
1259	GCA_000790035	JTUD01000031.1	123122	123760	gb|NC_002516.2|-|779462-780101|ARO:3002679|Paer_catB7	-67692
1260	GCA_000790035	JTUD01000033.1	30479	30949	gb|AE004091.2|-|2503424-2503895|ARO:3004107|Paer_soxR	-1830
1261	GCA_000790035	JTUD01000034.1	-	-	-	-
1262	GCA_000790035	JTUD01000034.1	-	-	-	-
1263	GCA_000790035	JTUD01000041.1	120651	121859	gb|CP012901.1|-|5979156-5980365|ARO:3003801|bcr-1	0
1264	GCA_000790035	JTUD01000046.1	-	-	-	-
1265	GCA_000790035	JTUD01000046.1	-	-	-	-
1266	GCA_000790035	JTUD01000049.1	-	-	-	-
1267	GCA_000790035	JTUD01000050.1	-	-	-	-
1268	GCA_000790035	JTUD01000052.1	-	-	-	-
1269	GCA_000790035	JTUD01000052.1	-	-	-	-
1270	GCA_000790035	JTUD01000060.1	56978	57766	gb|NG_049773.1|+|101-889|ARO:3005727|OXA-494	4135
1271	GCA_000790035	JTUD01000066.1	-	-	-	-
1272	GCA_000790035	JTUD01000066.1	-	-	-	-
1273	GCA_000790035	JTUD01000082.1	7529	9004	gb|AB219524.1|+|4334-5810|ARO:3003700|opmE	24596
1274	GCA_000790035	JTUD01000106.1	-	-	-	-
1275	GCA_000790035	JTUD01000106.1	-	-	-	-
1276	GCA_000790035	JTUD01000106.1	-	-	-	-
1277	GCA_000790035	JTUD01000106.1	-	-	-	-
1278	GCA_000790035	JTUD01000106.1	-	-	-	-
1279	GCA_000790035	JTUD01000106.1	-	-	-	-
1280	GCA_000790035	JTUD01000106.1	-	-	-	-
1281	GCA_000790035	JTUD01000106.1	-	-	-	-
1282	GCA_000790035	JTUD01000106.1	-	-	-	-
1283	GCA_000790035	JTUD01000106.1	-	-	-	-
1284	GCA_000790035	JTUD01000106.1	-	-	-	-
1285	GCA_000790035	JTUD01000106.1	-	-	-	-
1286	GCA_000790035	JTUD01000106.1	-	-	-	-
1287	GCA_000790035	JTUD01000106.1	-	-	-	-
1288	GCA_000790035	JTUD01000106.1	-	-	-	-
1289	GCA_000790035	JTUD01000106.1	-	-	-	-
1290	GCA_000790065	JTUC01000002.1	-	-	-	-
1291	GCA_000790065	JTUC01000002.1	-	-	-	-
1292	GCA_000790065	JTUC01000003.1	19866	gb|AE004091.2|+|4903465-4904596|ARO:3003030|MexV	-19866	55236
1293	GCA_000790065	JTUC01000004.1	107938	gb|AE004091.2|+|1221690-1222098|ARO:3000149|FosA	-107938	349165
1294	GCA_000790065	JTUC01000004.1	107806	gb|AE004091.2|+|1221690-1222098|ARO:3000149|FosA	-107806	349165
1295	GCA_000790065	JTUC01000004.1	107920	gb|AE004091.2|+|1221690-1222098|ARO:3000149|FosA	-107920	349165
1296	GCA_000790065	JTUC01000004.1	107806	gb|AE004091.2|+|1221690-1222098|ARO:3000149|FosA	-107806	349165
1297	GCA_000790065	JTUC01000004.1	107929	gb|AE004091.2|+|1221690-1222098|ARO:3000149|FosA	-107929	349165
1298	GCA_000790065	JTUC01000004.1	107824	gb|AE004091.2|+|1221690-1222098|ARO:3000149|FosA	-107824	349165
1299	GCA_000790065	JTUC01000004.1	107854	gb|AE004091.2|+|1221690-1222098|ARO:3000149|FosA	-107854	349165
1300	GCA_000790065	JTUC01000004.1	107920	gb|AE004091.2|+|1221690-1222098|ARO:3000149|FosA	-107920	349165
1301	GCA_000790065	JTUC01000004.1	107917	gb|AE004091.2|+|1221690-1222098|ARO:3000149|FosA	-107917	349165
1302	GCA_000790065	JTUC01000005.1	59088	gb|AE004091.2|-|2854010-2855291|ARO:3004073|MuxA	-59088	145299
1303	GCA_000790065	JTUC01000006.1	161905	gb|AE004091.2|+|5584100-5585549|ARO:3003682|OpmH	161905	295600
1304	GCA_000790065	JTUC01000007.1	69149	gb|U57969.1|+|4622-6062|ARO:3000802|OprJ	69149	93220
1305	GCA_000790065	JTUC01000007.1	70367	gb|U57969.1|+|4622-6062|ARO:3000802|OprJ	70367	93220
1306	GCA_000790065	JTUC01000007.1	119641	gb|U57969.1|+|4622-6062|ARO:3000802|OprJ	119641	93220
1307	GCA_000790065	JTUC01000007.1	119641	gb|U57969.1|+|4622-6062|ARO:3000802|OprJ	119641	93220
1308	GCA_000790065	JTUC01000007.1	119641	gb|U57969.1|+|4622-6062|ARO:3000802|OprJ	119641	93220
1309	GCA_000790065	JTUC01000007.1	119641	gb|U57969.1|+|4622-6062|ARO:3000802|OprJ	119641	93220
1310	GCA_000790065	JTUC01000007.1	119641	gb|U57969.1|+|4622-6062|ARO:3000802|OprJ	119641	93220
1311	GCA_000790065	JTUC01000007.1	119641	gb|U57969.1|+|4622-6062|ARO:3000802|OprJ	119641	93220
1312	GCA_000790065	JTUC01000007.1	119641	gb|U57969.1|+|4622-6062|ARO:3000802|OprJ	119641	93220
1313	GCA_000790065	JTUC01000007.1	119641	gb|U57969.1|+|4622-6062|ARO:3000802|OprJ	119641	93220
1314	GCA_000790065	JTUC01000007.1	119641	gb|U57969.1|+|4622-6062|ARO:3000802|OprJ	119641	93220
1315	GCA_000790065	JTUC01000007.1	119641	gb|U57969.1|+|4622-6062|ARO:3000802|OprJ	119641	93220
1316	GCA_000790065	JTUC01000007.1	119641	gb|U57969.1|+|4622-6062|ARO:3000802|OprJ	119641	93220
1317	GCA_000790065	JTUC01000007.1	119641	gb|U57969.1|+|4622-6062|ARO:3000802|OprJ	119641	93220
1318	GCA_000790065	JTUC01000007.1	119641	gb|U57969.1|+|4622-6062|ARO:3000802|OprJ	119641	93220
1319	GCA_000790065	JTUC01000007.1	119641	gb|U57969.1|+|4622-6062|ARO:3000802|OprJ	119641	93220
1320	GCA_000790065	JTUC01000007.1	119641	gb|U57969.1|+|4622-6062|ARO:3000802|OprJ	119641	93220
1321	GCA_000790065	JTUC01000007.1	119641	gb|U57969.1|+|4622-6062|ARO:3000802|OprJ	119641	93220
1322	GCA_000790065	JTUC01000007.1	119641	gb|U57969.1|+|4622-6062|ARO:3000802|OprJ	119641	93220
1323	GCA_000790065	JTUC01000007.1	119641	gb|U57969.1|+|4622-6062|ARO:3000802|OprJ	119641	93220
1324	GCA_000790065	JTUC01000007.1	119641	gb|U57969.1|+|4622-6062|ARO:3000802|OprJ	119641	93220
1325	GCA_000790065	JTUC01000007.1	119641	gb|U57969.1|+|4622-6062|ARO:3000802|OprJ	119641	93220
1326	GCA_000790065	JTUC01000007.1	119641	gb|U57969.1|+|4622-6062|ARO:3000802|OprJ	119641	93220
1327	GCA_000790065	JTUC01000008.1	4127	gb|SMRY02000082.1|-|17219-18008|ARO:3003645|OXA-488	-4127	98267
1328	GCA_000790065	JTUC01000009.1	38906	gb|VAOQ01003483.1|+|0-339|ARO:3005040|YajC	-38906	79884
1329	GCA_000790065	JTUC01000009.1	21154	gb|AE004091.2|+|3982020-3984009|ARO:3002985|ar-	-21154	376585
1330	GCA_000790065	JTUC01000013.1	-	-	-	-
1331	GCA_000790065	JTUC01000013.1	-	-	-	-
1332	GCA_000790065	JTUC01000013.1	-	-	-	-
1333	GCA_000790065	JTUC01000013.1	-	-	-	-
1334	GCA_000790065	JTUC01000013.1	-	-	-	-
1335	GCA_000790065	JTUC01000013.1	-	-	-	-
1336	GCA_000790065	JTUC01000013.1	-	-	-	-
1337	GCA_000790065	JTUC01000013.1	-	-	-	-
1338	GCA_000790065	JTUC01000013.1	-	-	-	-
1339	GCA_000790065	JTUC01000013.1	-	-	-	-
1340	GCA_000790065	JTUC01000013.1	-	-	-	-
1341	GCA_000790065	JTUC01000015.1	-	-	-	-
1342	GCA_000790065	JTUC01000015.1	-	-	-	-
1343	GCA_000790065	JTUC01000016.1	-	-	-	-
1344	GCA_000790065	JTUC01000017.1	-1	gb|CP012901.1|-|5979156-5980365|ARO:3003801|bcr-1	-1	21056
1345	GCA_000790065	JTUC01000019.1	2458	gb|AF043381.1|+|251-863|ARO:3002580|AAC(6')-Ib9	2458	5158
1346	GCA_000790065	JTUC01000019.1	2464	gb|AF043381.1|+|251-863|ARO:3002580|AAC(6')-Ib9	2464	5158
1347	GCA_000790065	JTUC01000019.1	2464	gb|AF043381.1|+|251-863|ARO:3002580|AAC(6')-Ib9	2464	5158
1348	GCA_000790065	JTUC01000019.1	2467	gb|AF043381.1|+|251-863|ARO:3002580|AAC(6')-Ib9	2467	5158
1349	GCA_000790065	JTUC01000019.1	2614	gb|AF043381.1|+|251-863|ARO:3002580|AAC(6')-Ib9	2614	5158
1350	GCA_000790065	JTUC01000019.1	6218	gb|AF043381.1|+|251-863|ARO:3002580|AAC(6')-Ib9	6218	5158
1351	GCA_000790065	JTUC01000023.1	97126	gb|AB015853.1|+|1330-4471|ARO:3003033|mexY	-97126	129655
1352	GCA_000790065	JTUC01000024.1	-	-	-	-
1353	GCA_000790065	JTUC01000025.1	68732	gb|LT673656.1|-|1884344-1885022|ARO:3004054|Paer_CpxR	-68732	96768
1354	GCA_000790065	JTUC01000025.1	44480	gb|LT673656.1|-|1884344-1885022|ARO:3004054|Paer_CpxR	-44480	96768
1355	GCA_000790065	JTUC01000035.1	-	-	-	-
1356	GCA_000790065	JTUC01000038.1	-	-	-	-
1357	GCA_000790065	JTUC01000042.1	-	-	-	-
1358	GCA_000790065	JTUC01000044.1	-	-	-	-
1359	GCA_000790065	JTUC01000044.1	-	-	-	-
1360	GCA_000790065	JTUC01000056.1	7970	gb|AB219523.1|+|21-1179|ARO:3003704|mexM	-7970	68883
1361	GCA_000790065	JTUC01000059.1	1830	gb|AE004091.2|-|2503424-2503895|ARO:3004107|Paer_soxR	1830	60040
1362	GCA_000790065	JTUC01000062.1	-	-	-	-
1363	GCA_000790065	JTUC01000062.1	-	-	-	-
1364	GCA_000790065	JTUC01000063.1	-	-	-	-
1365	GCA_000790065	JTUC01000067.1	-	-	-	-
1366	GCA_000790085	JTUB01000004.1	24871	25278	gb|AE004091.2|+|1221690-1222098|ARO:3000149|FosA	113358
1367	GCA_000790085	JTUB01000004.1	24871	25278	gb|AE004091.2|+|1221690-1222098|ARO:3000149|FosA	113292
1368	GCA_000790085	JTUB01000004.1	24871	25278	gb|AE004091.2|+|1221690-1222098|ARO:3000149|FosA	113376
1369	GCA_000790085	JTUB01000004.1	24871	25278	gb|AE004091.2|+|1221690-1222098|ARO:3000149|FosA	113244
1370	GCA_000790085	JTUB01000004.1	24871	25278	gb|AE004091.2|+|1221690-1222098|ARO:3000149|FosA	113391
1371	GCA_000790085	JTUB01000004.1	24871	25278	gb|AE004091.2|+|1221690-1222098|ARO:3000149|FosA	113244
1372	GCA_000790085	JTUB01000004.1	24871	25278	gb|AE004091.2|+|1221690-1222098|ARO:3000149|FosA	113376
1373	GCA_000790085	JTUB01000007.1	330222	332210	gb|AE004091.2|+|3982020-3984009|ARO:3002985|ar-	-21112
1374	GCA_000790085	JTUB01000008.1	109656	110786	gb|AE004091.2|+|4903465-4904596|ARO:3003030|MexV	-19903
1375	GCA_000790085	JTUB01000009.1	-	-	-	-
1376	GCA_000790085	JTUB01000009.1	-	-	-	-
1377	GCA_000790085	JTUB01000009.1	-	-	-	-
1378	GCA_000790085	JTUB01000009.1	-	-	-	-
1379	GCA_000790085	JTUB01000009.1	-	-	-	-
1380	GCA_000790085	JTUB01000009.1	-	-	-	-
1381	GCA_000790085	JTUB01000009.1	-	-	-	-
1382	GCA_000790085	JTUB01000009.1	-	-	-	-
1383	GCA_000790085	JTUB01000009.1	-	-	-	-
1384	GCA_000790085	JTUB01000009.1	-	-	-	-
1385	GCA_000790085	JTUB01000009.1	-	-	-	-
1386	GCA_000790085	JTUB01000009.1	-	-	-	-
1387	GCA_000790085	JTUB01000009.1	-	-	-	-
1388	GCA_000790085	JTUB01000009.1	-	-	-	-
1389	GCA_000790085	JTUB01000009.1	-	-	-	-
1390	GCA_000790085	JTUB01000009.1	-	-	-	-
1391	GCA_000790085	JTUB01000009.1	-	-	-	-
1392	GCA_000790085	JTUB01000009.1	-	-	-	-
1393	GCA_000790085	JTUB01000009.1	-	-	-	-
1394	GCA_000790085	JTUB01000009.1	-	-	-	-
1395	GCA_000790085	JTUB01000009.1	-	-	-	-
1396	GCA_000790085	JTUB01000009.1	-	-	-	-
1397	GCA_000790085	JTUB01000009.1	-	-	-	-
1398	GCA_000790085	JTUB01000009.1	-	-	-	-
1399	GCA_000790085	JTUB01000010.1	121031	121216	gb|AF061757.1|+|834-1020|ARO:3005069|rsmA	-94373
1400	GCA_000790085	JTUB01000010.1	121031	121216	gb|AF061757.1|+|834-1020|ARO:3005069|rsmA	-94373
1401	GCA_000790085	JTUB01000010.1	121031	121216	gb|AF061757.1|+|834-1020|ARO:3005069|rsmA	-94385
1402	GCA_000790085	JTUB01000010.1	121031	121216	gb|AF061757.1|+|834-1020|ARO:3005069|rsmA	-94385
1403	GCA_000790085	JTUB01000010.1	121031	121216	gb|AF061757.1|+|834-1020|ARO:3005069|rsmA	-94379
1404	GCA_000790085	JTUB01000010.1	121031	121216	gb|AF061757.1|+|834-1020|ARO:3005069|rsmA	-94379
1405	GCA_000790085	JTUB01000010.1	121031	121216	gb|AF061757.1|+|834-1020|ARO:3005069|rsmA	-94382
1406	GCA_000790085	JTUB01000010.1	121031	121216	gb|AF061757.1|+|834-1020|ARO:3005069|rsmA	-94382
1407	GCA_000790085	JTUB01000010.1	121031	121216	gb|AF061757.1|+|834-1020|ARO:3005069|rsmA	-94400
1408	GCA_000790085	JTUB01000010.1	121031	121216	gb|AF061757.1|+|834-1020|ARO:3005069|rsmA	-94400
1409	GCA_000790085	JTUB01000010.1	121031	121216	gb|AF061757.1|+|834-1020|ARO:3005069|rsmA	-94400
1410	GCA_000790085	JTUB01000010.1	121031	121216	gb|AF061757.1|+|834-1020|ARO:3005069|rsmA	-94400
1411	GCA_000790085	JTUB01000010.1	121031	121216	gb|AF061757.1|+|834-1020|ARO:3005069|rsmA	-94379
1412	GCA_000790085	JTUB01000010.1	121031	121216	gb|AF061757.1|+|834-1020|ARO:3005069|rsmA	-94379
1413	GCA_000790085	JTUB01000010.1	121031	121216	gb|AF061757.1|+|834-1020|ARO:3005069|rsmA	-94382
1414	GCA_000790085	JTUB01000010.1	121031	121216	gb|AF061757.1|+|834-1020|ARO:3005069|rsmA	-94382
1415	GCA_000790085	JTUB01000011.1	7570	9045	gb|AB219524.1|+|4334-5810|ARO:3003700|opmE	24596
1416	GCA_000790085	JTUB01000013.1	26912	28360	gb|AE004091.2|+|5584100-5585549|ARO:3003682|OpmH	119629
1417	GCA_000790085	JTUB01000014.1	111180	111390	gb|KR091911.1|-|74564-75350|ARO:3002578|AAC(6')-Ib7	-35639
1418	GCA_000790085	JTUB01000014.1	111836	112675	gb|JF969163.1|+|1053-1893|ARO:3000410|sul1	30884
1419	GCA_000790085	JTUB01000014.1	111836	112675	gb|JF969163.1|+|1053-1893|ARO:3000410|sul1	63716
1420	GCA_000790085	JTUB01000014.1	111836	112675	gb|JF969163.1|+|1053-1893|ARO:3000410|sul1	63722
1421	GCA_000790085	JTUB01000014.1	111836	112675	gb|JF969163.1|+|1053-1893|ARO:3000410|sul1	63722
1422	GCA_000790085	JTUB01000014.1	111836	112675	gb|JF969163.1|+|1053-1893|ARO:3000410|sul1	63722
1423	GCA_000790085	JTUB01000014.1	111836	112675	gb|JF969163.1|+|1053-1893|ARO:3000410|sul1	63722
1424	GCA_000790085	JTUB01000014.1	111836	112675	gb|JF969163.1|+|1053-1893|ARO:3000410|sul1	63722
1425	GCA_000790085	JTUB01000014.1	111836	112675	gb|JF969163.1|+|1053-1893|ARO:3000410|sul1	65655
1426	GCA_000790085	JTUB01000014.1	111836	112675	gb|JF969163.1|+|1053-1893|ARO:3000410|sul1	65655
1427	GCA_000790085	JTUB01000014.1	111836	112675	gb|JF969163.1|+|1053-1893|ARO:3000410|sul1	65661
1428	GCA_000790085	JTUB01000014.1	111836	112675	gb|JF969163.1|+|1053-1893|ARO:3000410|sul1	65661
1429	GCA_000790085	JTUB01000014.1	111836	112675	gb|JF969163.1|+|1053-1893|ARO:3000410|sul1	65670
1430	GCA_000790085	JTUB01000014.1	111836	112675	gb|JF969163.1|+|1053-1893|ARO:3000410|sul1	65670
1431	GCA_000790085	JTUB01000014.1	111836	112675	gb|JF969163.1|+|1053-1893|ARO:3000410|sul1	65679
1432	GCA_000790085	JTUB01000014.1	111836	112675	gb|JF969163.1|+|1053-1893|ARO:3000410|sul1	65679
1433	GCA_000790085	JTUB01000014.1	111836	112675	gb|JF969163.1|+|1053-1893|ARO:3000410|sul1	65673
1434	GCA_000790085	JTUB01000014.1	111836	112675	gb|JF969163.1|+|1053-1893|ARO:3000410|sul1	65673
1435	GCA_000790085	JTUB01000014.1	111836	112675	gb|JF969163.1|+|1053-1893|ARO:3000410|sul1	65676
1436	GCA_000790085	JTUB01000014.1	111836	112675	gb|JF969163.1|+|1053-1893|ARO:3000410|sul1	65676
1437	GCA_000790085	JTUB01000014.1	111836	112675	gb|JF969163.1|+|1053-1893|ARO:3000410|sul1	65655
1438	GCA_000790085	JTUB01000014.1	111836	112675	gb|JF969163.1|+|1053-1893|ARO:3000410|sul1	65655
1439	GCA_000790085	JTUB01000014.1	111836	112675	gb|JF969163.1|+|1053-1893|ARO:3000410|sul1	65661
1440	GCA_000790085	JTUB01000014.1	111836	112675	gb|JF969163.1|+|1053-1893|ARO:3000410|sul1	65661
1441	GCA_000790085	JTUB01000016.1	166644	168101	gb|AE004091.2|+|476332-477790|ARO:3000379|OprM	-65474
1442	GCA_000790085	JTUB01000017.1	-	-	-	-
1443	GCA_000790085	JTUB01000022.1	164259	164936	gb|LT673656.1|-|1884344-1885022|ARO:3004054|Paer_CpxR	-109669
1444	GCA_000790085	JTUB01000022.1	164259	164936	gb|LT673656.1|-|1884344-1885022|ARO:3004054|Paer_CpxR	-67941
1445	GCA_000790085	JTUB01000022.1	164259	164936	gb|LT673656.1|-|1884344-1885022|ARO:3004054|Paer_CpxR	-39671
1446	GCA_000790085	JTUB01000023.1	-	-	-	-
1447	GCA_000790085	JTUB01000025.1	-	-	-	-
1448	GCA_000790085	JTUB01000026.1	131729	134866	gb|AB015853.1|+|1330-4471|ARO:3003033|mexY	-97635
1449	GCA_000790085	JTUB01000026.1	134882	136061	gb|AB015853.1|+|145-1315|ARO:3003034|mexX	79312
1450	GCA_000790085	JTUB01000026.1	134882	136061	gb|AB015853.1|+|145-1315|ARO:3003034|mexX	90582
1451	GCA_000790085	JTUB01000027.1	55105	55893	gb|NG_049773.1|+|101-889|ARO:3005727|OXA-494	5342
1452	GCA_000790085	JTUB01000030.1	-	-	-	-
1453	GCA_000790085	JTUB01000030.1	-	-	-	-
1454	GCA_000790085	JTUB01000032.1	182637	183830	gb|NG_054985.1|+|1-1188|ARO:3006580|PDC-200	-170146
1455	GCA_000790085	JTUB01000032.1	182637	183830	gb|NG_054985.1|+|1-1188|ARO:3006580|PDC-200	-169541
1456	GCA_000790085	JTUB01000032.1	213697	214905	gb|CP012901.1|-|5979156-5980365|ARO:3003801|bcr-1	0
1457	GCA_000790085	JTUB01000034.1	118877	119584	gb|AE004091.2|-|1951725-1952433|ARO:3005068|ParR	-102759
1458	GCA_000790085	JTUB01000034.1	118877	119584	gb|AE004091.2|-|1951725-1952433|ARO:3005068|ParR	-96963
1459	GCA_000790085	JTUB01000043.1	17524	17994	gb|AE004091.2|-|2503424-2503895|ARO:3004107|Paer_soxR	1830
1460	GCA_000790085	JTUB01000058.1	-	-	-	-
1461	GCA_000790085	JTUB01000065.1	-	-	-	-
1462	GCA_000790085	JTUB01000085.1	-	-	-	-
1463	GCA_000790085	JTUB01000085.1	-	-	-	-
1464	GCA_000790085	JTUB01000085.1	-	-	-	-
1465	GCA_000790105	JTUA01000001.1	18500	19177	gb|LT673656.1|-|1884344-1885022|ARO:3004054|Paer_CpxR	39782
1466	GCA_000790105	JTUA01000001.1	18500	19177	gb|LT673656.1|-|1884344-1885022|ARO:3004054|Paer_CpxR	69131
1467	GCA_000790105	JTUA01000003.1	99318	100106	gb|NG_068185.1|+|1-789|ARO:3006101|OXA-914	-5350
1468	GCA_000790105	JTUA01000006.1	-	-	-	-
1469	GCA_000790105	JTUA01000006.1	-	-	-	-
1470	GCA_000790105	JTUA01000008.1	-	-	-	-
1471	GCA_000790105	JTUA01000009.1	45440	46648	gb|CP012901.1|-|5979156-5980365|ARO:3003801|bcr-1	0
1472	GCA_000790105	JTUA01000011.1	-	-	-	-
1473	GCA_000790105	JTUA01000011.1	-	-	-	-
1474	GCA_000790105	JTUA01000013.1	284536	285666	gb|AE004091.2|+|4903465-4904596|ARO:3003030|MexV	19900
1475	GCA_000790105	JTUA01000016.1	-	-	-	-
1476	GCA_000790105	JTUA01000016.1	-	-	-	-
1477	GCA_000790105	JTUA01000024.1	-	-	-	-
1478	GCA_000790105	JTUA01000029.1	-	-	-	-
1479	GCA_000790105	JTUA01000029.1	-	-	-	-
1480	GCA_000790105	JTUA01000030.1	35367	37038	gb|KR091911.1|-|74564-75350|ARO:3002578|AAC(6')-Ib7	-12367
1481	GCA_000790105	JTUA01000030.1	35367	37038	gb|KR091911.1|-|74564-75350|ARO:3002578|AAC(6')-Ib7	-12334
1482	GCA_000790105	JTUA01000030.1	35367	37038	gb|KR091911.1|-|74564-75350|ARO:3002578|AAC(6')-Ib7	-12334
1483	GCA_000790105	JTUA01000030.1	35367	37038	gb|KR091911.1|-|74564-75350|ARO:3002578|AAC(6')-Ib7	-12334
1484	GCA_000790105	JTUA01000030.1	35367	37038	gb|KR091911.1|-|74564-75350|ARO:3002578|AAC(6')-Ib7	-11485
1485	GCA_000790105	JTUA01000030.1	37548	38387	gb|JF969163.1|+|1053-1893|ARO:3000410|sul1	11335
1486	GCA_000790105	JTUA01000032.1	229901	230308	gb|AE004091.2|+|1221690-1222098|ARO:3000149|FosA	104417
1487	GCA_000790105	JTUA01000032.1	229901	230308	gb|AE004091.2|+|1221690-1222098|ARO:3000149|FosA	104351
1488	GCA_000790105	JTUA01000032.1	229901	230308	gb|AE004091.2|+|1221690-1222098|ARO:3000149|FosA	104435
1489	GCA_000790105	JTUA01000032.1	229901	230308	gb|AE004091.2|+|1221690-1222098|ARO:3000149|FosA	104450
1490	GCA_000790105	JTUA01000032.1	229901	230308	gb|AE004091.2|+|1221690-1222098|ARO:3000149|FosA	104303
1491	GCA_000790105	JTUA01000032.1	229901	230308	gb|AE004091.2|+|1221690-1222098|ARO:3000149|FosA	104417
1492	GCA_000790105	JTUA01000032.1	229901	230308	gb|AE004091.2|+|1221690-1222098|ARO:3000149|FosA	104303
1493	GCA_000790105	JTUA01000032.1	229901	230308	gb|AE004091.2|+|1221690-1222098|ARO:3000149|FosA	104435
1494	GCA_000790105	JTUA01000034.1	-	-	-	-
1495	GCA_000790105	JTUA01000036.1	64983	65453	gb|AE004091.2|-|2503424-2503895|ARO:3004107|Paer_soxR	-1830
1496	GCA_000790105	JTUA01000037.1	-	-	-	-
1497	GCA_000790105	JTUA01000038.1	-	-	-	-
1498	GCA_000790105	JTUA01000038.1	-	-	-	-
1499	GCA_000790105	JTUA01000039.1	79108	80265	gb|AB219523.1|+|21-1179|ARO:3003704|mexM	7991
1500	GCA_000790105	JTUA01000041.1	124278	124463	gb|AF061757.1|+|834-1020|ARO:3005069|rsmA	-82300
1501	GCA_000790105	JTUA01000041.1	124278	124463	gb|AF061757.1|+|834-1020|ARO:3005069|rsmA	-82294
1502	GCA_000790105	JTUA01000041.1	124278	124463	gb|AF061757.1|+|834-1020|ARO:3005069|rsmA	-81194
1503	GCA_000790105	JTUA01000041.1	124278	124463	gb|AF061757.1|+|834-1020|ARO:3005069|rsmA	-81194
1504	GCA_000790105	JTUA01000043.1	142830	144110	gb|AE004091.2|-|2854010-2855291|ARO:3004073|MuxA	-56680
1505	GCA_000790105	JTUA01000047.1	18517	19668	gb|AE004091.2|+|177306-178458|ARO:3003679|TriA	33411
1506	GCA_000790105	JTUA01000059.1	-	-	-	-
1507	GCA_000790105	JTUA01000071.1	-	-	-	-
1508	GCA_000790105	JTUA01000082.1	-	-	-	-
1509	GCA_000790105	JTUA01000082.1	-	-	-	-
1510	GCA_000790105	JTUA01000091.1	-	-	-	-
1511	GCA_000790105	JTUA01000092.1	-	-	-	-
1512	GCA_000790115	JTNI01000001.1	198889	200337	gb|AE004091.2|+|5584100-5585549|ARO:3003682|OpmH	119704
1513	GCA_000790115	JTNI01000002.1	-	-	-	-
1514	GCA_000790115	JTNI01000002.1	-	-	-	-
1515	GCA_000790115	JTNI01000004.1	-	-	-	-
1516	GCA_000790115	JTNI01000005.1	170004	171134	gb|AE004091.2|+|4903465-4904596|ARO:3003030|MexV	19900
1517	GCA_000790115	JTNI01000006.1	150632	152620	gb|AE004091.2|+|3982020-3984009|ARO:3002985|ar-	-24193
1518	GCA_000790115	JTNI01000006.1	195152	196627	gb|AB219524.1|+|4334-5810|ARO:3003700|opmE	41086
1519	GCA_000790115	JTNI01000009.1	180465	180872	gb|AE004091.2|+|1221690-1222098|ARO:3000149|FosA	-104439
1520	GCA_000790115	JTNI01000009.1	180465	180872	gb|AE004091.2|+|1221690-1222098|ARO:3000149|FosA	-104307
1521	GCA_000790115	JTNI01000009.1	180465	180872	gb|AE004091.2|+|1221690-1222098|ARO:3000149|FosA	-104430
1522	GCA_000790115	JTNI01000009.1	180465	180872	gb|AE004091.2|+|1221690-1222098|ARO:3000149|FosA	-104325
1523	GCA_000790115	JTNI01000009.1	180465	180872	gb|AE004091.2|+|1221690-1222098|ARO:3000149|FosA	-104421
1524	GCA_000790115	JTNI01000009.1	180465	180872	gb|AE004091.2|+|1221690-1222098|ARO:3000149|FosA	-104355
1525	GCA_000790115	JTNI01000009.1	180465	180872	gb|AE004091.2|+|1221690-1222098|ARO:3000149|FosA	-104421
1526	GCA_000790115	JTNI01000009.1	180465	180872	gb|AE004091.2|+|1221690-1222098|ARO:3000149|FosA	-104418
1527	GCA_000790115	JTNI01000012.1	111066	111854	gb|NG_049685.1|+|1-789|ARO:3001582|OXA-396	-5324
1528	GCA_000790115	JTNI01000013.1	-	-	-	-
1529	GCA_000790115	JTNI01000015.1	77871	79028	gb|AB219523.1|+|21-1179|ARO:3003704|mexM	7970
1530	GCA_000790115	JTNI01000016.1	47680	49137	gb|AE004091.2|+|476332-477790|ARO:3000379|OprM	65020
1531	GCA_000790115	JTNI01000018.1	-	-	-	-
1532	GCA_000790115	JTNI01000024.1	17608	18285	gb|LT673656.1|-|1884344-1885022|ARO:3004054|Paer_CpxR	39685
1533	GCA_000790115	JTNI01000024.1	17608	18285	gb|LT673656.1|-|1884344-1885022|ARO:3004054|Paer_CpxR	67956
1534	GCA_000790115	JTNI01000024.1	17608	18285	gb|LT673656.1|-|1884344-1885022|ARO:3004054|Paer_CpxR	153668
1535	GCA_000790115	JTNI01000026.1	102657	103937	gb|AE004091.2|-|2854010-2855291|ARO:3004073|MuxA	-56677
1536	GCA_000790115	JTNI01000031.1	39834	41013	gb|AB015853.1|+|145-1315|ARO:3003034|mexX	74486
1537	GCA_000790115	JTNI01000031.1	39834	41013	gb|AB015853.1|+|145-1315|ARO:3003034|mexX	85756
1538	GCA_000790115	JTNI01000032.1	-	-	-	-
1539	GCA_000790115	JTNI01000033.1	17450	17920	gb|AE004091.2|-|2503424-2503895|ARO:3004107|Paer_soxR	1830
1540	GCA_000790115	JTNI01000047.1	-	-	-	-
1541	GCA_000790115	JTNI01000047.1	-	-	-	-
1542	GCA_000790115	JTNI01000053.1	77991	79142	gb|AE004091.2|+|177306-178458|ARO:3003679|TriA	-33424
1543	GCA_000790115	JTNI01000056.1	-	-	-	-
1544	GCA_000790115	JTNI01000056.1	-	-	-	-
1545	GCA_000790115	JTNI01000060.1	2390	3598	gb|CP012901.1|-|5979156-5980365|ARO:3003801|bcr-1	0
1546	GCA_000790115	JTNI01000064.1	-	-	-	-
1547	GCA_000790145	JTTZ01000002.1	-	-	-	-
1548	GCA_000790145	JTTZ01000007.1	56685	gb|MN370854.1|+|0-789|ARO:3005130|OXA-846	56685	56871
1549	GCA_000790145	JTTZ01000009.1	122121	gb|AE004091.2|+|5584100-5585549|ARO:3003682|OpmH	122121	106481
1550	GCA_000790145	JTTZ01000017.1	-	-	-	-
1551	GCA_000790145	JTTZ01000018.1	-	-	-	-
1552	GCA_000790145	JTTZ01000021.1	-	-	-	-
1553	GCA_000790145	JTTZ01000021.1	-	-	-	-
1554	GCA_000790145	JTTZ01000025.1	21154	gb|AE004091.2|+|3982020-3984009|ARO:3002985|ar-	-21154	31576
1555	GCA_000790145	JTTZ01000027.1	119747	gb|U57969.1|+|4622-6062|ARO:3000802|OprJ	-119747	137399
1556	GCA_000790145	JTTZ01000027.1	119732	gb|U57969.1|+|4622-6062|ARO:3000802|OprJ	-119732	137399
1557	GCA_000790145	JTTZ01000027.1	119732	gb|U57969.1|+|4622-6062|ARO:3000802|OprJ	-119732	137399
1558	GCA_000790145	JTTZ01000027.1	119732	gb|U57969.1|+|4622-6062|ARO:3000802|OprJ	-119732	137399
1559	GCA_000790145	JTTZ01000027.1	119732	gb|U57969.1|+|4622-6062|ARO:3000802|OprJ	-119732	137399
1560	GCA_000790145	JTTZ01000027.1	119732	gb|U57969.1|+|4622-6062|ARO:3000802|OprJ	-119732	137399
1561	GCA_000790145	JTTZ01000027.1	119732	gb|U57969.1|+|4622-6062|ARO:3000802|OprJ	-119732	137399
1562	GCA_000790145	JTTZ01000027.1	119732	gb|U57969.1|+|4622-6062|ARO:3000802|OprJ	-119732	137399
1563	GCA_000790145	JTTZ01000027.1	119732	gb|U57969.1|+|4622-6062|ARO:3000802|OprJ	-119732	137399
1564	GCA_000790145	JTTZ01000027.1	119732	gb|U57969.1|+|4622-6062|ARO:3000802|OprJ	-119732	137399
1565	GCA_000790145	JTTZ01000027.1	119732	gb|U57969.1|+|4622-6062|ARO:3000802|OprJ	-119732	137399
1566	GCA_000790145	JTTZ01000027.1	119732	gb|U57969.1|+|4622-6062|ARO:3000802|OprJ	-119732	137399
1567	GCA_000790145	JTTZ01000027.1	119732	gb|U57969.1|+|4622-6062|ARO:3000802|OprJ	-119732	137399
1568	GCA_000790145	JTTZ01000027.1	119732	gb|U57969.1|+|4622-6062|ARO:3000802|OprJ	-119732	137399
1569	GCA_000790145	JTTZ01000027.1	119732	gb|U57969.1|+|4622-6062|ARO:3000802|OprJ	-119732	137399
1570	GCA_000790145	JTTZ01000027.1	119732	gb|U57969.1|+|4622-6062|ARO:3000802|OprJ	-119732	137399
1571	GCA_000790145	JTTZ01000027.1	119732	gb|U57969.1|+|4622-6062|ARO:3000802|OprJ	-119732	137399
1572	GCA_000790145	JTTZ01000027.1	70426	gb|U57969.1|+|4622-6062|ARO:3000802|OprJ	-70426	137399
1573	GCA_000790145	JTTZ01000027.1	69259	gb|U57969.1|+|4622-6062|ARO:3000802|OprJ	-69259	137399
1574	GCA_000790145	JTTZ01000028.1	-	-	-	-
1575	GCA_000790145	JTTZ01000028.1	-	-	-	-
1576	GCA_000790145	JTTZ01000032.1	61179	gb|AE004091.2|-|4116187-4119265|ARO:3003693|MexK	-61179	157390
1577	GCA_000790145	JTTZ01000034.1	7654	gb|JF969163.1|+|1053-1893|ARO:3000410|sul1	7654	9470
1578	GCA_000790145	JTTZ01000039.1	-	-	-	-
1579	GCA_000790145	JTTZ01000039.1	-	-	-	-
1580	GCA_000790145	JTTZ01000040.1	-	-	-	-
1581	GCA_000790145	JTTZ01000042.1	-	-	-	-
1582	GCA_000790145	JTTZ01000044.1	-	-	-	-
1583	GCA_000790145	JTTZ01000044.1	-	-	-	-
1584	GCA_000790145	JTTZ01000044.1	-	-	-	-
1585	GCA_000790145	JTTZ01000044.1	-	-	-	-
1586	GCA_000790145	JTTZ01000044.1	-	-	-	-
1587	GCA_000790145	JTTZ01000044.1	-	-	-	-
1588	GCA_000790145	JTTZ01000044.1	-	-	-	-
1589	GCA_000790145	JTTZ01000044.1	-	-	-	-
1590	GCA_000790145	JTTZ01000044.1	-	-	-	-
1591	GCA_000790145	JTTZ01000044.1	-	-	-	-
1592	GCA_000790145	JTTZ01000044.1	-	-	-	-
1593	GCA_000790145	JTTZ01000044.1	-	-	-	-
1594	GCA_000790145	JTTZ01000044.1	-	-	-	-
1595	GCA_000790145	JTTZ01000044.1	-	-	-	-
1596	GCA_000790145	JTTZ01000044.1	-	-	-	-
1597	GCA_000790145	JTTZ01000044.1	-	-	-	-
1598	GCA_000790145	JTTZ01000044.1	-	-	-	-
1599	GCA_000790145	JTTZ01000044.1	-	-	-	-
1600	GCA_000790145	JTTZ01000044.1	-	-	-	-
1601	GCA_000790145	JTTZ01000044.1	-	-	-	-
1602	GCA_000790145	JTTZ01000044.1	-	-	-	-
1603	GCA_000790145	JTTZ01000044.1	-	-	-	-
1604	GCA_000790145	JTTZ01000044.1	-	-	-	-
1605	GCA_000790145	JTTZ01000044.1	-	-	-	-
1606	GCA_000790145	JTTZ01000044.1	-	-	-	-
1607	GCA_000790145	JTTZ01000044.1	-	-	-	-
1608	GCA_000790145	JTTZ01000044.1	-	-	-	-
1609	GCA_000790145	JTTZ01000048.1	1830	gb|AE004091.2|-|2503424-2503895|ARO:3004107|Paer_soxR	1830	17566
1610	GCA_000790145	JTTZ01000053.1	-	-	-	-
1611	GCA_000790145	JTTZ01000058.1	-	-	-	-
1612	GCA_000790145	JTTZ01000058.1	-	-	-	-
1613	GCA_000790145	JTTZ01000058.1	-	-	-	-
1614	GCA_000790145	JTTZ01000058.1	-	-	-	-
1615	GCA_000790145	JTTZ01000058.1	-	-	-	-
1616	GCA_000790145	JTTZ01000058.1	-	-	-	-
1617	GCA_000790145	JTTZ01000058.1	-	-	-	-
1618	GCA_000790145	JTTZ01000058.1	-	-	-	-
1619	GCA_000790145	JTTZ01000064.1	19901	gb|AE004091.2|+|4903465-4904596|ARO:3003030|MexV	-19901	56883
1620	GCA_000790145	JTTZ01000070.1	-	-	-	-
1621	GCA_000790145	JTTZ01000070.1	-	-	-	-
1622	GCA_000790145	JTTZ01000076.1	65106	gb|AE004091.2|+|476332-477790|ARO:3000379|OprM	-65106	88447
1623	GCA_000790145	JTTZ01000084.1	-	-	-	-
1624	GCA_000790145	JTTZ01000085.1	-	-	-	-
1625	GCA_000790145	JTTZ01000085.1	-	-	-	-
1626	GCA_000790145	JTTZ01000085.1	-	-	-	-
1627	GCA_000790145	JTTZ01000085.1	-	-	-	-
1628	GCA_000790145	JTTZ01000085.1	-	-	-	-
1629	GCA_000790145	JTTZ01000085.1	-	-	-	-
1630	GCA_000790145	JTTZ01000085.1	-	-	-	-
1631	GCA_000790145	JTTZ01000085.1	-	-	-	-
1632	GCA_000790145	JTTZ01000085.1	-	-	-	-
1633	GCA_000790145	JTTZ01000085.1	-	-	-	-
1634	GCA_000790145	JTTZ01000085.1	-	-	-	-
1635	GCA_000790145	JTTZ01000094.1	-	-	-	-
1636	GCA_000790145	JTTZ01000095.1	-	-	-	-
1637	GCA_000790145	JTTZ01000100.1	-	-	-	-
1638	GCA_000790145	JTTZ01000107.1	-	-	-	-
1639	GCA_000790145	JTTZ01000108.1	-	-	-	-
1640	GCA_000790145	JTTZ01000108.1	-	-	-	-
1641	GCA_000790145	JTTZ01000113.1	-	-	-	-
1642	GCA_000790145	JTTZ01000138.1	-1	gb|CP012901.1|-|5979156-5980365|ARO:3003801|bcr-1	-1	3390
1643	GCA_000790145	JTTZ01000148.1	-	-	-	-
1644	GCA_000790155	JTTY01000001.1	162290	163078	gb|AY306130.1|+|0-789|ARO:3001796|OXA-50	5342
1645	GCA_000790155	JTTY01000004.1	-	-	-	-
1646	GCA_000790155	JTTY01000004.1	-	-	-	-
1647	GCA_000790155	JTTY01000004.1	-	-	-	-
1648	GCA_000790155	JTTY01000007.1	6700	7908	gb|CP012901.1|-|5979156-5980365|ARO:3003801|bcr-1	0
1649	GCA_000790155	JTTY01000008.1	101758	102228	gb|AE004091.2|-|2503424-2503895|ARO:3004107|Paer_soxR	-1830
1650	GCA_000790155	JTTY01000008.1	138252	138929	gb|LT673656.1|-|1884344-1885022|ARO:3004054|Paer_CpxR	39670
1651	GCA_000790155	JTTY01000008.1	138252	138929	gb|LT673656.1|-|1884344-1885022|ARO:3004054|Paer_CpxR	63915
1652	GCA_000790155	JTTY01000008.1	138252	138929	gb|LT673656.1|-|1884344-1885022|ARO:3004054|Paer_CpxR	149644
1653	GCA_000790155	JTTY01000011.1	47849	49129	gb|AE004091.2|-|2854010-2855291|ARO:3004073|MuxA	59083
1654	GCA_000790155	JTTY01000012.1	-	-	-	-
1655	GCA_000790155	JTTY01000013.1	-	-	-	-
1656	GCA_000790155	JTTY01000013.1	-	-	-	-
1657	GCA_000790155	JTTY01000015.1	-	-	-	-
1658	GCA_000790155	JTTY01000016.1	-	-	-	-
1659	GCA_000790155	JTTY01000016.1	-	-	-	-
1660	GCA_000790155	JTTY01000020.1	79085	80242	gb|AB219523.1|+|21-1179|ARO:3003704|mexM	7970
1661	GCA_000790155	JTTY01000021.1	-	-	-	-
1662	GCA_000790155	JTTY01000021.1	-	-	-	-
1663	GCA_000790155	JTTY01000022.1	109855	110985	gb|AE004091.2|+|4903465-4904596|ARO:3003030|MexV	-19901
1664	GCA_000790155	JTTY01000028.1	-	-	-	-
1665	GCA_000790155	JTTY01000030.1	101927	102112	gb|AF061757.1|+|834-1020|ARO:3005069|rsmA	116512
1666	GCA_000790155	JTTY01000030.1	101927	102112	gb|AF061757.1|+|834-1020|ARO:3005069|rsmA	116512
1667	GCA_000790155	JTTY01000030.1	101927	102112	gb|AF061757.1|+|834-1020|ARO:3005069|rsmA	116524
1668	GCA_000790155	JTTY01000030.1	101927	102112	gb|AF061757.1|+|834-1020|ARO:3005069|rsmA	116554
1669	GCA_000790155	JTTY01000030.1	101927	102112	gb|AF061757.1|+|834-1020|ARO:3005069|rsmA	116560
1670	GCA_000790155	JTTY01000030.1	101927	102112	gb|AF061757.1|+|834-1020|ARO:3005069|rsmA	116584
1671	GCA_000790155	JTTY01000030.1	101927	102112	gb|AF061757.1|+|834-1020|ARO:3005069|rsmA	116611
1672	GCA_000790155	JTTY01000030.1	101927	102112	gb|AF061757.1|+|834-1020|ARO:3005069|rsmA	116617
1673	GCA_000790155	JTTY01000031.1	-	-	-	-
1674	GCA_000790155	JTTY01000032.1	104009	105442	gb|JQ340365.1|+|0-1434|ARO:3003583|basS	-96258
1675	GCA_000790155	JTTY01000033.1	-	-	-	-
1676	GCA_000790155	JTTY01000033.1	-	-	-	-
1677	GCA_000790155	JTTY01000033.1	-	-	-	-
1678	GCA_000790155	JTTY01000033.1	-	-	-	-
1679	GCA_000790155	JTTY01000033.1	-	-	-	-
1680	GCA_000790155	JTTY01000033.1	-	-	-	-
1681	GCA_000790155	JTTY01000033.1	-	-	-	-
1682	GCA_000790155	JTTY01000033.1	-	-	-	-
1683	GCA_000790155	JTTY01000033.1	-	-	-	-
1684	GCA_000790155	JTTY01000033.1	-	-	-	-
1685	GCA_000790155	JTTY01000033.1	-	-	-	-
1686	GCA_000790155	JTTY01000033.1	-	-	-	-
1687	GCA_000790155	JTTY01000033.1	-	-	-	-
1688	GCA_000790155	JTTY01000033.1	-	-	-	-
1689	GCA_000790155	JTTY01000033.1	-	-	-	-
1690	GCA_000790155	JTTY01000033.1	-	-	-	-
1691	GCA_000790155	JTTY01000035.1	-	-	-	-
1692	GCA_000790155	JTTY01000035.1	-	-	-	-
1693	GCA_000790155	JTTY01000038.1	33301	34776	gb|AB219524.1|+|4334-5810|ARO:3003700|opmE	-24597
1694	GCA_000790155	JTTY01000038.1	77306	79294	gb|AE004091.2|+|3982020-3984009|ARO:3002985|ar-	21156
1695	GCA_000790185	JTTX01000001.1	-	-	-	-
1696	GCA_000790185	JTTX01000001.1	-	-	-	-
1697	GCA_000790185	JTTX01000003.1	4127	gb|MN370854.1|+|0-789|ARO:3005130|OXA-846	4127	112947
1698	GCA_000790185	JTTX01000006.1	-	-	-	-
1699	GCA_000790185	JTTX01000011.1	-	-	-	-
1700	GCA_000790185	JTTX01000014.1	107948	gb|AE004091.2|+|1221690-1222098|ARO:3000149|FosA	107948	260371
1701	GCA_000790185	JTTX01000014.1	107882	gb|AE004091.2|+|1221690-1222098|ARO:3000149|FosA	107882	260371
1702	GCA_000790185	JTTX01000014.1	107966	gb|AE004091.2|+|1221690-1222098|ARO:3000149|FosA	107966	260371
1703	GCA_000790185	JTTX01000014.1	107981	gb|AE004091.2|+|1221690-1222098|ARO:3000149|FosA	107981	260371
1704	GCA_000790185	JTTX01000014.1	107834	gb|AE004091.2|+|1221690-1222098|ARO:3000149|FosA	107834	260371
1705	GCA_000790185	JTTX01000014.1	107948	gb|AE004091.2|+|1221690-1222098|ARO:3000149|FosA	107948	260371
1706	GCA_000790185	JTTX01000014.1	107834	gb|AE004091.2|+|1221690-1222098|ARO:3000149|FosA	107834	260371
1707	GCA_000790185	JTTX01000014.1	107966	gb|AE004091.2|+|1221690-1222098|ARO:3000149|FosA	107966	260371
1708	GCA_000790185	JTTX01000020.1	-	-	-	-
1709	GCA_000790185	JTTX01000020.1	-	-	-	-
1710	GCA_000790185	JTTX01000020.1	-	-	-	-
1711	GCA_000790185	JTTX01000021.1	-	-	-	-
1712	GCA_000790185	JTTX01000021.1	-	-	-	-
1713	GCA_000790185	JTTX01000021.1	-	-	-	-
1714	GCA_000790185	JTTX01000021.1	-	-	-	-
1715	GCA_000790185	JTTX01000021.1	-	-	-	-
1716	GCA_000790185	JTTX01000021.1	-	-	-	-
1717	GCA_000790185	JTTX01000021.1	-	-	-	-
1718	GCA_000790185	JTTX01000021.1	-	-	-	-
1719	GCA_000790185	JTTX01000021.1	-	-	-	-
1720	GCA_000790185	JTTX01000021.1	-	-	-	-
1721	GCA_000790185	JTTX01000021.1	-	-	-	-
1722	GCA_000790185	JTTX01000021.1	-	-	-	-
1723	GCA_000790185	JTTX01000021.1	-	-	-	-
1724	GCA_000790185	JTTX01000021.1	-	-	-	-
1725	GCA_000790185	JTTX01000021.1	-	-	-	-
1726	GCA_000790185	JTTX01000021.1	-	-	-	-
1727	GCA_000790185	JTTX01000021.1	-	-	-	-
1728	GCA_000790185	JTTX01000021.1	-	-	-	-
1729	GCA_000790185	JTTX01000021.1	-	-	-	-
1730	GCA_000790185	JTTX01000021.1	-	-	-	-
1731	GCA_000790185	JTTX01000021.1	-	-	-	-
1732	GCA_000790185	JTTX01000021.1	-	-	-	-
1733	GCA_000790185	JTTX01000021.1	-	-	-	-
1734	GCA_000790185	JTTX01000021.1	-	-	-	-
1735	GCA_000790185	JTTX01000021.1	-	-	-	-
1736	GCA_000790185	JTTX01000021.1	-	-	-	-
1737	GCA_000790185	JTTX01000021.1	-	-	-	-
1738	GCA_000790185	JTTX01000021.1	-	-	-	-
1739	GCA_000790185	JTTX01000021.1	-	-	-	-
1740	GCA_000790185	JTTX01000021.1	-	-	-	-
1741	GCA_000790185	JTTX01000021.1	-	-	-	-
1742	GCA_000790185	JTTX01000021.1	-	-	-	-
1743	GCA_000790185	JTTX01000021.1	-	-	-	-
1744	GCA_000790185	JTTX01000021.1	-	-	-	-
1745	GCA_000790185	JTTX01000021.1	-	-	-	-
1746	GCA_000790185	JTTX01000021.1	-	-	-	-
1747	GCA_000790185	JTTX01000021.1	-	-	-	-
1748	GCA_000790185	JTTX01000021.1	-	-	-	-
1749	GCA_000790185	JTTX01000021.1	-	-	-	-
1750	GCA_000790185	JTTX01000021.1	-	-	-	-
1751	GCA_000790185	JTTX01000021.1	-	-	-	-
1752	GCA_000790185	JTTX01000021.1	-	-	-	-
1753	GCA_000790185	JTTX01000021.1	-	-	-	-
1754	GCA_000790185	JTTX01000021.1	-	-	-	-
1755	GCA_000790185	JTTX01000021.1	-	-	-	-
1756	GCA_000790185	JTTX01000021.1	-	-	-	-
1757	GCA_000790185	JTTX01000021.1	-	-	-	-
1758	GCA_000790185	JTTX01000021.1	-	-	-	-
1759	GCA_000790185	JTTX01000021.1	-	-	-	-
1760	GCA_000790185	JTTX01000021.1	-	-	-	-
1761	GCA_000790185	JTTX01000021.1	-	-	-	-
1762	GCA_000790185	JTTX01000021.1	-	-	-	-
1763	GCA_000790185	JTTX01000021.1	-	-	-	-
1764	GCA_000790185	JTTX01000021.1	-	-	-	-
1765	GCA_000790185	JTTX01000021.1	-	-	-	-
1766	GCA_000790185	JTTX01000021.1	-	-	-	-
1767	GCA_000790185	JTTX01000021.1	-	-	-	-
1768	GCA_000790185	JTTX01000022.1	-1	gb|CP012901.1|-|5979156-5980365|ARO:3003801|bcr-1	-1	147334
1769	GCA_000790185	JTTX01000025.1	-	-	-	-
1770	GCA_000790185	JTTX01000031.1	17388	gb|NC_002516.2|-|779462-780101|ARO:3002679|Paer_catB7	-17388	42826
1771	GCA_000790185	JTTX01000032.1	-	-	-	-
1772	GCA_000790185	JTTX01000035.1	44552	gb|LT673656.1|-|1884344-1885022|ARO:3004054|Paer_CpxR	44552	17766
1773	GCA_000790185	JTTX01000035.1	68803	gb|LT673656.1|-|1884344-1885022|ARO:3004054|Paer_CpxR	68803	17766
1774	GCA_000790185	JTTX01000038.1	59027	gb|AE004091.2|-|2854010-2855291|ARO:3004073|MuxA	59027	73648
1775	GCA_000790185	JTTX01000039.1	-	-	-	-
1776	GCA_000790185	JTTX01000043.1	121018	gb|U57969.1|+|4622-6062|ARO:3000802|OprJ	-121018	132996
1777	GCA_000790185	JTTX01000043.1	121003	gb|U57969.1|+|4622-6062|ARO:3000802|OprJ	-121003	132996
1778	GCA_000790185	JTTX01000043.1	121003	gb|U57969.1|+|4622-6062|ARO:3000802|OprJ	-121003	132996
1779	GCA_000790185	JTTX01000043.1	121003	gb|U57969.1|+|4622-6062|ARO:3000802|OprJ	-121003	132996
1780	GCA_000790185	JTTX01000043.1	121003	gb|U57969.1|+|4622-6062|ARO:3000802|OprJ	-121003	132996
1781	GCA_000790185	JTTX01000043.1	121003	gb|U57969.1|+|4622-6062|ARO:3000802|OprJ	-121003	132996
1782	GCA_000790185	JTTX01000043.1	121003	gb|U57969.1|+|4622-6062|ARO:3000802|OprJ	-121003	132996
1783	GCA_000790185	JTTX01000043.1	121003	gb|U57969.1|+|4622-6062|ARO:3000802|OprJ	-121003	132996
1784	GCA_000790185	JTTX01000043.1	121003	gb|U57969.1|+|4622-6062|ARO:3000802|OprJ	-121003	132996
1785	GCA_000790185	JTTX01000043.1	121003	gb|U57969.1|+|4622-6062|ARO:3000802|OprJ	-121003	132996
1786	GCA_000790185	JTTX01000043.1	121003	gb|U57969.1|+|4622-6062|ARO:3000802|OprJ	-121003	132996
1787	GCA_000790185	JTTX01000043.1	121003	gb|U57969.1|+|4622-6062|ARO:3000802|OprJ	-121003	132996
1788	GCA_000790185	JTTX01000043.1	121003	gb|U57969.1|+|4622-6062|ARO:3000802|OprJ	-121003	132996
1789	GCA_000790185	JTTX01000043.1	121003	gb|U57969.1|+|4622-6062|ARO:3000802|OprJ	-121003	132996
1790	GCA_000790185	JTTX01000043.1	121003	gb|U57969.1|+|4622-6062|ARO:3000802|OprJ	-121003	132996
1791	GCA_000790185	JTTX01000043.1	121003	gb|U57969.1|+|4622-6062|ARO:3000802|OprJ	-121003	132996
1792	GCA_000790185	JTTX01000043.1	121003	gb|U57969.1|+|4622-6062|ARO:3000802|OprJ	-121003	132996
1793	GCA_000790185	JTTX01000043.1	121003	gb|U57969.1|+|4622-6062|ARO:3000802|OprJ	-121003	132996
1794	GCA_000790185	JTTX01000043.1	121003	gb|U57969.1|+|4622-6062|ARO:3000802|OprJ	-121003	132996
1795	GCA_000790185	JTTX01000043.1	121003	gb|U57969.1|+|4622-6062|ARO:3000802|OprJ	-121003	132996
1796	GCA_000790185	JTTX01000043.1	121003	gb|U57969.1|+|4622-6062|ARO:3000802|OprJ	-121003	132996
1797	GCA_000790185	JTTX01000043.1	70427	gb|U57969.1|+|4622-6062|ARO:3000802|OprJ	-70427	132996
1798	GCA_000790185	JTTX01000043.1	69268	gb|U57969.1|+|4622-6062|ARO:3000802|OprJ	-69268	132996
1799	GCA_000790185	JTTX01000044.1	-	-	-	-
1800	GCA_000790185	JTTX01000045.1	19900	gb|AE004091.2|+|4903465-4904596|ARO:3003030|MexV	19900	94393
1801	GCA_000790185	JTTX01000046.1	-	-	-	-
1802	GCA_000790185	JTTX01000046.1	-	-	-	-
1803	GCA_000790185	JTTX01000048.1	-	-	-	-
1804	GCA_000790185	JTTX01000048.1	-	-	-	-
1805	GCA_000790185	JTTX01000050.1	-	-	-	-
1806	GCA_000790185	JTTX01000053.1	-	-	-	-
1807	GCA_000790185	JTTX01000057.1	-	-	-	-
1808	GCA_000790185	JTTX01000062.1	21154	gb|AE004091.2|+|3982020-3984009|ARO:3002985|ar-	21154	64532
1809	GCA_000790185	JTTX01000071.1	1830	gb|AE004091.2|-|2503424-2503895|ARO:3004107|Paer_soxR	1830	18280
1810	GCA_000790185	JTTX01000073.1	1860	gb|AF534183.1|+|2970-4245|ARO:3000165|tet(A)	-1860	5595
1811	GCA_000790185	JTTX01000073.1	1860	gb|AF534183.1|+|2970-4245|ARO:3000165|tet(A)	-1860	5595
1812	GCA_000790185	JTTX01000075.1	-	-	-	-
1813	GCA_000790185	JTTX01000081.1	-1	gb|AF231986.2|+|3307-4522|ARO:3002705|floR	-1	6935
1814	GCA_000790185	JTTX01000083.1	-	-	-	-
1815	GCA_000790185	JTTX01000083.1	-	-	-	-
1816	GCA_000790185	JTTX01000084.1	-	-	-	-
1817	GCA_000790185	JTTX01000093.1	-	-	-	-
1818	GCA_000790205	JTTW01000001.1	34988	35776	gb|NG_049685.1|+|1-789|ARO:3001582|OXA-396	-5342
1819	GCA_000790205	JTTW01000002.1	-	-	-	-
1820	GCA_000790205	JTTW01000002.1	-	-	-	-
1821	GCA_000790205	JTTW01000007.1	50552	51709	gb|AB219523.1|+|21-1179|ARO:3003704|mexM	7970
1822	GCA_000790205	JTTW01000008.1	237532	238209	gb|LT673656.1|-|1884344-1885022|ARO:3004054|Paer_CpxR	-149668
1823	GCA_000790205	JTTW01000008.1	237532	238209	gb|LT673656.1|-|1884344-1885022|ARO:3004054|Paer_CpxR	-63941
1824	GCA_000790205	JTTW01000008.1	237532	238209	gb|LT673656.1|-|1884344-1885022|ARO:3004054|Paer_CpxR	-39686
1825	GCA_000790205	JTTW01000010.1	64956	66086	gb|AE004091.2|+|4903465-4904596|ARO:3003030|MexV	-19900
1826	GCA_000790205	JTTW01000011.1	-	-	-	-
1827	GCA_000790205	JTTW01000012.1	-	-	-	-
1828	GCA_000790205	JTTW01000012.1	-	-	-	-
1829	GCA_000790205	JTTW01000012.1	-	-	-	-
1830	GCA_000790205	JTTW01000014.1	54642	55850	gb|CP012901.1|-|5979156-5980365|ARO:3003801|bcr-1	0
1831	GCA_000790205	JTTW01000015.1	227418	228875	gb|AE004091.2|+|476332-477790|ARO:3000379|OprM	-148154
1832	GCA_000790205	JTTW01000015.1	227418	228875	gb|AE004091.2|+|476332-477790|ARO:3000379|OprM	-148157
1833	GCA_000790205	JTTW01000015.1	227418	228875	gb|AE004091.2|+|476332-477790|ARO:3000379|OprM	-65194
1834	GCA_000790205	JTTW01000016.1	-	-	-	-
1835	GCA_000790205	JTTW01000016.1	-	-	-	-
1836	GCA_000790205	JTTW01000017.1	213757	214164	gb|AE004091.2|+|1221690-1222098|ARO:3000149|FosA	-113376
1837	GCA_000790205	JTTW01000017.1	213757	214164	gb|AE004091.2|+|1221690-1222098|ARO:3000149|FosA	-113244
1838	GCA_000790205	JTTW01000017.1	213757	214164	gb|AE004091.2|+|1221690-1222098|ARO:3000149|FosA	-113367
1839	GCA_000790205	JTTW01000017.1	213757	214164	gb|AE004091.2|+|1221690-1222098|ARO:3000149|FosA	-113262
1840	GCA_000790205	JTTW01000017.1	213757	214164	gb|AE004091.2|+|1221690-1222098|ARO:3000149|FosA	-113358
1841	GCA_000790205	JTTW01000017.1	213757	214164	gb|AE004091.2|+|1221690-1222098|ARO:3000149|FosA	-113292
1842	GCA_000790205	JTTW01000017.1	213757	214164	gb|AE004091.2|+|1221690-1222098|ARO:3000149|FosA	-113358
1843	GCA_000790205	JTTW01000017.1	213757	214164	gb|AE004091.2|+|1221690-1222098|ARO:3000149|FosA	-113355
1844	GCA_000790205	JTTW01000018.1	13578	15011	gb|JQ340365.1|+|0-1434|ARO:3003583|basS	96151
1845	GCA_000790205	JTTW01000020.1	216209	219286	gb|AE004091.2|-|4116187-4119265|ARO:3003693|MexK	-69424
1846	GCA_000790205	JTTW01000025.1	146886	147071	gb|AF061757.1|+|834-1020|ARO:3005069|rsmA	-120177
1847	GCA_000790205	JTTW01000025.1	146886	147071	gb|AF061757.1|+|834-1020|ARO:3005069|rsmA	-120177
1848	GCA_000790205	JTTW01000025.1	146886	147071	gb|AF061757.1|+|834-1020|ARO:3005069|rsmA	-120189
1849	GCA_000790205	JTTW01000025.1	146886	147071	gb|AF061757.1|+|834-1020|ARO:3005069|rsmA	-120189
1850	GCA_000790205	JTTW01000025.1	146886	147071	gb|AF061757.1|+|834-1020|ARO:3005069|rsmA	-120183
1851	GCA_000790205	JTTW01000025.1	146886	147071	gb|AF061757.1|+|834-1020|ARO:3005069|rsmA	-120183
1852	GCA_000790205	JTTW01000025.1	146886	147071	gb|AF061757.1|+|834-1020|ARO:3005069|rsmA	-120183
1853	GCA_000790205	JTTW01000025.1	146886	147071	gb|AF061757.1|+|834-1020|ARO:3005069|rsmA	-120183
1854	GCA_000790205	JTTW01000025.1	146886	147071	gb|AF061757.1|+|834-1020|ARO:3005069|rsmA	-120186
1855	GCA_000790205	JTTW01000025.1	146886	147071	gb|AF061757.1|+|834-1020|ARO:3005069|rsmA	-120186
1856	GCA_000790205	JTTW01000025.1	146886	147071	gb|AF061757.1|+|834-1020|ARO:3005069|rsmA	-99387
1857	GCA_000790205	JTTW01000025.1	146886	147071	gb|AF061757.1|+|834-1020|ARO:3005069|rsmA	77469
1858	GCA_000790205	JTTW01000025.1	146886	147071	gb|AF061757.1|+|834-1020|ARO:3005069|rsmA	77469
1859	GCA_000790205	JTTW01000025.1	146886	147071	gb|AF061757.1|+|834-1020|ARO:3005069|rsmA	77469
1860	GCA_000790205	JTTW01000025.1	146886	147071	gb|AF061757.1|+|834-1020|ARO:3005069|rsmA	78575
1861	GCA_000790205	JTTW01000025.1	146886	147071	gb|AF061757.1|+|834-1020|ARO:3005069|rsmA	78569
1862	GCA_000790205	JTTW01000025.1	146886	147071	gb|AF061757.1|+|834-1020|ARO:3005069|rsmA	78575
1863	GCA_000790205	JTTW01000025.1	146886	147071	gb|AF061757.1|+|834-1020|ARO:3005069|rsmA	78578
1864	GCA_000790205	JTTW01000025.1	146886	147071	gb|AF061757.1|+|834-1020|ARO:3005069|rsmA	78599
1865	GCA_000790205	JTTW01000026.1	-	-	-	-
1866	GCA_000790205	JTTW01000026.1	-	-	-	-
1867	GCA_000790205	JTTW01000034.1	-	-	-	-
1868	GCA_000790205	JTTW01000037.1	-	-	-	-
1869	GCA_000790205	JTTW01000037.1	-	-	-	-
1870	GCA_000790205	JTTW01000042.1	-	-	-	-
1871	GCA_000790205	JTTW01000043.1	34986	36974	gb|AE004091.2|+|3982020-3984009|ARO:3002985|ar-	21156
1872	GCA_000790205	JTTW01000048.1	17450	17920	gb|AE004091.2|-|2503424-2503895|ARO:3004107|Paer_soxR	1830
1873	GCA_000790205	JTTW01000053.1	-	-	-	-
1874	GCA_000790205	JTTW01000084.1	-	-	-	-
1875	GCA_000790215	JTTV01000001.1	-	-	-	-
1876	GCA_000790215	JTTV01000002.1	-	-	-	-
1877	GCA_000790215	JTTV01000003.1	63932	gb|LT673656.1|-|1884344-1885022|ARO:3004054|Paer_CpxR	-63932	91703
1878	GCA_000790215	JTTV01000003.1	39686	gb|LT673656.1|-|1884344-1885022|ARO:3004054|Paer_CpxR	-39686	91703
1879	GCA_000790215	JTTV01000004.1	94395	gb|AF061757.1|+|834-1020|ARO:3005069|rsmA	94395	147903
1880	GCA_000790215	JTTV01000004.1	94395	gb|AF061757.1|+|834-1020|ARO:3005069|rsmA	94395	147903
1881	GCA_000790215	JTTV01000004.1	94392	gb|AF061757.1|+|834-1020|ARO:3005069|rsmA	94392	147903
1882	GCA_000790215	JTTV01000004.1	94392	gb|AF061757.1|+|834-1020|ARO:3005069|rsmA	94392	147903
1883	GCA_000790215	JTTV01000004.1	94413	gb|AF061757.1|+|834-1020|ARO:3005069|rsmA	94413	147903
1884	GCA_000790215	JTTV01000004.1	94413	gb|AF061757.1|+|834-1020|ARO:3005069|rsmA	94413	147903
1885	GCA_000790215	JTTV01000004.1	94413	gb|AF061757.1|+|834-1020|ARO:3005069|rsmA	94413	147903
1886	GCA_000790215	JTTV01000004.1	94413	gb|AF061757.1|+|834-1020|ARO:3005069|rsmA	94413	147903
1887	GCA_000790215	JTTV01000004.1	94395	gb|AF061757.1|+|834-1020|ARO:3005069|rsmA	94395	147903
1888	GCA_000790215	JTTV01000004.1	94395	gb|AF061757.1|+|834-1020|ARO:3005069|rsmA	94395	147903
1889	GCA_000790215	JTTV01000004.1	94392	gb|AF061757.1|+|834-1020|ARO:3005069|rsmA	94392	147903
1890	GCA_000790215	JTTV01000004.1	94392	gb|AF061757.1|+|834-1020|ARO:3005069|rsmA	94392	147903
1891	GCA_000790215	JTTV01000004.1	94398	gb|AF061757.1|+|834-1020|ARO:3005069|rsmA	94398	147903
1892	GCA_000790215	JTTV01000004.1	94398	gb|AF061757.1|+|834-1020|ARO:3005069|rsmA	94398	147903
1893	GCA_000790215	JTTV01000004.1	94386	gb|AF061757.1|+|834-1020|ARO:3005069|rsmA	94386	147903
1894	GCA_000790215	JTTV01000004.1	94386	gb|AF061757.1|+|834-1020|ARO:3005069|rsmA	94386	147903
1895	GCA_000790215	JTTV01000005.1	-	-	-	-
1896	GCA_000790215	JTTV01000007.1	-	-	-	-
1897	GCA_000790215	JTTV01000010.1	-	-	-	-
1898	GCA_000790215	JTTV01000010.1	-	-	-	-
1899	GCA_000790215	JTTV01000011.1	4127	gb|NG_066520.1|+|1-789|ARO:3006040|OXA-847	4127	162202
1900	GCA_000790215	JTTV01000014.1	-	-	-	-
1901	GCA_000790215	JTTV01000016.1	104418	gb|AE004091.2|+|1221690-1222098|ARO:3000149|FosA	104418	86066
1902	GCA_000790215	JTTV01000016.1	104352	gb|AE004091.2|+|1221690-1222098|ARO:3000149|FosA	104352	86066
1903	GCA_000790215	JTTV01000016.1	104436	gb|AE004091.2|+|1221690-1222098|ARO:3000149|FosA	104436	86066
1904	GCA_000790215	JTTV01000016.1	104304	gb|AE004091.2|+|1221690-1222098|ARO:3000149|FosA	104304	86066
1905	GCA_000790215	JTTV01000016.1	104451	gb|AE004091.2|+|1221690-1222098|ARO:3000149|FosA	104451	86066
1906	GCA_000790215	JTTV01000016.1	104304	gb|AE004091.2|+|1221690-1222098|ARO:3000149|FosA	104304	86066
1907	GCA_000790215	JTTV01000016.1	104436	gb|AE004091.2|+|1221690-1222098|ARO:3000149|FosA	104436	86066
1908	GCA_000790215	JTTV01000022.1	-1	gb|CP012901.1|-|5979156-5980365|ARO:3003801|bcr-1	-1	160488
1909	GCA_000790215	JTTV01000026.1	21156	gb|AE004091.2|+|3982020-3984009|ARO:3002985|ar-	21156	35167
1910	GCA_000790215	JTTV01000028.1	1830	gb|AE004091.2|-|2503424-2503895|ARO:3004107|Paer_soxR	1830	17385
1911	GCA_000790215	JTTV01000029.1	19873	gb|AE004091.2|+|4903465-4904596|ARO:3003030|MexV	19873	70688
1912	GCA_000790215	JTTV01000030.1	-	-	-	-
1913	GCA_000790215	JTTV01000031.1	65393	gb|AE004091.2|+|476332-477790|ARO:3000379|OprM	65393	40745
1914	GCA_000790215	JTTV01000031.1	149502	gb|AE004091.2|+|476332-477790|ARO:3000379|OprM	149502	40745
1915	GCA_000790215	JTTV01000031.1	149502	gb|AE004091.2|+|476332-477790|ARO:3000379|OprM	149502	40745
1916	GCA_000790215	JTTV01000036.1	-	-	-	-
1917	GCA_000790215	JTTV01000038.1	-	-	-	-
1918	GCA_000790215	JTTV01000038.1	-	-	-	-
1919	GCA_000790215	JTTV01000046.1	-	-	-	-
1920	GCA_000790215	JTTV01000046.1	-	-	-	-
1921	GCA_000790215	JTTV01000049.1	100680	gb|U57969.1|+|294-1458|ARO:3000800|MexC	100680	33432
1922	GCA_000790215	JTTV01000049.1	100674	gb|U57969.1|+|294-1458|ARO:3000800|MexC	100674	33432
1923	GCA_000790215	JTTV01000050.1	-	-	-	-
1924	GCA_000790215	JTTV01000058.1	-	-	-	-
1925	GCA_000790215	JTTV01000069.1	-	-	-	-
1926	GCA_000790215	JTTV01000074.1	-	-	-	-
1927	GCA_000790215	JTTV01000074.1	-	-	-	-
1928	GCA_000790215	JTTV01000080.1	-	-	-	-
1929	GCA_000790215	JTTV01000086.1	-	-	-	-
1930	GCA_000790215	JTTV01000086.1	-	-	-	-
1931	GCA_000790215	JTTV01000086.1	-	-	-	-
1932	GCA_000790245	JTTU01000002.1	120922	121107	gb|AF061757.1|+|834-1020|ARO:3005069|rsmA	-94391
1933	GCA_000790245	JTTU01000002.1	120922	121107	gb|AF061757.1|+|834-1020|ARO:3005069|rsmA	-94391
1934	GCA_000790245	JTTU01000002.1	120922	121107	gb|AF061757.1|+|834-1020|ARO:3005069|rsmA	-94403
1935	GCA_000790245	JTTU01000002.1	120922	121107	gb|AF061757.1|+|834-1020|ARO:3005069|rsmA	-94403
1936	GCA_000790245	JTTU01000002.1	120922	121107	gb|AF061757.1|+|834-1020|ARO:3005069|rsmA	-94397
1937	GCA_000790245	JTTU01000002.1	120922	121107	gb|AF061757.1|+|834-1020|ARO:3005069|rsmA	-94397
1938	GCA_000790245	JTTU01000002.1	342683	343090	gb|AE004091.2|+|1221690-1222098|ARO:3000149|FosA	-104442
1939	GCA_000790245	JTTU01000002.1	342683	343090	gb|AE004091.2|+|1221690-1222098|ARO:3000149|FosA	-104310
1940	GCA_000790245	JTTU01000002.1	342683	343090	gb|AE004091.2|+|1221690-1222098|ARO:3000149|FosA	-104433
1941	GCA_000790245	JTTU01000002.1	342683	343090	gb|AE004091.2|+|1221690-1222098|ARO:3000149|FosA	-104328
1942	GCA_000790245	JTTU01000002.1	342683	343090	gb|AE004091.2|+|1221690-1222098|ARO:3000149|FosA	-104424
1943	GCA_000790245	JTTU01000002.1	342683	343090	gb|AE004091.2|+|1221690-1222098|ARO:3000149|FosA	-104358
1944	GCA_000790245	JTTU01000002.1	342683	343090	gb|AE004091.2|+|1221690-1222098|ARO:3000149|FosA	-104424
1945	GCA_000790245	JTTU01000002.1	342683	343090	gb|AE004091.2|+|1221690-1222098|ARO:3000149|FosA	-104421
1946	GCA_000790245	JTTU01000005.1	31747	32217	gb|AE004091.2|-|2503424-2503895|ARO:3004107|Paer_soxR	-1830
1947	GCA_000790245	JTTU01000006.1	66580	67710	gb|AE004091.2|+|4903465-4904596|ARO:3003030|MexV	-19885
1948	GCA_000790245	JTTU01000010.1	-	-	-	-
1949	GCA_000790245	JTTU01000017.1	33286	34758	gb|AB219524.1|+|4334-5810|ARO:3003700|opmE	-24597
1950	GCA_000790245	JTTU01000017.1	77290	79278	gb|AE004091.2|+|3982020-3984009|ARO:3002985|ar-	21156
1951	GCA_000790245	JTTU01000018.1	-	-	-	-
1952	GCA_000790245	JTTU01000019.1	-	-	-	-
1953	GCA_000790245	JTTU01000019.1	-	-	-	-
1954	GCA_000790245	JTTU01000019.1	-	-	-	-
1955	GCA_000790245	JTTU01000021.1	-	-	-	-
1956	GCA_000790245	JTTU01000021.1	-	-	-	-
1957	GCA_000790245	JTTU01000023.1	106572	108020	gb|AE004091.2|+|5584100-5585549|ARO:3003682|OpmH	119709
1958	GCA_000790245	JTTU01000027.1	-	-	-	-
1959	GCA_000790245	JTTU01000029.1	1298	2506	gb|CP012901.1|-|5979156-5980365|ARO:3003801|bcr-1	0
1960	GCA_000790245	JTTU01000029.1	1298	2506	gb|CP012901.1|-|5979156-5980365|ARO:3003801|bcr-1	28308
1961	GCA_000790245	JTTU01000032.1	-	-	-	-
1962	GCA_000790245	JTTU01000032.1	-	-	-	-
1963	GCA_000790245	JTTU01000041.1	115918	117375	gb|AE004091.2|+|476332-477790|ARO:3000379|OprM	-65157
1964	GCA_000790245	JTTU01000050.1	69859	70647	gb|SMRY02000082.1|-|17219-18008|ARO:3003645|OXA-488	-4135
1965	GCA_000790245	JTTU01000057.1	-	-	-	-
1966	GCA_000790245	JTTU01000064.1	72539	73819	gb|AE004091.2|-|2854010-2855291|ARO:3004073|MuxA	-56683
1967	GCA_000790245	JTTU01000065.1	37908	38975	gb|AB219523.1|+|21-1179|ARO:3003704|mexM	8152
1968	GCA_000790245	JTTU01000077.1	-	-	-	-
1969	GCA_000790245	JTTU01000077.1	-	-	-	-
1970	GCA_000790245	JTTU01000078.1	-	-	-	-
1971	GCA_000790245	JTTU01000091.1	-	-	-	-
1972	GCA_000790265	JTTT01000001.1	-	-	-	-
1973	GCA_000790265	JTTT01000001.1	-	-	-	-
1974	GCA_000790265	JTTT01000001.1	-	-	-	-
1975	GCA_000790265	JTTT01000003.1	19902	gb|AE004091.2|+|4903465-4904596|ARO:3003030|MexV	-19902	70257
1976	GCA_000790265	JTTT01000006.1	107937	gb|AE004091.2|+|1221690-1222098|ARO:3000149|FosA	-107937	153096
1977	GCA_000790265	JTTT01000006.1	107805	gb|AE004091.2|+|1221690-1222098|ARO:3000149|FosA	-107805	153096
1978	GCA_000790265	JTTT01000006.1	107919	gb|AE004091.2|+|1221690-1222098|ARO:3000149|FosA	-107919	153096
1979	GCA_000790265	JTTT01000006.1	107805	gb|AE004091.2|+|1221690-1222098|ARO:3000149|FosA	-107805	153096
1980	GCA_000790265	JTTT01000006.1	107928	gb|AE004091.2|+|1221690-1222098|ARO:3000149|FosA	-107928	153096
1981	GCA_000790265	JTTT01000006.1	107823	gb|AE004091.2|+|1221690-1222098|ARO:3000149|FosA	-107823	153096
1982	GCA_000790265	JTTT01000006.1	107853	gb|AE004091.2|+|1221690-1222098|ARO:3000149|FosA	-107853	153096
1983	GCA_000790265	JTTT01000006.1	107919	gb|AE004091.2|+|1221690-1222098|ARO:3000149|FosA	-107919	153096
1984	GCA_000790265	JTTT01000006.1	107916	gb|AE004091.2|+|1221690-1222098|ARO:3000149|FosA	-107916	153096
1985	GCA_000790265	JTTT01000010.1	-	-	-	-
1986	GCA_000790265	JTTT01000010.1	-	-	-	-
1987	GCA_000790265	JTTT01000010.1	-	-	-	-
1988	GCA_000790265	JTTT01000010.1	-	-	-	-
1989	GCA_000790265	JTTT01000010.1	-	-	-	-
1990	GCA_000790265	JTTT01000010.1	-	-	-	-
1991	GCA_000790265	JTTT01000012.1	-1	gb|CP012901.1|-|5979156-5980365|ARO:3003801|bcr-1	-1	47807
1992	GCA_000790265	JTTT01000013.1	-	-	-	-
1993	GCA_000790265	JTTT01000014.1	-	-	-	-
1994	GCA_000790265	JTTT01000017.1	-	-	-	-
1995	GCA_000790265	JTTT01000018.1	-	-	-	-
1996	GCA_000790265	JTTT01000019.1	61275	gb|NG_068020.1|+|1-789|ARO:3006089|OXA-901	-61275	144324
1997	GCA_000790265	JTTT01000019.1	4127	gb|NG_068020.1|+|1-789|ARO:3006089|OXA-901	-4127	144324
1998	GCA_000790265	JTTT01000020.1	-	-	-	-
[truncated: 332,115+ more rows]
